# Supplementary material for: Prenatal treatment with rapamycin restores enhanced hippocampal mGluR-LTD and mushroom spine size in a Down’s syndrome mouse model
Source: Mol Brain. 2021 May 25;14:84. doi: 10.1186/s13041-021-00795-6 (PMC8152312; doi:10.1186/s13041-021-00795-6)
Supplement: Supplementary file 1 — Additional file 1: Table S1. List of proteins detected by tandem mass spectrometry iTRAQ in technical duplicates of WT and Ts1Cje synaptoneurosomes (SNs). Quantification is referred to one of the WT samples. Table S2. Same data as in Table S1 after elimination of proteins identified by only one unique peptide. Table S3. Geometric mean of the relative protein amount in Ts1Cje SNs, after elimination from Table S2 of proteins not detected in all the samples, as well as technical replicates with CV% > 30%. Table S4. Complete hierarchy of PANTHER Go-Slim Cellular Component proteins overrepresented and underrepresented in WT and Ts1Cje SNs. [file 13041_2021_795_MOESM1_ESM.xlsx]

## Sheet: Table S1 
Accession	Description	Score	Coverage	# Proteins	# Unique Peptides	# Peptides	# PSMs	Area	WT (113/117)	113/117 Count	113/117 Variability [%]	TRIS-1 (114/117)	114/117 Count	114/117 Variability [%]	TRIS-2 (118/117)	118/117 Count	118/117 Variability [%]	# AAs	MW [kDa]	calc. pI
A3KGU7	Spectrin alpha chain, non-erythrocytic 1 OS=Mus musculus GN=Sptan1 PE=1 SV=1 - [A3KGU7_MOUSE]	452.95	0.8789	4	5	322	2005		0.598	44	27.5	0.837	46	11.7	0.815	46	16.8	2477	285	5.34
P17183	Gamma-enolase OS=Mus musculus GN=Eno2 PE=1 SV=2 - [ENOG_MOUSE]	439.46	0.9793	4	34	64	1025		0.731	587	82.7	0.889	654	14.4	0.899	652	16.6	434	47.3	5.11
E9Q447	Spectrin alpha chain, non-erythrocytic 1 OS=Mus musculus GN=Sptan1 PE=1 SV=1 - [E9Q447_MOUSE]	439.1	0.8785	4	1	324	1966		0.644	1		0.916	1		0.916	1		2478	285.2	5.34
P05213	Tubulin alpha-1B chain OS=Mus musculus GN=Tuba1b PE=1 SV=2 - [TBA1B_MOUSE]	416.52	0.8049	4	4	48	815		0.889	177	50.9	0.894	191	11.4	0.976	190	11.4	451	50.1	5.06
G5E8R0	Tropomyosin 1, alpha, isoform CRA_i OS=Mus musculus GN=Tpm1 PE=3 SV=1 - [G5E8R0_MOUSE]	367.81	0.8612	8	0	42	608											245	28.3	4.77
E9Q452	Tropomyosin alpha-1 chain OS=Mus musculus GN=Tpm1 PE=3 SV=1 - [E9Q452_MOUSE]	365.89	0.8292	8	2	46	531		0.674	2	38.2	0.887	2	1	0.972	2	12.3	281	32.5	4.77
Q04447	Creatine kinase B-type OS=Mus musculus GN=Ckb PE=1 SV=1 - [KCRB_MOUSE]	361.99	0.9843	2	22	43	773		0.636	529	81.7	0.849	648	14.8	0.89	647	14.3	381	42.7	5.67
O08553	Dihydropyrimidinase-related protein 2 OS=Mus musculus GN=Dpysl2 PE=1 SV=2 - [DPYL2_MOUSE]	352.64	0.9073	2	28	68	1005		0.946	460	52.1	0.93	504	13.3	0.967	503	15.2	572	62.2	6.38
P08249	Malate dehydrogenase, mitochondrial OS=Mus musculus GN=Mdh2 PE=1 SV=3 - [MDHM_MOUSE]	351.09	0.8462	1	27	43	612		0.873	441	63.9	1.086	499	16.3	1.131	499	19	338	35.6	8.68
E9Q7Q3	Tropomyosin alpha-3 chain OS=Mus musculus GN=Tpm3 PE=3 SV=1 - [E9Q7Q3_MOUSE]	318.51	0.9234	3	8	51	660		1.09	79	31.2	0.986	82	14.2	1.024	82	14.4	248	28.7	4.72
E9Q456	Tropomyosin alpha-1 chain OS=Mus musculus GN=Tpm1 PE=1 SV=1 - [E9Q456_MOUSE]	313.37	0.9516	4	2	45	566		1.213	4	43.7	0.936	4	5.1	1.032	4	2.9	248	28.7	4.77
P63260	Actin, cytoplasmic 2 OS=Mus musculus GN=Actg1 PE=1 SV=1 - [ACTG_MOUSE]	306.29	0.8667	11	11	51	1181		0.701	332	85	0.918	379	15.6	0.977	379	13.2	375	41.8	5.48
D3Z2H9	Uncharacterized protein OS=Mus musculus GN=Tpm3-rs7 PE=3 SV=1 - [D3Z2H9_MOUSE]	305.5	0.9637	1	4	58	628		0.71	25	84	1.583	25	107.6	1.679	25	99.6	248	29	4.81
Q7TMM9	Tubulin beta-2A chain OS=Mus musculus GN=Tubb2a PE=1 SV=1 - [TBB2A_MOUSE]	299.78	0.7596	2	2	45	1135		1.21	87	31.1	0.983	87	10.9	0.936	87	11.6	445	49.9	4.89
P56480	ATP synthase subunit beta, mitochondrial OS=Mus musculus GN=Atp5b PE=1 SV=2 - [ATPB_MOUSE]	280.32	0.9943	1	33	66	784		0.795	475	61.8	1.148	579	17.7	1.131	578	17.8	529	56.3	5.34
P68372	Tubulin beta-4B chain OS=Mus musculus GN=Tubb4b PE=1 SV=1 - [TBB4B_MOUSE]	278.07	0.7303	2	2	44	991		1.313	52	24	0.932	52	9.4	0.92	52	11.4	445	49.8	4.89
Q9ERD7	Tubulin beta-3 chain OS=Mus musculus GN=Tubb3 PE=1 SV=1 - [TBB3_MOUSE]	263.56	0.7222	2	6	45	915		0.839	90	39.4	1.016	97	10.7	0.937	97	14.2	450	50.4	4.93
Q9CWF2	Tubulin beta-2B chain OS=Mus musculus GN=Tubb2b PE=1 SV=1 - [TBB2B_MOUSE]	257.11	0.6719	2	1	44	1067		1.328	23	14.1	0.913	23	12.1	0.97	23	15.2	445	49.9	4.89
P58774	Tropomyosin beta chain OS=Mus musculus GN=Tpm2 PE=1 SV=1 - [TPM2_MOUSE]	250.47	0.757	3	1	41	377		0.55	1		0.44	1		0.667	1		284	32.8	4.7
P17182	Alpha-enolase OS=Mus musculus GN=Eno1 PE=1 SV=3 - [ENOA_MOUSE]	242.74	0.9654	6	35	66	999		0.65	603	77.4	0.845	700	16.3	0.853	700	15.5	434	47.1	6.8
Q62261	Spectrin beta chain, non-erythrocytic 1 OS=Mus musculus GN=Sptbn1 PE=1 SV=2 - [SPTB2_MOUSE]	239.87	0.9006	3	97	316	1511		0.717	736	69	0.948	774	14.8	0.915	773	16.5	2363	274.1	5.58
Q68FD5	Clathrin heavy chain 1 OS=Mus musculus GN=Cltc PE=1 SV=3 - [CLH1_MOUSE]	238.35	0.7218	3	58	150	933		0.761	555	75.9	0.956	608	15.6	0.949	607	15.5	1675	191.4	5.69
P99024	Tubulin beta-5 chain OS=Mus musculus GN=Tubb5 PE=1 SV=1 - [TBB5_MOUSE]	229.44	0.6734	2	6	43	902		0.747	70	26.7	0.941	75	11.5	0.958	75	11.9	444	49.6	4.89
Q922F4	Tubulin beta-6 chain OS=Mus musculus GN=Tubb6 PE=1 SV=1 - [TBB6_MOUSE]	214.42	0.6421	2	1	43	762		0.816	6	22.6	0.967	6	11	0.979	6	8.7	447	50.1	4.89
P63017	Heat shock cognate 71 kDa protein OS=Mus musculus GN=Hspa8 PE=1 SV=1 - [HSP7C_MOUSE]	202.5	0.9907	4	31	89	713		0.731	314	65.9	0.961	331	13.8	0.939	331	16.3	646	70.8	5.52
A6ZI44	Fructose-bisphosphate aldolase OS=Mus musculus GN=Aldoa PE=2 SV=1 - [A6ZI44_MOUSE]	194.25	0.8589	9	28	45	847		0.85	585	46.9	0.961	626	14.6	0.97	625	15.5	418	45.1	7.91
O08599	Syntaxin-binding protein 1 OS=Mus musculus GN=Stxbp1 PE=1 SV=2 - [STXB1_MOUSE]	189.06	0.8468	1	30	82	630		0.829	409	57.8	0.853	439	21.7	0.905	437	22.7	594	67.5	6.96
P61764	Syntaxin-binding protein 1 OS=Homo sapiens GN=STXBP1 PE=1 SV=1 - [STXB1_HUMAN]	189.06	0.9983	1	34	159	5610		0.879	443	54.7	0.861	480	21.2	0.917	479	21.9	594	67.5	6.96
Q03265	ATP synthase subunit alpha, mitochondrial OS=Mus musculus GN=Atp5a1 PE=1 SV=1 - [ATPA_MOUSE]	187.4	0.8535	3	33	74	636		0.828	365	65.1	1.175	391	18.3	1.095	391	14.3	553	59.7	9.19
Q7TQD2	Tubulin polymerization-promoting protein OS=Mus musculus GN=Tppp PE=1 SV=1 - [TPPP_MOUSE]	186.68	0.9954	1	21	49	332		1.106	187	43.8	0.954	191	11.4	0.973	191	12.9	218	23.6	9.42
A0A0A0MQA5	Tubulin alpha-4A chain (Fragment) OS=Mus musculus GN=Tuba4a PE=4 SV=1 - [A0A0A0MQA5_MOUSE]	181.07	0.8994	8	9	52	675		1.002	110	28.9	0.955	116	23.4	1.021	116	24.7	477	52.9	5.19
Q68FG2	Protein Sptbn2 OS=Mus musculus GN=Sptbn2 PE=2 SV=1 - [Q68FG2_MOUSE]	178.85	0.8585	3	70	297	930		0.867	295	50.2	1.002	302	11.2	1.007	302	12.7	2388	270.8	5.86
Q9D6F9	Tubulin beta-4A chain OS=Mus musculus GN=Tubb4a PE=1 SV=3 - [TBB4A_MOUSE]	176.48	0.732	1	6	44	797		1.064	110	39.9	1.018	117	14.5	0.986	116	13.8	444	49.6	4.88
O88935	Synapsin-1 OS=Mus musculus GN=Syn1 PE=1 SV=2 - [SYN1_MOUSE]	174.02	0.8371	1	32	59	831		0.848	506	61.8	0.934	575	15.5	0.923	576	17.6	706	74.1	9.8
P30275	Creatine kinase U-type, mitochondrial OS=Mus musculus GN=Ckmt1 PE=1 SV=1 - [KCRU_MOUSE]	171.87	0.9856	6	27	63	686		0.737	417	119.1	1.009	469	15.5	1.027	470	12.7	418	47	8.16
P46460	Vesicle-fusing ATPase OS=Mus musculus GN=Nsf PE=1 SV=2 - [NSF_MOUSE]	164.95	0.8884	2	39	105	788		0.604	489	72.4	0.891	530	15.5	0.911	530	17.1	744	82.6	6.95
P39053	Dynamin-1 OS=Mus musculus GN=Dnm1 PE=1 SV=2 - [DYN1_MOUSE]	157.89	0.8731	5	33	119	731		0.79	176	72	0.911	196	14.2	0.957	196	13.4	867	97.7	7.74
P05214	Tubulin alpha-3 chain OS=Mus musculus GN=Tuba3a PE=1 SV=1 - [TBA3_MOUSE]	154.96	0.7711	2	1	39	586		0.585	1		0.596	1		0.757	1		450	49.9	5.1
Q6PH08	ERC protein 2 OS=Mus musculus GN=Erc2 PE=2 SV=2 - [ERC2_MOUSE]	153.02	0.8171	1	33	135	509		0.722	195	64	0.897	200	12.5	0.844	200	16.4	957	110.6	7.03
P52480	Pyruvate kinase PKM OS=Mus musculus GN=Pkm PE=1 SV=4 - [KPYM_MOUSE]	133.7	0.9209	4	37	74	717		0.742	461	64.9	0.936	514	16.1	0.98	510	16.5	531	57.8	7.47
Q6P1J1	Crmp1 protein OS=Mus musculus GN=Crmp1 PE=2 SV=1 - [Q6P1J1_MOUSE]	133.38	0.812	1	5	62	408		1.04	19	53	1.014	19	15.6	0.99	19	8.6	686	74.2	6.81
S4R249	Ankyrin-2 OS=Mus musculus GN=Ank2 PE=1 SV=1 - [S4R249_MOUSE]	123.94	0.7336	20	57	334	1090		0.936	296	41.6	0.947	306	12.4	0.965	305	12.1	3926	428.8	5.17
P97427	Dihydropyrimidinase-related protein 1 OS=Mus musculus GN=Crmp1 PE=1 SV=1 - [DPYL1_MOUSE]	122.28	0.785	1	1	52	356		1.252	2	7.1	1.091	2	7.6	1.047	2	5.8	572	62.1	7.12
Q8BFZ3	Beta-actin-like protein 2 OS=Mus musculus GN=Actbl2 PE=1 SV=1 - [ACTBL_MOUSE]	121.69	0.9309	1	2	51	716		0.631	5	142.9	0.663	5	46	1.078	5	14.4	376	42	5.49
P62737	Actin, aortic smooth muscle OS=Mus musculus GN=Acta2 PE=1 SV=1 - [ACTA_MOUSE]	119.63	0.8408	7	1	49	777		0.854	1		1.068	1		1.035	1		377	42	5.39
P68134	Actin, alpha skeletal muscle OS=Mus musculus GN=Acta1 PE=1 SV=1 - [ACTS_MOUSE]	119.63	0.8408	5	1	52	780		1.043	1		1.046	1		1.093	1		377	42	5.39
P63038	60 kDa heat shock protein, mitochondrial OS=Mus musculus GN=Hspd1 PE=1 SV=1 - [CH60_MOUSE]	117.36	0.9878	3	49	95	750		0.785	410	51.4	1.038	504	17.4	1.067	500	19.1	573	60.9	6.18
O88737	Protein bassoon OS=Mus musculus GN=Bsn PE=1 SV=4 - [BSN_MOUSE]	115.88	0.7369	2	61	304	947		1	277	32	0.977	282	13.1	0.994	282	12.6	3942	418.6	7.71
P17710	Hexokinase-1 OS=Mus musculus GN=Hk1 PE=1 SV=3 - [HXK1_MOUSE]	111.26	0.7608	11	40	123	790		0.777	288	64.6	0.966	304	13.4	1.005	304	12	974	108.2	6.8
P17156	Heat shock-related 70 kDa protein 2 OS=Mus musculus GN=Hspa2 PE=1 SV=2 - [HSP72_MOUSE]	110.31	0.8894	1	9	66	376		0.847	46	52.1	0.987	47	11.5	1.016	47	15.5	633	69.6	5.67
P27773	Protein disulfide-isomerase A3 OS=Mus musculus GN=Pdia3 PE=1 SV=2 - [PDIA3_MOUSE]	107.47	0.8277	2	19	55	334		0.842	197	48.5	0.957	212	12.3	0.959	213	14.5	505	56.6	6.21
Q9JJZ2	Tubulin alpha-8 chain OS=Mus musculus GN=Tuba8 PE=1 SV=1 - [TBA8_MOUSE]	106.64	0.7327	2	1	38	494		1.073	3	6.8	0.891	3	9.3	0.948	3	8.7	449	50	5.1
P08551	Neurofilament light polypeptide OS=Mus musculus GN=Nefl PE=1 SV=5 - [NFL_MOUSE]	100.12	0.8545	1	21	78	352		0.752	135	53.9	1.064	153	14	1.053	153	11.7	543	61.5	4.64
P62814	V-type proton ATPase subunit B, brain isoform OS=Mus musculus GN=Atp6v1b2 PE=1 SV=1 - [VATB2_MOUSE]	98.29	0.8924	2	21	57	405		0.957	223	40.9	0.939	246	13.1	0.998	248	14.8	511	56.5	5.81
P08553	Neurofilament medium polypeptide OS=Mus musculus GN=Nefm PE=1 SV=4 - [NFM_MOUSE]	94.88	0.9175	3	21	115	426		0.831	146	46.7	1.001	150	12.3	0.994	150	9.1	848	95.9	4.77
P46660	Alpha-internexin OS=Mus musculus GN=Ina PE=1 SV=3 - [AINX_MOUSE]	93.16	0.8982	2	20	84	403		0.866	135	55	1.02	147	9.7	1.021	147	11.9	501	55.3	5.4
P07901	Heat shock protein HSP 90-alpha OS=Mus musculus GN=Hsp90aa1 PE=1 SV=4 - [HS90A_MOUSE]	93.07	0.7722	7	17	82	448		0.813	127	53.6	0.982	140	15.7	0.961	138	14.5	733	84.7	5.01
Q9CZU6	Citrate synthase, mitochondrial OS=Mus musculus GN=Cs PE=1 SV=1 - [CISY_MOUSE]	85.11	0.7263	1	7	53	317		0.694	50	46.2	1.162	52	14.6	1.111	52	10.7	464	51.7	8.57
Q80X68	Citrate synthase OS=Mus musculus GN=Csl PE=1 SV=1 - [Q80X68_MOUSE]	83.3	0.8155	1	1	48	236		0.574	1		1.196	1		1.143	1		466	52.3	8.79
E9QLL2	Dynamin-3 OS=Mus musculus GN=Dnm3 PE=1 SV=1 - [E9QLL2_MOUSE]	83.3	0.7474	5	2	94	430		0.991	8	24.7	0.977	8	12.5	1.062	8	11.8	863	97.2	8.56
B1AZ46	Brain-specific angiogenesis inhibitor 1-associated protein 2 OS=Mus musculus GN=Baiap2 PE=4 SV=1 - [B1AZ46_MOUSE]	81.99	0.929	2	13	54	240		0.68	84	52.4	0.979	102	12.7	0.918	103	12	521	57.6	8.79
P11499	Heat shock protein HSP 90-beta OS=Mus musculus GN=Hsp90ab1 PE=1 SV=3 - [HS90B_MOUSE]	78.01	0.8149	5	17	93	432		0.861	97	68.6	0.964	100	16.1	0.954	100	11.5	724	83.2	5.03
Q63810	Calcineurin subunit B type 1 OS=Mus musculus GN=Ppp3r1 PE=1 SV=3 - [CANB1_MOUSE]	77.82	0.9353	1	3	13	105		0.695	65	48.4	0.847	75	12.8	0.936	75	19.9	170	19.3	4.81
P03995	Glial fibrillary acidic protein OS=Mus musculus GN=Gfap PE=1 SV=4 - [GFAP_MOUSE]	76.84	0.9651	4	26	74	361		0.862	182	32.7	0.998	192	12.9	1.064	192	12.8	430	49.9	5.34
F6ZIA4	Myelin basic protein (Fragment) OS=Mus musculus GN=Mbp PE=1 SV=1 - [F6ZIA4_MOUSE]	75.42	0.9618	3	1	33	896		2.203	6	31.9	0.978	6	3.5	0.97	6	5.8	157	17.1	10.87
F6TYB7	Myelin basic protein (Fragment) OS=Mus musculus GN=Mbp PE=1 SV=1 - [F6TYB7_MOUSE]	75.42	0.9686	1	1	32	883		1.706	1		0.979	1		0.809	1		191	21.2	10.73
F7A0B0	Myelin basic protein (Fragment) OS=Mus musculus GN=Mbp PE=1 SV=1 - [F7A0B0_MOUSE]	75.42	0.9694	2	0	39	908											196	21.3	10.77
Q3U4W8	Ubiquitin carboxyl-terminal hydrolase OS=Mus musculus GN=Usp5 PE=2 SV=1 - [Q3U4W8_MOUSE]	74.91	0.7868	4	18	69	237		0.694	108	67.1	0.927	122	15	0.945	121	14.3	835	93.3	5.06
P17751	Triosephosphate isomerase OS=Mus musculus GN=Tpi1 PE=1 SV=4 - [TPIS_MOUSE]	73.96	0.9967	2	20	40	327		0.878	195	57.8	0.94	223	19.1	0.958	222	15.3	299	32.2	5.74
Q9QXS6	Drebrin OS=Mus musculus GN=Dbn1 PE=1 SV=4 - [DREB_MOUSE]	71.57	0.5099	2	19	51	233		1.002	119	55.6	0.992	129	11.3	1.041	129	12.9	706	77.2	4.49
A2ARP8	Microtubule-associated protein 1A OS=Mus musculus GN=Map1a PE=1 SV=1 - [A2ARP8_MOUSE]	67.62	0.578	2	45	193	587		0.877	195	54.1	0.959	201	12.8	0.956	201	14	3014	325.7	5.01
P40142	Transketolase OS=Mus musculus GN=Tkt PE=1 SV=1 - [TKT_MOUSE]	67.14	0.8539	2	18	53	285		0.869	143	40.3	0.937	151	14.4	0.964	151	11.8	623	67.6	7.5
A2ALV3	Endophilin-A1 OS=Mus musculus GN=Sh3gl2 PE=4 SV=1 - [A2ALV3_MOUSE]	67.08	0.8399	5	13	56	415		0.623	169	63.5	0.905	186	16	0.897	186	17.4	431	48.3	5.69
P62962	Profilin-1 OS=Mus musculus GN=Pfn1 PE=1 SV=2 - [PROF1_MOUSE]	66.44	1	2	6	20	134		0.716	83	73.1	1.074	103	15.6	0.988	102	17.4	140	14.9	8.28
P38647	Stress-70 protein, mitochondrial OS=Mus musculus GN=Hspa9 PE=1 SV=3 - [GRP75_MOUSE]	65.99	0.8704	1	24	79	366		0.814	153	40.9	1.121	167	12.8	1.121	167	11.9	679	73.4	6.07
P11798	Calcium/calmodulin-dependent protein kinase type II subunit alpha OS=Mus musculus GN=Camk2a PE=1 SV=2 - [KCC2A_MOUSE]	65.21	0.751	6	11	44	340		0.665	155	67	1.048	165	21.3	0.96	165	20.7	478	54.1	7.08
D3Z5N2	Stathmin OS=Mus musculus GN=Stmn1 PE=1 SV=1 - [D3Z5N2_MOUSE]	63.61	0.9252	3	5	26	113		0.933	66	44.8	0.949	71	10.4	0.961	71	11.3	147	17	9.09
P05063	Fructose-bisphosphate aldolase C OS=Mus musculus GN=Aldoc PE=1 SV=4 - [ALDOC_MOUSE]	60.54	0.7989	2	20	42	265		0.842	112	41.9	0.995	132	14.5	1.008	132	12.5	363	39.4	7.12
Q8BYI9	Tenascin-R OS=Mus musculus GN=Tnr PE=1 SV=2 - [TENR_MOUSE]	59.54	0.6267	2	30	96	360		0.86	151	43.3	0.975	156	10.9	0.984	156	10.8	1358	149.5	4.94
B0QZN5	Vesicle-associated membrane protein 2 OS=Mus musculus GN=Vamp2 PE=4 SV=1 - [B0QZN5_MOUSE]	58.54	0.6933	2	2	17	158		0.895	97	31.5	0.993	102	11.2	0.997	102	15	163	17.9	9.38
P63044	Vesicle-associated membrane protein 2 OS=Mus musculus GN=Vamp2 PE=1 SV=2 - [VAMP2_MOUSE]	58.54	1	1	3	24	926		0.946	117	35.2	0.989	125	12.8	1	125	14.8	116	12.7	8.13
Q99KI0	Aconitate hydratase, mitochondrial OS=Mus musculus GN=Aco2 PE=1 SV=1 - [ACON_MOUSE]	58.28	0.7308	1	40	89	701		0.753	379	63.1	1.063	454	16.1	1.066	453	14.4	780	85.4	7.93
A1BN54	Alpha actinin 1a OS=Mus musculus GN=Actn1 PE=2 SV=1 - [A1BN54_MOUSE]	57.7	0.8501	2	18	118	500		0.821	105	40.2	0.979	110	11.7	0.996	110	10.5	887	102.7	5.48
G3X9G4	Dynamin-2 OS=Mus musculus GN=Dnm2 PE=1 SV=1 - [G3X9G4_MOUSE]	57.04	0.6989	8	2	84	362		1.279	2	14	1.039	2	18.8	0.942	2	8.7	870	98	7.44
A0A0A0MQF6	Glyceraldehyde-3-phosphate dehydrogenase OS=Mus musculus GN=Gapdh PE=4 SV=1 - [A0A0A0MQF6_MOUSE]	56.96	0.8719	8	22	49	591		0.811	227	44.5	0.888	241	15	0.955	240	16.2	359	38.6	8.97
Q6PIC6	Sodium/potassium-transporting ATPase subunit alpha-3 OS=Mus musculus GN=Atp1a3 PE=1 SV=1 - [AT1A3_MOUSE]	56.46	0.5962	5	15	73	317		0.982	99	42.2	1.643	105	27.4	1.636	105	26.7	1013	111.6	5.41
P62075	Mitochondrial import inner membrane translocase subunit Tim13 OS=Mus musculus GN=Timm13 PE=1 SV=1 - [TIM13_MOUSE]	55.82	0.9263	1	2	15	95		0.758	27	43.7	1.206	31	18.6	1.163	30	12.8	95	10.5	8.18
P50516	V-type proton ATPase catalytic subunit A OS=Mus musculus GN=Atp6v1a PE=1 SV=2 - [VATA_MOUSE]	55.49	0.8849	4	28	82	636		0.722	350	54.9	0.989	383	12.8	0.966	382	13.1	617	68.3	5.58
Q9DCW4	Electron transfer flavoprotein subunit beta OS=Mus musculus GN=Etfb PE=1 SV=3 - [ETFB_MOUSE]	54.89	0.9412	1	9	30	137		0.802	67	64.7	1.032	72	11.2	1.098	72	13.4	255	27.6	8.1
E9Q9A3	Clathrin coat assembly protein AP180 OS=Mus musculus GN=Snap91 PE=1 SV=2 - [E9Q9A3_MOUSE]	54.87	0.4666	6	15	42	254		0.941	113	41.8	0.914	124	11.9	0.931	124	16.4	838	86	5.07
Q61548	Clathrin coat assembly protein AP180 OS=Mus musculus GN=Snap91 PE=1 SV=1 - [AP180_MOUSE]	54.87	0.4628	1	19	87	2831		0.925	157	45.6	0.937	178	13.6	0.934	178	16.8	901	91.8	4.88
Q99KJ8	Dynactin subunit 2 OS=Mus musculus GN=Dctn2 PE=1 SV=3 - [DCTN2_MOUSE]	54.62	0.7736	1	18	35	213		0.752	138	65.1	0.922	151	13.7	0.942	151	13.9	402	44.1	5.26
P48320	Glutamate decarboxylase 2 OS=Mus musculus GN=Gad2 PE=2 SV=1 - [DCE2_MOUSE]	54.47	0.6872	1	4	46	122		0.856	34	38	0.888	36	13.6	0.994	36	8.7	585	65.2	6.9
P05202	Aspartate aminotransferase, mitochondrial OS=Mus musculus GN=Got2 PE=1 SV=1 - [AATM_MOUSE]	53.64	0.9465	1	19	45	306		0.768	195	55.2	1.136	213	15.3	1.062	213	15	430	47.4	9
Q8BFR5	Elongation factor Tu, mitochondrial OS=Mus musculus GN=Tufm PE=1 SV=1 - [EFTU_MOUSE]	53.59	0.9292	2	13	49	173		0.993	90	66.9	1.046	95	11.6	1.092	95	14.3	452	49.5	7.56
P08228	Superoxide dismutase [Cu-Zn] OS=Mus musculus GN=Sod1 PE=1 SV=2 - [SODC_MOUSE]	52.81	0.6753	1	10	17	172		0.96	91	84	0.984	99	15.8	1.055	99	17.9	154	15.9	6.51
D3Z656	Synaptojanin-1 OS=Mus musculus GN=Synj1 PE=1 SV=1 - [D3Z656_MOUSE]	50.85	0.832	9	25	134	372		0.864	126	53.1	0.955	135	13.2	0.931	135	16.6	1607	176.2	7.72
Q8CHC4	Synaptojanin-1 OS=Mus musculus GN=Synj1 PE=1 SV=3 - [SYNJ1_MOUSE]	50.85	0.9606	1	30	314	7608		0.905	148	50.9	0.953	158	11.8	0.943	158	15.6	1574	172.5	6.89
Q3UH59	Myosin-10 OS=Mus musculus GN=Myh10 PE=2 SV=1 - [Q3UH59_MOUSE]	49.49	0.8366	4	74	259	742		0.848	199	55.1	0.95	214	15.1	0.951	214	12.3	2013	233.3	5.57
P14152	Malate dehydrogenase, cytoplasmic OS=Mus musculus GN=Mdh1 PE=1 SV=3 - [MDHC_MOUSE]	49.33	0.7246	2	16	38	279		0.574	164	58.6	0.954	181	13.2	0.944	181	12.6	334	36.5	6.58
P21550	Beta-enolase OS=Mus musculus GN=Eno3 PE=1 SV=3 - [ENOB_MOUSE]	48.2	0.7995	5	2	43	216		0.815	5	24.3	0.852	5	9.5	0.956	5	9.7	434	47	7.18
P05201	Aspartate aminotransferase, cytoplasmic OS=Mus musculus GN=Got1 PE=1 SV=3 - [AATC_MOUSE]	48.17	0.7821	2	20	47	327		0.798	190	53.7	0.98	197	14.8	0.945	197	13	413	46.2	7.14
Q9QXS1	Plectin OS=Mus musculus GN=Plec PE=1 SV=3 - [PLEC_MOUSE]	47.79	0.8567	5	76	574	1498		0.965	176	46.8	1.045	178	11.6	1.067	178	13.3	4691	533.9	5.96
P60879	Synaptosomal-associated protein 25 OS=Mus musculus GN=Snap25 PE=1 SV=1 - [SNP25_MOUSE]	47.41	0.9709	1	15	42	236		1.108	131	33.7	1.042	138	12.8	1.058	138	14.3	206	23.3	4.77
Q4KMM3	Oxidation resistance protein 1 OS=Mus musculus GN=Oxr1 PE=2 SV=3 - [OXR1_MOUSE]	45.77	0.7367	2	9	82	265		0.856	26	36.7	0.97	28	13.6	0.903	28	14.6	866	95.9	5.33
Q8K1M6	Dynamin-1-like protein OS=Mus musculus GN=Dnm1l PE=1 SV=2 - [DNM1L_MOUSE]	45.65	0.8774	1	1	88	331		0.368	1		0.9	1		0.796	1		742	82.6	7.05
E9PUD2	Dynamin-1-like protein OS=Mus musculus GN=Dnm1l PE=1 SV=1 - [E9PUD2_MOUSE]	45.65	0.8919	1	1	86	329		1.128	1		0.844	1		0.779	1		712	79.5	7.08
Q9QXV0	ProSAAS OS=Mus musculus GN=Pcsk1n PE=1 SV=2 - [PCSK1_MOUSE]	45.64	0.7868	1	10	30	159		1.099	75	48.4	1.036	79	14.9	0.981	79	18.5	258	27.3	5.85
Q8K2B3	Succinate dehydrogenase [ubiquinone] flavoprotein subunit, mitochondrial OS=Mus musculus GN=Sdha PE=1 SV=1 - [SDHA_MOUSE]	45.1	0.8313	1	11	62	189		0.929	44	36.8	1.036	44	12.8	1.069	44	14.2	664	72.5	7.37
Q9Z0H8	CAP-Gly domain-containing linker protein 2 OS=Mus musculus GN=Clip2 PE=1 SV=2 - [CLIP2_MOUSE]	44.76	0.873	1	17	108	285		0.996	72	52.2	1.033	74	16.6	1.034	74	15	1047	115.8	6.48
Q02053	Ubiquitin-like modifier-activating enzyme 1 OS=Mus musculus GN=Uba1 PE=1 SV=1 - [UBA1_MOUSE]	44.09	0.7514	2	17	86	344		0.767	123	50.4	0.952	146	13.4	0.972	145	13.8	1058	117.7	5.66
Q9QUM9	Proteasome subunit alpha type-6 OS=Mus musculus GN=Psma6 PE=1 SV=1 - [PSA6_MOUSE]	43.59	0.5691	2	3	20	104		0.963	44	27.2	0.915	50	14.6	0.915	50	18.9	246	27.4	6.76
Q6WVG3	BTB/POZ domain-containing protein KCTD12 OS=Mus musculus GN=Kctd12 PE=1 SV=1 - [KCD12_MOUSE]	43.53	0.7798	1	6	32	123		0.674	46	62.7	0.968	49	10.3	1.042	49	14.8	327	35.9	5.81
Q3U2G2	Heat shock 70 kDa protein 4 OS=Mus musculus GN=Hspa4 PE=2 SV=1 - [Q3U2G2_MOUSE]	43.13	0.823	2	20	77	238		0.804	85	35	0.992	92	14.9	0.973	93	16.1	842	94.1	5.21
P63085	Mitogen-activated protein kinase 1 OS=Mus musculus GN=Mapk1 PE=1 SV=3 - [MK01_MOUSE]	42.82	0.7458	11	9	32	172		0.737	106	91.4	1.035	112	15.4	0.927	112	17.6	358	41.2	6.98
Q62188	Dihydropyrimidinase-related protein 3 OS=Mus musculus GN=Dpysl3 PE=1 SV=1 - [DPYL3_MOUSE]	42.63	0.7877	5	13	55	360		0.891	73	61.8	0.897	76	14.4	0.955	76	12.2	570	61.9	6.49
Q8R5H6	Wiskott-Aldrich syndrome protein family member 1 OS=Mus musculus GN=Wasf1 PE=1 SV=2 - [WASF1_MOUSE]	42.54	0.458	1	13	27	140		1.085	93	47.7	0.993	95	12.1	0.982	95	9.6	559	61.5	6.37
E9Q0A7	Oxidation resistance protein 1 OS=Mus musculus GN=Oxr1 PE=4 SV=1 - [E9Q0A7_MOUSE]	41.78	0.756	2	1	76	253		1.829	1		1.046	1		1.085	1		832	91.7	5.07
D3Z4B2	Gamma-soluble NSF attachment protein (Fragment) OS=Mus musculus GN=Napg PE=4 SV=1 - [D3Z4B2_MOUSE]	41.72	0.6969	2	19	50	304		0.811	154	50.2	0.971	164	12.4	0.966	164	12.1	353	39.3	5.97
Q6P9K8	Caskin-1 OS=Mus musculus GN=Caskin1 PE=1 SV=2 - [CSKI1_MOUSE]	41.03	0.7736	1	32	122	403		1.102	134	27.9	0.978	138	14.5	0.912	138	17.4	1431	150.4	9.17
Q60625	Intercellular adhesion molecule 5 OS=Mus musculus GN=Icam5 PE=1 SV=2 - [ICAM5_MOUSE]	39.77	0.6249	1	6	61	263		1.162	64	39.7	1.086	64	15.8	1.04	64	9.6	917	96.9	6.32
P47754	F-actin-capping protein subunit alpha-2 OS=Mus musculus GN=Capza2 PE=1 SV=3 - [CAZA2_MOUSE]	39.32	0.7413	2	5	22	102		0.838	41	39	0.923	43	15.2	0.975	43	14.4	286	32.9	5.85
Q9QYX7	Protein piccolo OS=Mus musculus GN=Pclo PE=1 SV=4 - [PCLO_MOUSE]	39.06	0.6281	2	50	347	849		1.006	132	43.9	1.024	140	13.6	0.985	140	14.8	5068	550.5	6.51
H3BJD6	Protein Ppp1r9a OS=Mus musculus GN=Ppp1r9a PE=1 SV=1 - [H3BJD6_MOUSE]	38.55	0.5844	10	10	103	260		0.965	63	57.4	0.978	70	19.7	0.97	70	11.7	1292	144.3	5.55
P20029	78 kDa glucose-regulated protein OS=Mus musculus GN=Hspa5 PE=1 SV=3 - [GRP78_MOUSE]	37.39	0.7573	1	24	72	261		0.868	127	46.3	0.995	129	10.3	1.023	129	12.1	655	72.4	5.16
Q63912	Oligodendrocyte-myelin glycoprotein OS=Mus musculus GN=Omg PE=1 SV=1 - [OMGP_MOUSE]	36.79	0.6273	2	3	28	84		0.767	22	19.2	1.107	22	9.7	1.029	22	6.3	440	49.3	8.41
P70168	Importin subunit beta-1 OS=Mus musculus GN=Kpnb1 PE=1 SV=2 - [IMB1_MOUSE]	36.15	0.6153	1	6	46	137		0.73	46	47.4	0.967	52	22.7	0.938	52	14.6	876	97.1	4.78
Q9D051	Pyruvate dehydrogenase E1 component subunit beta, mitochondrial OS=Mus musculus GN=Pdhb PE=1 SV=1 - [ODPB_MOUSE]	35.88	0.6574	1	15	31	202		0.744	108	51.9	1.054	135	14	1.108	133	15.5	359	38.9	6.87
P15105	Glutamine synthetase OS=Mus musculus GN=Glul PE=1 SV=6 - [GLNA_MOUSE]	35.52	0.6917	3	12	33	189		1.325	106	55.5	1.021	107	11.9	1.058	107	14.2	373	42.1	7.08
P63101	14-3-3 protein zeta/delta OS=Mus musculus GN=Ywhaz PE=1 SV=1 - [1433Z_MOUSE]	35.49	0.9633	4	15	39	304		1.861	89	96.7	0.949	96	17.5	0.946	96	11.8	245	27.8	4.79
Q6PIE5	Sodium/potassium-transporting ATPase subunit alpha-2 OS=Mus musculus GN=Atp1a2 PE=1 SV=1 - [AT1A2_MOUSE]	35.29	0.7196	5	11	83	267		1.179	24	33.6	1.679	26	29.5	1.656	26	27.3	1020	112.1	5.55
P35700	Peroxiredoxin-1 OS=Mus musculus GN=Prdx1 PE=1 SV=1 - [PRDX1_MOUSE]	35.19	0.7186	4	8	27	210		0.862	130	43.5	0.848	133	13.9	0.896	133	13.3	199	22.2	8.12
O54983	Ketimine reductase mu-crystallin OS=Mus musculus GN=Crym PE=1 SV=1 - [CRYM_MOUSE]	35.19	0.5751	1	10	21	153		1.031	114	50.1	0.954	123	15.4	0.975	122	15.4	313	33.5	5.67
V9GWT6	ELKS/Rab6-interacting/CAST family member 1 OS=Mus musculus GN=Erc1 PE=1 SV=1 - [V9GWT6_MOUSE]	34.96	0.8344	8	12	116	330		0.916	39	63.7	0.971	39	8.4	0.945	39	9.7	948	108.8	6.61
Q9CPV4	Glyoxalase domain-containing protein 4 OS=Mus musculus GN=Glod4 PE=1 SV=1 - [GLOD4_MOUSE]	34.64	0.9866	4	6	29	86		0.841	40	29.8	0.971	40	5.5	1.046	40	11.9	298	33.3	5.47
B1AQX9	SRC kinase-signaling inhibitor 1 OS=Mus musculus GN=Srcin1 PE=1 SV=1 - [B1AQX9_MOUSE]	34.63	0.8776	5	32	152	477		0.96	133	38.4	1.012	138	12.1	1.005	138	11.7	1217	130.5	9.25
O70318	Band 4.1-like protein 2 OS=Mus musculus GN=Epb41l2 PE=1 SV=2 - [E41L2_MOUSE]	34.4	0.7945	4	12	100	233		1.025	40	46.4	0.948	41	10.8	0.985	41	14.1	988	109.9	5.43
Q99NE5	Regulating synaptic membrane exocytosis protein 1 OS=Mus musculus GN=Rims1 PE=1 SV=2 - [RIMS1_MOUSE]	33.58	0.864	8	5	172	453		0.892	30	33.2	1.016	30	13	0.999	30	8.4	1463	163.1	9.42
Q8VDN2	Sodium/potassium-transporting ATPase subunit alpha-1 OS=Mus musculus GN=Atp1a1 PE=1 SV=1 - [AT1A1_MOUSE]	33.11	0.6725	4	6	83	233		1.158	20	39.3	1.326	20	18.8	1.349	20	18.2	1023	112.9	5.45
P57780	Alpha-actinin-4 OS=Mus musculus GN=Actn4 PE=1 SV=1 - [ACTN4_MOUSE]	32.58	0.8114	3	13	99	373		0.909	34	34.9	0.938	34	7.1	0.916	34	11.7	912	104.9	5.41
P42208	Septin-2 OS=Mus musculus GN=Sept2 PE=1 SV=2 - [SEPT2_MOUSE]	32.54	0.8393	9	11	41	142		0.877	39	45.6	0.991	42	9.8	0.946	42	9.8	361	41.5	6.55
F7AA26	Protein Pakap (Fragment) OS=Mus musculus GN=Pakap PE=4 SV=1 - [F7AA26_MOUSE]	32.48	0.4952	3	7	73	217		1.103	39	18.2	0.914	39	8.8	0.981	39	7.2	1137	126	5.27
Q9WV92	Band 4.1-like protein 3 OS=Mus musculus GN=Epb41l3 PE=1 SV=1 - [E41L3_MOUSE]	31.5	0.7858	4	20	113	313		0.787	74	32.3	0.963	76	10.9	1.006	76	11.6	929	103.3	5.31
Q9QUR7	Peptidyl-prolyl cis-trans isomerase NIMA-interacting 1 OS=Mus musculus GN=Pin1 PE=1 SV=1 - [PIN1_MOUSE]	31.38	0.8303	1	4	18	103		0.853	50	47.3	0.955	50	10.7	0.955	50	8.9	165	18.4	8.79
Q6ZPE2	Myotubularin-related protein 5 OS=Mus musculus GN=Sbf1 PE=1 SV=2 - [MTMR5_MOUSE]	31.03	0.7402	4	16	175	407		0.88	52	45.8	0.974	56	13.7	0.991	56	12.5	1867	208.6	7.12
Q9Z140	Copine-6 OS=Mus musculus GN=Cpne6 PE=2 SV=1 - [CPNE6_MOUSE]	30.91	0.7235	7	20	45	304		0.821	129	45.1	0.901	165	15.4	0.879	164	18.3	557	61.7	5.59
Q8BMF4	Dihydrolipoyllysine-residue acetyltransferase component of pyruvate dehydrogenase complex, mitochondrial OS=Mus musculus GN=Dlat PE=1 SV=2 - [ODP2_MOUSE]	30.8	0.6791	1	13	62	262		1.101	56	35.5	1.052	56	14.3	1.114	56	12.8	642	67.9	8.57
Q8VD37	SH3-containing GRB2-like protein 3-interacting protein 1 OS=Mus musculus GN=Sgip1 PE=1 SV=1 - [SGIP1_MOUSE]	30.18	0.5794	3	13	50	137		0.79	43	35	0.958	49	11.9	0.914	49	11.4	806	86	7.87
Q91V12	Cytosolic acyl coenzyme A thioester hydrolase OS=Mus musculus GN=Acot7 PE=1 SV=2 - [BACH_MOUSE]	30.17	0.6614	2	8	36	228		0.664	87	73.4	0.971	102	14.7	0.987	102	14.3	381	42.5	8.68
P42669	Transcriptional activator protein Pur-alpha OS=Mus musculus GN=Pura PE=1 SV=1 - [PURA_MOUSE]	29.78	0.6885	1	8	30	119		0.878	35	34.9	0.941	37	8.1	0.97	37	14.8	321	34.9	6.44
P50396	Rab GDP dissociation inhibitor alpha OS=Mus musculus GN=Gdi1 PE=1 SV=3 - [GDIA_MOUSE]	29.7	0.8501	3	8	48	225		0.798	44	39.7	1.002	44	27.4	0.981	44	20.7	447	50.5	5.08
D3Z5K8	SH3 and multiple ankyrin repeat domains protein 2 OS=Mus musculus GN=Shank2 PE=1 SV=1 - [D3Z5K8_MOUSE]	29.63	0.6828	3	17	153	389		1.214	66	42.2	1.068	75	12.7	1.046	75	14.4	1841	200	6.68
O35098	Dihydropyrimidinase-related protein 4 OS=Mus musculus GN=Dpysl4 PE=1 SV=1 - [DPYL4_MOUSE]	29.55	0.8339	3	13	51	426		0.911	74	33.4	0.942	77	12	0.951	77	11	572	61.9	6.98
Q5RKN9	Capping protein (Actin filament) muscle Z-line, alpha 1 OS=Mus musculus GN=Capza1 PE=2 SV=1 - [Q5RKN9_MOUSE]	29.23	0.8636	2	2	23	78		1.201	9	9.7	0.925	9	8.8	0.975	9	13.3	286	32.9	5.55
Q8QZT1	Acetyl-CoA acetyltransferase, mitochondrial OS=Mus musculus GN=Acat1 PE=1 SV=1 - [THIL_MOUSE]	28.87	0.9104	1	21	48	278		0.824	162	49.4	1.106	175	13.6	1.115	175	13.9	424	44.8	8.51
Q8BVE3	V-type proton ATPase subunit H OS=Mus musculus GN=Atp6v1h PE=1 SV=1 - [VATH_MOUSE]	28.87	0.9234	5	9	46	132		0.83	40	63.2	0.892	44	18.9	0.969	44	8.8	483	55.8	6.61
Q61696	Heat shock 70 kDa protein 1A OS=Mus musculus GN=Hspa1a PE=1 SV=2 - [HS71A_MOUSE]	28.71	0.8456	2	7	63	172		0.847	9	29.1	0.932	9	12.5	0.992	9	8.5	641	70	5.72
Q9DBJ1	Phosphoglycerate mutase 1 OS=Mus musculus GN=Pgam1 PE=1 SV=3 - [PGAM1_MOUSE]	28.54	0.9409	1	16	38	308		1.014	153	68.3	0.943	163	17.6	0.998	163	17.9	254	28.8	7.18
Q9D6R2	Isocitrate dehydrogenase [NAD] subunit alpha, mitochondrial OS=Mus musculus GN=Idh3a PE=1 SV=1 - [IDH3A_MOUSE]	28.18	0.7049	1	9	32	134		0.608	56	83.5	0.965	59	9.2	0.953	59	12.3	366	39.6	6.73
F7B0R9	Protein 2010300C02Rik (Fragment) OS=Mus musculus GN=2010300C02Rik PE=1 SV=1 - [F7B0R9_MOUSE]	28	0.9034	1	1	89	381		0.893	1		0.884	1		1.037	1		652	69.5	9.39
E9Q3M9	Protein 2010300C02Rik OS=Mus musculus GN=2010300C02Rik PE=1 SV=1 - [E9Q3M9_MOUSE]	28	0.834	2	6	129	543		1.344	13	40.7	1.052	13	11	1.041	13	10.4	1175	125.8	7.37
Q01853	Transitional endoplasmic reticulum ATPase OS=Mus musculus GN=Vcp PE=1 SV=4 - [TERA_MOUSE]	27.87	0.8226	7	31	104	509		0.747	259	58.2	0.955	285	14.7	0.909	284	15.6	806	89.3	5.26
Q9EQ20	Methylmalonate-semialdehyde dehydrogenase [acylating], mitochondrial OS=Mus musculus GN=Aldh6a1 PE=1 SV=1 - [MMSA_MOUSE]	27.06	0.815	1	11	49	121		1.023	44	27.2	1.035	46	9	1.149	46	17.8	535	57.9	8.07
Q76MZ3	Serine/threonine-protein phosphatase 2A 65 kDa regulatory subunit A alpha isoform OS=Mus musculus GN=Ppp2r1a PE=1 SV=3 - [2AAA_MOUSE]	26.83	0.6876	10	11	51	225		0.787	67	62	0.992	79	16.4	0.917	78	15.9	589	65.3	5.11
P19096	Fatty acid synthase OS=Mus musculus GN=Fasn PE=1 SV=2 - [FAS_MOUSE]	26.37	0.6657	1	13	159	363		0.953	32	55.6	1.059	32	10.3	0.988	32	14.8	2504	272.3	6.58
Q9JHU4	Cytoplasmic dynein 1 heavy chain 1 OS=Mus musculus GN=Dync1h1 PE=1 SV=2 - [DYHC1_MOUSE]	25.9	0.7879	2	41	441	998		0.82	133	55.5	0.98	143	13.6	0.969	143	13.9	4644	531.7	6.42
P20108	Thioredoxin-dependent peroxide reductase, mitochondrial OS=Mus musculus GN=Prdx3 PE=1 SV=1 - [PRDX3_MOUSE]	25.87	0.8794	1	3	19	112		0.447	17	132.6	0.936	19	21.9	0.908	19	11.2	257	28.1	7.58
B0V2P5	DmX-like protein 2 OS=Mus musculus GN=Dmxl2 PE=1 SV=1 - [B0V2P5_MOUSE]	25.78	0.5619	4	17	177	561		0.891	67	33.3	0.965	67	10.4	0.979	67	12.2	3054	340.5	6.4
Q5SXA5	TOM1-like protein 2 OS=Mus musculus GN=Tom1l2 PE=4 SV=1 - [Q5SXA5_MOUSE]	25.58	0.7746	5	10	36	131		0.932	45	34.8	0.952	46	9.3	0.938	46	14.5	457	50	4.68
O88952	Protein lin-7 homolog C OS=Mus musculus GN=Lin7c PE=1 SV=2 - [LIN7C_MOUSE]	25.23	0.9442	2	5	26	89		0.856	19	29.4	0.896	20	16.3	0.945	20	22.7	197	21.8	8.43
P62259	14-3-3 protein epsilon OS=Mus musculus GN=Ywhae PE=1 SV=1 - [1433E_MOUSE]	25.02	0.9412	3	11	41	250		0.667	88	71.7	0.922	95	15.8	0.979	95	15.3	255	29.2	4.74
Q6R891	Neurabin-2 OS=Mus musculus GN=Ppp1r9b PE=1 SV=1 - [NEB2_MOUSE]	24.6	0.7075	3	17	83	301		0.922	94	35	0.943	98	14.3	0.922	98	14.8	817	89.5	4.92
P48036	Annexin A5 OS=Mus musculus GN=Anxa5 PE=1 SV=1 - [ANXA5_MOUSE]	24.48	0.8464	1	11	34	117		1.157	50	61.8	0.915	52	14.9	0.915	51	12.5	319	35.7	4.96
Q8VDQ8	NAD-dependent protein deacetylase sirtuin-2 OS=Mus musculus GN=Sirt2 PE=1 SV=2 - [SIR2_MOUSE]	24.36	0.635	1	6	34	153		0.647	39	73.5	0.97	41	15.3	0.905	41	11.6	389	43.2	5.35
P42932	T-complex protein 1 subunit theta OS=Mus musculus GN=Cct8 PE=1 SV=3 - [TCPQ_MOUSE]	24.2	0.8686	5	10	57	151		0.91	50	58.3	1.04	51	17	0.945	51	10.2	548	59.5	5.62
Q64332	Synapsin-2 OS=Mus musculus GN=Syn2 PE=1 SV=2 - [SYN2_MOUSE]	24.18	0.6365	1	23	49	354		0.811	194	41.4	0.906	207	13.7	0.968	207	12.1	586	63.3	8.43
A0A0A0MQD5	SH3 and multiple ankyrin repeat domains protein 3 OS=Mus musculus GN=Shank3 PE=4 SV=1 - [A0A0A0MQD5_MOUSE]	24.15	0.6903	3	32	148	355		1.143	96	26.2	1.043	97	13.6	0.99	97	14.1	1805	192.1	8.9
Q0VGU4	MCG18019 OS=Mus musculus GN=Vgf PE=2 SV=1 - [Q0VGU4_MOUSE]	23.96	0.752	1	11	58	116		0.937	25	27.3	1.075	27	9	0.85	27	13	617	68.2	4.7
P80314	T-complex protein 1 subunit beta OS=Mus musculus GN=Cct2 PE=1 SV=4 - [TCPB_MOUSE]	23.77	0.8785	1	8	58	218		0.894	35	54.3	0.951	38	12.7	0.941	38	18.9	535	57.4	6.4
Q3V117	ATP-citrate synthase OS=Mus musculus GN=Acly PE=2 SV=1 - [Q3V117_MOUSE]	23.37	0.7321	3	16	102	272		0.735	56	48.4	0.976	58	19.1	0.962	58	13.2	1101	120.7	7.44
O08539	Myc box-dependent-interacting protein 1 OS=Mus musculus GN=Bin1 PE=1 SV=1 - [BIN1_MOUSE]	23.21	0.6395	7	3	45	293		0.705	29	41.3	0.939	31	18.3	0.876	31	13.1	588	64.4	5.03
Q60902	Epidermal growth factor receptor substrate 15-like 1 OS=Mus musculus GN=Eps15l1 PE=1 SV=3 - [EP15R_MOUSE]	23.21	0.6946	1	14	77	194		0.985	42	39.1	0.914	43	12.8	0.984	43	12.1	907	99.2	5.02
Q9WTT4	V-type proton ATPase subunit G 2 OS=Mus musculus GN=Atp6v1g2 PE=2 SV=1 - [VATG2_MOUSE]	23.16	0.9661	3	7	21	139		0.849	52	26.6	0.957	57	10.6	0.964	57	12.3	118	13.6	10.26
Q9CQI3	Glia maturation factor beta OS=Mus musculus GN=Gmfb PE=1 SV=3 - [GMFB_MOUSE]	23.11	0.9507	5	6	21	50		0.513	20	66.7	0.66	21	26.8	0.731	21	26.4	142	16.7	5.16
E9PX29	Protein Sptbn4 OS=Mus musculus GN=Sptbn4 PE=1 SV=1 - [E9PX29_MOUSE]	22.85	0.8266	4	17	260	716		1.354	33	30.1	1.038	33	12.7	1.021	33	16.4	2561	288.6	6
Q9D0K2	Succinyl-CoA:3-ketoacid coenzyme A transferase 1, mitochondrial OS=Mus musculus GN=Oxct1 PE=1 SV=1 - [SCOT1_MOUSE]	22.62	0.8192	2	13	52	190		0.991	35	54.1	1.118	38	14	1.089	38	10	520	56	8.53
P19246	Neurofilament heavy polypeptide OS=Mus musculus GN=Nefh PE=1 SV=3 - [NFH_MOUSE]	22.54	0.8073	1	10	123	361		1.051	36	42.1	1.036	38	11.3	1.055	38	11	1090	116.9	5.81
Q3TDK6	Protein rogdi homolog OS=Mus musculus GN=Rogdi PE=2 SV=2 - [ROGDI_MOUSE]	22.54	0.7073	1	4	23	66		0.672	25	63	0.935	27	12.2	1.001	26	16.2	287	32.1	8.18
P48722	Heat shock 70 kDa protein 4L OS=Mus musculus GN=Hspa4l PE=1 SV=2 - [HS74L_MOUSE]	22.52	0.9379	4	23	107	324		0.846	136	41.1	0.901	144	12.8	0.956	143	9	838	94.3	5.74
Q8CC35	Synaptopodin OS=Mus musculus GN=Synpo PE=1 SV=2 - [SYNPO_MOUSE]	22.28	0.761	2	26	71	311		1.01	182	54.7	0.979	189	13.4	0.958	189	13	929	99.5	9.42
Q8CI94	Glycogen phosphorylase, brain form OS=Mus musculus GN=Pygb PE=1 SV=3 - [PYGB_MOUSE]	21.95	0.8458	1	18	100	292		0.745	73	71.2	1.05	76	13.5	0.99	76	12.9	843	96.7	6.73
O70250	Phosphoglycerate mutase 2 OS=Mus musculus GN=Pgam2 PE=1 SV=3 - [PGAM2_MOUSE]	21.93	0.7708	1	1	28	136		0.664	1		0.907	1		0.848	1		253	28.8	8.5
S4R2K9	Ankyrin-3 (Fragment) OS=Mus musculus GN=Ank3 PE=4 SV=1 - [S4R2K9_MOUSE]	21.82	0.7185	20	14	215	583		1.13	42	30.1	1.01	42	10.9	1.025	42	11.6	2622	284.5	7.94
Q8CBY8	Dynactin subunit 4 OS=Mus musculus GN=Dctn4 PE=1 SV=1 - [DCTN4_MOUSE]	21.57	0.848	1	5	36	94		0.96	22	23.7	0.894	22	10.2	0.975	22	8.8	467	53	7.72
Q9D0S9	Histidine triad nucleotide-binding protein 2, mitochondrial OS=Mus musculus GN=Hint2 PE=1 SV=1 - [HINT2_MOUSE]	21.56	0.9816	1	4	23	97		1.061	30	38.5	1.013	30	9.1	1.092	30	9.5	163	17.3	9.82
Q3UHJ0	AP2-associated protein kinase 1 OS=Mus musculus GN=Aak1 PE=1 SV=2 - [AAK1_MOUSE]	21.42	0.707	2	12	61	166		1.019	49	42.7	0.972	51	14.7	0.918	51	16.5	959	103.3	6.7
Q8CFX3	Protein Pcdh1 OS=Mus musculus GN=Pcdh1 PE=2 SV=1 - [Q8CFX3_MOUSE]	21.26	0.4836	1	2	53	217		0.946	4	7.5	1.34	4	30.9	1.273	4	16.5	1038	112.3	5.02
F7BJK1	Protein Pcdh1 (Fragment) OS=Mus musculus GN=Pcdh1 PE=1 SV=1 - [F7BJK1_MOUSE]	21.26	0.5274	1	2	52	214		1.2	3	34.9	1.059	3	31	1.024	3	7.8	1077	116.4	5.08
F2Z3U4	Matrilin-4 OS=Mus musculus GN=Matn4 PE=4 SV=1 - [F2Z3U4_MOUSE]	20.94	0.8702	4	1	55	132		0.838	21	35.9	1.143	21	15.7	1.003	21	12	624	69	5.6
Q6AXH6	Abi2 protein OS=Mus musculus GN=Abi2 PE=2 SV=1 - [Q6AXH6_MOUSE]	20.78	0.5083	10	5	25	102		1.154	50	32.8	1.01	50	9	0.976	50	9.7	480	52.8	6.02
P20357	Microtubule-associated protein 2 OS=Mus musculus GN=Map2 PE=1 SV=2 - [MTAP2_MOUSE]	20.66	0.7139	11	46	177	513		0.921	178	43.9	1.029	180	10.3	0.999	180	13	1828	199	4.91
Q9D8S9	BolA-like protein 1 OS=Mus musculus GN=Bola1 PE=1 SV=1 - [BOLA1_MOUSE]	20.64	0.7956	1	3	13	76		0.715	17	52.2	0.926	17	8.9	0.975	17	7.3	137	14.4	8.76
P35486	Pyruvate dehydrogenase E1 component subunit alpha, somatic form, mitochondrial OS=Mus musculus GN=Pdha1 PE=1 SV=1 - [ODPA_MOUSE]	20.31	0.9026	2	18	62	242		0.881	88	60.9	1.099	91	10.9	1.104	91	16.7	390	43.2	8.19
Q80TJ1	Calcium-dependent secretion activator 1 OS=Mus musculus GN=Cadps PE=1 SV=3 - [CAPS1_MOUSE]	20.29	0.7956	9	19	139	392		0.823	77	60.7	0.946	83	14.5	0.953	83	17.4	1355	153	5.74
P62858	40S ribosomal protein S28 OS=Mus musculus GN=Rps28 PE=2 SV=1 - [RS28_MOUSE]	19.87	0.8986	3	6	16	69		0.859	39	50.3	0.961	39	7.4	0.938	39	15.5	69	7.8	10.7
P70296	Phosphatidylethanolamine-binding protein 1 OS=Mus musculus GN=Pebp1 PE=1 SV=3 - [PEBP1_MOUSE]	19.82	0.8396	3	11	14	159		0.93	106	31.5	0.949	108	18.3	0.915	108	15	187	20.8	5.4
Q9Z2Q6	Septin-5 OS=Mus musculus GN=Sept5 PE=1 SV=2 - [SEPT5_MOUSE]	19.7	0.5908	1	7	33	92		0.845	20	49.3	0.92	21	20.1	1.043	22	11.3	369	42.7	6.67
Q61644	Protein kinase C and casein kinase substrate in neurons protein 1 OS=Mus musculus GN=Pacsin1 PE=1 SV=1 - [PACN1_MOUSE]	19.62	0.9138	1	36	72	423		0.908	231	54.2	0.97	244	16.2	0.972	245	15.4	441	50.5	5.24
O08585	Clathrin light chain A OS=Mus musculus GN=Clta PE=1 SV=2 - [CLCA_MOUSE]	19.5	0.7234	6	7	28	161		0.708	66	84.5	0.961	69	8.2	1.002	69	9.1	235	25.6	4.58
P55066	Neurocan core protein OS=Mus musculus GN=Ncan PE=2 SV=1 - [NCAN_MOUSE]	19.43	0.5213	1	10	74	229		1.102	33	42.1	1.06	34	18.2	1.042	34	15.6	1268	137.1	5.72
Q9D3D9	ATP synthase subunit delta, mitochondrial OS=Mus musculus GN=Atp5d PE=1 SV=1 - [ATPD_MOUSE]	19.32	0.9821	1	6	12	45		1.068	25	16.2	0.94	25	12.7	1.16	25	5.7	168	17.6	5.08
P08113	Endoplasmin OS=Mus musculus GN=Hsp90b1 PE=1 SV=2 - [ENPL_MOUSE]	19.07	0.7494	2	15	90	267		0.85	48	54.8	1.058	50	12.6	1.01	50	15.3	802	92.4	4.82
B8QI35	Liprin-alpha 3 OS=Mus musculus GN=Ppfia3 PE=2 SV=1 - [B8QI35_MOUSE]	18.87	0.8116	5	20	151	436		0.729	62	50.2	0.963	64	14.1	0.963	64	11.3	1194	133.3	5.64
E9PZ43	Microtubule-associated protein OS=Mus musculus GN=Map4 PE=1 SV=2 - [E9PZ43_MOUSE]	18.73	0.6892	1	11	85	222		0.976	28	27.9	0.981	31	14.3	1.046	31	14	901	94.3	8.97
P26040	Ezrin OS=Mus musculus GN=Ezr PE=1 SV=3 - [EZRI_MOUSE]	18.47	0.7799	1	10	82	223		0.986	35	32.9	0.989	37	11.9	0.922	37	13.4	586	69.4	6.1
P17426	AP-2 complex subunit alpha-1 OS=Mus musculus GN=Ap2a1 PE=1 SV=1 - [AP2A1_MOUSE]	18.31	0.7421	2	16	93	361		0.702	71	37.1	0.958	74	13.9	0.873	74	12.5	977	107.6	7.03
Q99104	Unconventional myosin-Va OS=Mus musculus GN=Myo5a PE=1 SV=2 - [MYO5A_MOUSE]	18.31	0.8133	8	29	211	626		0.812	127	39.5	0.995	130	14.6	0.95	130	13.6	1853	215.4	8.63
P28652	Calcium/calmodulin-dependent protein kinase type II subunit beta OS=Mus musculus GN=Camk2b PE=1 SV=2 - [KCC2B_MOUSE]	17.99	0.8395	9	9	52	279		0.847	50	33.9	0.952	56	20.4	0.96	56	15.4	542	60.4	7.28
Q6NZL0	Protein SOGA3 OS=Mus musculus GN=Soga3 PE=2 SV=2 - [SOGA3_MOUSE]	17.96	0.836	2	10	114	415		0.869	22	60.8	1.023	22	11.7	1.023	22	10.9	945	103.4	6.14
Q7TQF7	Amphiphysin OS=Mus musculus GN=Amph PE=1 SV=1 - [AMPH_MOUSE]	17.95	0.5671	7	22	51	245		0.774	155	57.9	0.875	167	13.1	0.904	167	14.4	686	75	4.63
Q99L47	Hsc70-interacting protein OS=Mus musculus GN=St13 PE=1 SV=1 - [F10A1_MOUSE]	17.51	0.504	3	6	31	170		0.696	75	38.4	0.927	76	15.4	0.921	76	12.1	371	41.6	5.26
P57746	V-type proton ATPase subunit D OS=Mus musculus GN=Atp6v1d PE=1 SV=1 - [VATD_MOUSE]	17.48	0.9271	1	9	36	119		1.041	37	45.6	1.052	42	13.1	0.992	42	12.7	247	28.4	9.45
Q9DCT8	Cysteine-rich protein 2 OS=Mus musculus GN=Crip2 PE=1 SV=1 - [CRIP2_MOUSE]	17.36	0.8029	1	4	17	37		1.03	16	27.6	0.92	16	19.1	0.977	16	12.5	208	22.7	8.63
A3KGQ6	Actin-related protein 2/3 complex subunit 5 OS=Mus musculus GN=Arpc5l PE=3 SV=1 - [A3KGQ6_MOUSE]	17.36	0.9739	2	4	21	72		0.86	27	16.1	0.879	34	17.7	0.961	32	8	153	17.1	6.8
Q61151	Serine/threonine-protein phosphatase 2A 56 kDa regulatory subunit epsilon isoform OS=Mus musculus GN=Ppp2r5e PE=2 SV=3 - [2A5E_MOUSE]	17.16	0.7088	1	2	33	108		0.704	19	39	0.945	25	14.8	1.003	25	18.1	467	54.7	6.95
A2AWI7	Endophilin-B2 OS=Mus musculus GN=Sh3glb2 PE=4 SV=1 - [A2AWI7_MOUSE]	17.16	0.797	3	17	39	177		0.667	82	58	0.902	96	12.8	0.899	96	18.9	404	44.9	5.58
P63328	Serine/threonine-protein phosphatase 2B catalytic subunit alpha isoform OS=Mus musculus GN=Ppp3ca PE=1 SV=1 - [PP2BA_MOUSE]	17.06	0.8829	2	18	50	394		0.873	223	61.1	0.894	232	13.7	0.888	232	14.7	521	58.6	5.86
P26443	Glutamate dehydrogenase 1, mitochondrial OS=Mus musculus GN=Glud1 PE=1 SV=1 - [DHE3_MOUSE]	17.04	0.8154	2	30	70	461		0.777	221	61.8	1.042	232	10.8	1.072	232	11	558	61.3	8
Q8C5H8	NAD kinase 2, mitochondrial OS=Mus musculus GN=Nadk2 PE=1 SV=2 - [NAKD2_MOUSE]	16.99	0.7588	2	4	44	147		0.871	14	32.7	1.1	20	15.7	1.094	20	14.6	452	50.8	8.07
P09411	Phosphoglycerate kinase 1 OS=Mus musculus GN=Pgk1 PE=1 SV=4 - [PGK1_MOUSE]	16.97	0.9928	2	23	60	387		0.626	188	62	1.008	198	21	1.018	198	28.2	417	44.5	7.9
P35979	60S ribosomal protein L12 OS=Mus musculus GN=Rpl12 PE=1 SV=2 - [RL12_MOUSE]	16.88	0.6485	1	2	16	59		1.024	20	70.4	1.054	21	9.4	0.988	21	12.6	165	17.8	9.42
Q8JZS0	Protein lin-7 homolog A OS=Mus musculus GN=Lin7a PE=1 SV=2 - [LIN7A_MOUSE]	16.82	0.8326	3	2	25	57		0.77	5	28.7	0.754	5	4.2	0.905	5	8.5	233	26	8.72
Q60598	Src substrate cortactin OS=Mus musculus GN=Cttn PE=1 SV=2 - [SRC8_MOUSE]	16.78	0.6154	2	14	50	156		1.098	71	52.9	0.996	72	16.1	1.008	72	20.5	546	61.2	5.4
H7BWZ3	Actin-related protein 2/3 complex subunit 3 OS=Mus musculus GN=Arpc3 PE=1 SV=1 - [H7BWZ3_MOUSE]	16.78	0.8706	4	4	22	142		0.775	50	116.1	0.957	59	12.8	0.895	58	24.4	170	19.6	8.6
E9Q2E4	Protein Gm15800 OS=Mus musculus GN=Gm15800 PE=1 SV=2 - [E9Q2E4_MOUSE]	16.62	0.6043	2	2	309	733		1.079	9	15.4	1.053	10	9.4	1.007	10	9.1	4418	483.8	6.06
Q99PU5	Long-chain-fatty-acid--CoA ligase ACSBG1 OS=Mus musculus GN=Acsbg1 PE=1 SV=1 - [ACBG1_MOUSE]	16.56	0.6852	3	5	56	145		0.917	13	20	0.974	13	10.2	0.982	13	8.2	721	80.4	5.94
Q9JMA1	Ubiquitin carboxyl-terminal hydrolase 14 OS=Mus musculus GN=Usp14 PE=1 SV=3 - [UBP14_MOUSE]	16.52	0.8195	2	4	45	257		0.97	26	44.8	0.985	29	10.3	0.969	28	7.7	493	56	5.24
P68510	14-3-3 protein eta OS=Mus musculus GN=Ywhah PE=1 SV=2 - [1433F_MOUSE]	16.46	0.7561	1	4	27	186		1.167	25	109	1.028	25	9.8	1.048	25	9.1	246	28.2	4.89
O08788	Dynactin subunit 1 OS=Mus musculus GN=Dctn1 PE=1 SV=3 - [DCTN1_MOUSE]	16.23	0.79	4	20	133	421		0.932	76	36.1	0.995	77	13.2	0.976	77	13.9	1281	141.6	5.9
P47708	Rabphilin-3A OS=Mus musculus GN=Rph3a PE=1 SV=2 - [RP3A_MOUSE]	16.21	0.8385	2	30	88	369		0.913	125	61.1	0.936	133	16.3	0.95	132	15.7	681	75.4	8.27
Q9DCB8	Iron-sulfur cluster assembly 2 homolog, mitochondrial OS=Mus musculus GN=Isca2 PE=2 SV=2 - [ISCA2_MOUSE]	16.16	0.9935	1	3	16	58		0.803	20	45	1.077	20	9	1.115	20	9.9	154	16.7	5.6
Q9QUP5	Hyaluronan and proteoglycan link protein 1 OS=Mus musculus GN=Hapln1 PE=2 SV=1 - [HPLN1_MOUSE]	16.09	0.7107	1	7	30	90		1.229	31	49.6	1.125	34	10.4	1.105	33	14.1	356	40.5	7.8
Q9JLZ3	Methylglutaconyl-CoA hydratase, mitochondrial OS=Mus musculus GN=Auh PE=1 SV=1 - [AUHM_MOUSE]	15.97	0.9459	5	9	44	138		1.234	40	56.8	1.125	40	14.2	1.124	40	16.3	314	33.4	9.51
P10126	Elongation factor 1-alpha 1 OS=Mus musculus GN=Eef1a1 PE=1 SV=3 - [EF1A1_MOUSE]	15.87	0.8139	3	4	37	164		0.554	56	50.6	0.916	58	9.3	0.879	58	10.4	462	50.1	9.01
E9QKC6	Tripartite motif-containing protein 2 OS=Mus musculus GN=Trim2 PE=4 SV=1 - [E9QKC6_MOUSE]	15.83	0.5597	3	12	58	167		0.947	36	43.7	0.959	37	12.3	1.034	37	12.7	770	84.3	7.47
Q9DB20	ATP synthase subunit O, mitochondrial OS=Mus musculus GN=Atp5o PE=1 SV=1 - [ATPO_MOUSE]	15.82	0.9343	3	9	36	198		0.643	90	106.3	1.016	102	15.3	1.028	102	15.3	213	23.3	9.99
Q922R8	Protein disulfide-isomerase A6 OS=Mus musculus GN=Pdia6 PE=1 SV=3 - [PDIA6_MOUSE]	15.8	0.6091	1	1	26	80		1	8	23.7	0.977	9	5	0.993	9	14.9	440	48.1	5.14
A2AUK5	Band 4.1-like protein 1 OS=Mus musculus GN=Epb4.1l1 PE=4 SV=1 - [A2AUK5_MOUSE]	15.79	0.7577	5	13	90	268		0.982	37	33.9	0.811	37	25.2	0.923	37	26.2	879	98.3	5.66
Q9CR51	V-type proton ATPase subunit G 1 OS=Mus musculus GN=Atp6v1g1 PE=2 SV=3 - [VATG1_MOUSE]	15.64	0.5932	1	2	10	37		0.702	23	51.4	1.014	23	5.6	0.839	23	18.7	118	13.7	7.97
Q8VDD5	Myosin-9 OS=Mus musculus GN=Myh9 PE=1 SV=4 - [MYH9_MOUSE]	15.49	0.8556	1	25	245	613		0.918	55	44.5	0.974	57	11.7	0.968	57	12.4	1960	226.2	5.66
Q9JI91	Alpha-actinin-2 OS=Mus musculus GN=Actn2 PE=1 SV=2 - [ACTN2_MOUSE]	15.44	0.821	2	12	100	303		0.747	35	49.9	0.944	36	15.9	0.972	36	9.8	894	103.8	5.45
G3UXX3	Sepiapterin reductase OS=Mus musculus GN=Spr PE=4 SV=1 - [G3UXX3_MOUSE]	15.34	0.8174	4	7	24	100		0.8	42	48.7	0.965	44	13.8	0.935	44	14.8	219	23.3	6.21
D3Z2Z1	CAP-Gly domain-containing linker protein 1 OS=Mus musculus GN=Clip1 PE=1 SV=1 - [D3Z2Z1_MOUSE]	15.24	0.8534	8	12	158	372		1.021	31	33.9	0.946	31	9.1	1.001	31	17.1	1426	159.9	5.26
Q64010	Adapter molecule crk OS=Mus musculus GN=Crk PE=1 SV=1 - [CRK_MOUSE]	15.17	0.7072	5	6	24	49		1.36	16	34.5	1.026	16	11	1.023	16	5.8	304	33.8	5.55
O88342	WD repeat-containing protein 1 OS=Mus musculus GN=Wdr1 PE=1 SV=3 - [WDR1_MOUSE]	15.06	0.7393	1	14	41	149		0.769	66	40.5	0.993	72	13.1	0.921	72	13.3	606	66.4	6.6
P61922	4-aminobutyrate aminotransferase, mitochondrial OS=Mus musculus GN=Abat PE=1 SV=1 - [GABT_MOUSE]	14.96	0.9	3	8	47	149		0.753	59	46.2	1.084	62	16.6	1.129	62	17.3	500	56.4	8.09
P09041	Phosphoglycerate kinase 2 OS=Mus musculus GN=Pgk2 PE=1 SV=4 - [PGK2_MOUSE]	14.77	0.8249	1	1	39	130		0.703	1		0.856	1		0.761	1		417	44.8	6.8
P16627	Heat shock 70 kDa protein 1-like OS=Mus musculus GN=Hspa1l PE=2 SV=4 - [HS71L_MOUSE]	14.61	0.805	1	3	59	156		0.688	6	19.1	0.852	6	10.7	0.872	6	13.4	641	70.6	6.24
P12382	ATP-dependent 6-phosphofructokinase, liver type OS=Mus musculus GN=Pfkl PE=1 SV=4 - [PFKAL_MOUSE]	14.57	0.7603	1	13	72	259		1.088	39	41.7	0.937	44	12.6	0.986	43	10	780	85.3	7.17
Q99PJ0	Neurotrimin OS=Mus musculus GN=Ntm PE=2 SV=2 - [NTRI_MOUSE]	14.54	0.7645	5	5	21	53		0.953	22	33.9	1.039	22	13.3	1.031	22	18.3	344	38	7.81
P60487	Pyridoxal phosphate phosphatase OS=Mus musculus GN=Pdxp PE=1 SV=1 - [PLPP_MOUSE]	14.43	0.9178	1	10	38	194		0.708	37	57.1	1.014	37	16.6	1.001	37	10.4	292	31.5	5.74
P50518	V-type proton ATPase subunit E 1 OS=Mus musculus GN=Atp6v1e1 PE=1 SV=2 - [VATE1_MOUSE]	14.34	0.9558	2	19	41	318		1.036	204	64.3	0.967	211	16.7	0.982	211	14.7	226	26.1	8.43
D3YZU5	SH3 and multiple ankyrin repeat domains protein 1 OS=Mus musculus GN=Shank1 PE=1 SV=1 - [D3YZU5_MOUSE]	14.34	0.6196	3	13	144	423		1.125	41	37.6	1.06	41	9.8	1.07	41	14	2158	225.3	8.47
D3YZU1	SH3 and multiple ankyrin repeat domains protein 1 OS=Mus musculus GN=Shank1 PE=1 SV=1 - [SHAN1_MOUSE]	14.34	0.7886	1	18	361	9961		1.19	65	41.3	1.065	65	10.5	1.087	65	15.1	2167	226.2	8.34
Q8K0T0	Reticulon-1 OS=Mus musculus GN=Rtn1 PE=1 SV=1 - [RTN1_MOUSE]	14.33	0.4846	3	7	33	69		1.055	21	19.3	1.085	21	4.9	1.08	21	14.4	780	83.5	4.58
Q3TML0	Protein disulfide-isomerase A6 OS=Mus musculus GN=Pdia6 PE=2 SV=1 - [Q3TML0_MOUSE]	14.17	0.5348	1	1	24	71		0.828	1		0.897	1		0.957	1		445	48.7	5.19
Q80XN0	D-beta-hydroxybutyrate dehydrogenase, mitochondrial OS=Mus musculus GN=Bdh1 PE=1 SV=2 - [BDH_MOUSE]	14.02	0.9621	2	4	43	141		0.917	21	40.9	0.956	23	13.2	1.013	23	6.4	343	38.3	9.01
Q923T9	Calcium/calmodulin-dependent protein kinase type II subunit gamma OS=Mus musculus GN=Camk2g PE=1 SV=1 - [KCC2G_MOUSE]	13.92	0.603	2	1	41	194		0.725	1		0.813	1		0.893	1		529	59.6	7.58
Q8BLK3	Limbic system-associated membrane protein OS=Mus musculus GN=Lsamp PE=1 SV=1 - [LSAMP_MOUSE]	13.86	0.6422	3	3	21	80		1.294	18	99.7	1.125	18	12.9	1.169	18	15.7	341	38.1	6.65
E9PWP6	Regulating synaptic membrane exocytosis protein 1 (Fragment) OS=Mus musculus GN=Rims1 PE=4 SV=3 - [E9PWP6_MOUSE]	13.81	0.8257	1	4	89	199		1.398	10	27.7	1.007	10	8.4	0.952	10	9.2	803	89.2	9.06
O89053	Coronin-1A OS=Mus musculus GN=Coro1a PE=1 SV=5 - [COR1A_MOUSE]	13.76	0.6659	5	19	48	241		0.603	136	48.7	0.971	145	13.9	0.925	145	14.7	461	51	6.48
Q99LB2	Dehydrogenase/reductase SDR family member 4 OS=Mus musculus GN=Dhrs4 PE=1 SV=3 - [DHRS4_MOUSE]	13.74	0.8566	1	2	31	70		1.115	16	38.2	1.066	16	11.5	1.09	16	21	279	29.9	9.38
Q7TSJ2	Microtubule-associated protein 6 OS=Mus musculus GN=Map6 PE=1 SV=2 - [MAP6_MOUSE]	13.74	0.9249	2	20	95	277		1.027	78	41.7	0.967	79	12.9	0.978	79	11.1	906	96.4	9.5
D3Z5M4	Ankyrin-1 OS=Mus musculus GN=Ank1 PE=1 SV=1 - [D3Z5M4_MOUSE]	13.65	0.6745	11	6	154	433		1.111	10	18.7	0.937	10	19.6	0.995	10	11.2	1883	206.8	6.64
O55131	Septin-7 OS=Mus musculus GN=Sept7 PE=1 SV=1 - [SEPT7_MOUSE]	13.5	0.8417	5	12	60	255		0.89	71	46.3	0.977	72	13.9	0.996	72	9.3	436	50.5	8.57
Q61699	Heat shock protein 105 kDa OS=Mus musculus GN=Hsph1 PE=1 SV=2 - [HS105_MOUSE]	13.49	0.7937	4	12	77	205		0.722	57	52.7	0.922	61	12.2	0.947	61	13.5	858	96.3	5.53
Q3USC7	Ganglioside-induced differentiation-associated protein 1-like 1 OS=Mus musculus GN=Gdap1l1 PE=2 SV=1 - [Q3USC7_MOUSE]	13.44	0.6104	3	5	23	65		0.819	16	60.3	0.931	17	13.3	0.982	17	14.7	367	41.9	6.48
Q62417	Sorbin and SH3 domain-containing protein 1 OS=Mus musculus GN=Sorbs1 PE=1 SV=2 - [SRBS1_MOUSE]	13.29	0.8225	5	10	129	307		1.066	22	25.5	0.971	23	11.2	1.004	23	8.1	1290	143	8.25
A2AFQ2	3-hydroxyacyl-CoA dehydrogenase type-2 OS=Mus musculus GN=Hsd17b10 PE=1 SV=1 - [A2AFQ2_MOUSE]	13.28	0.9483	3	6	24	100		1.045	45	73.9	1.111	50	12.9	1.106	50	12.7	271	28.4	8.76
F8WHW6	Phosphatidylinositol 4-phosphate 5-kinase type-1 gamma OS=Mus musculus GN=Pip5k1c PE=1 SV=1 - [F8WHW6_MOUSE]	13.27	0.5677	9	10	50	123		1.106	27	35.3	0.936	29	17	0.909	29	9.8	687	75.5	6.14
Q8BP92	Reticulocalbin-2 OS=Mus musculus GN=Rcn2 PE=2 SV=1 - [RCN2_MOUSE]	13.24	0.7375	1	8	23	104		0.789	18	56.9	0.988	18	9	1.054	18	8.8	320	37.2	4.42
Q9QZ06	Toll-interacting protein OS=Mus musculus GN=Tollip PE=1 SV=1 - [TOLIP_MOUSE]	13.23	0.5657	3	3	22	83		2.042	17	64.1	0.948	18	8.2	1.044	17	6.9	274	30.3	5.17
Q99J85	Neuronal pentraxin receptor OS=Mus musculus GN=Nptxr PE=1 SV=1 - [NPTXR_MOUSE]	13.21	0.5396	5	3	42	112		0.934	17	37.4	1.008	18	9.9	0.946	18	21.8	493	52.3	6.13
Q8R366	Immunoglobulin superfamily member 8 OS=Mus musculus GN=Igsf8 PE=1 SV=2 - [IGSF8_MOUSE]	13.17	0.6678	1	1	49	159		0.701	2	37.4	0.919	2	4.3	1.025	2	5.5	611	65	7.99
G3UYZ1	Immunoglobulin superfamily member 8 OS=Mus musculus GN=Igsf8 PE=4 SV=1 - [G3UYZ1_MOUSE]	13.17	0.708	1	1	45	136		1.226	1		1.069	1		1.278	1		548	58.1	7.91
P61226	Ras-related protein Rap-2b OS=Mus musculus GN=Rap2b PE=1 SV=1 - [RAP2B_MOUSE]	13.09	0.9563	1	3	20	65		0.642	10	29	1.34	10	4.8	1.261	10	21.6	183	20.5	4.81
P28660	Nck-associated protein 1 OS=Mus musculus GN=Nckap1 PE=1 SV=2 - [NCKP1_MOUSE]	13.05	0.7473	2	8	98	250		0.672	54	62.9	0.9	62	11.4	1.005	62	11.5	1128	128.7	6.62
Q61171	Peroxiredoxin-2 OS=Mus musculus GN=Prdx2 PE=1 SV=3 - [PRDX2_MOUSE]	13	0.8384	2	8	15	87		0.632	53	51.6	0.804	60	14.5	0.825	60	18.8	198	21.8	5.41
Q4VWZ5	Acyl-CoA-binding protein OS=Mus musculus GN=Dbi PE=2 SV=1 - [Q4VWZ5_MOUSE]	12.98	0.7556	4	7	12	90		0.614	67	43.9	0.935	69	11.7	0.911	69	11.8	135	15.2	9.13
Q8BG39	Synaptic vesicle glycoprotein 2B OS=Mus musculus GN=Sv2b PE=1 SV=1 - [SV2B_MOUSE]	12.97	0.5534	1	9	52	161		0.929	57	41.2	1.102	58	14.9	1.052	58	11.5	683	77.4	5.57
Q62419	Endophilin-A2 OS=Mus musculus GN=Sh3gl1 PE=1 SV=1 - [SH3G1_MOUSE]	12.96	0.8478	1	7	44	210		0.705	18	59.4	1.003	22	8	0.946	22	10.5	368	41.5	5.72
Q61598	Rab GDP dissociation inhibitor beta OS=Mus musculus GN=Gdi2 PE=1 SV=1 - [GDIB_MOUSE]	12.87	0.8337	1	6	45	227		0.772	46	45.7	0.923	58	17.9	0.958	58	10.2	445	50.5	6.25
B8QI34	Liprin-alpha 2 OS=Mus musculus GN=Ppfia2 PE=2 SV=1 - [B8QI34_MOUSE]	12.78	0.7916	3	11	144	394		0.858	20	36.1	1.064	20	9	1.021	20	7.1	1257	143.2	6.11
Q8BSS9	Liprin-alpha-2 OS=Mus musculus GN=Ppfia2 PE=1 SV=2 - [LIPA2_MOUSE]	12.78	0.9332	1	20	346	12534		0.882	42	37.3	1.037	43	12.8	0.981	43	11	1257	143.1	6.11
P99029	Peroxiredoxin-5, mitochondrial OS=Mus musculus GN=Prdx5 PE=1 SV=2 - [PRDX5_MOUSE]	12.47	1	3	12	27	287		0.649	208	78.8	1.051	232	12.4	1.074	232	13.5	210	21.9	8.85
Q6P1B9	Bin1 protein OS=Mus musculus GN=Bin1 PE=2 SV=1 - [Q6P1B9_MOUSE]	12.4	0.7338	7	2	43	260		0.751	3	13.5	1.087	3	15.6	0.988	3	4	477	52.7	5.24
Q8R050	Eukaryotic peptide chain release factor GTP-binding subunit ERF3A OS=Mus musculus GN=Gspt1 PE=1 SV=2 - [ERF3A_MOUSE]	12.37	0.5566	2	5	41	74		0.95	20	35.4	0.91	20	14.5	0.921	20	7.9	636	68.6	5.21
Q99JI6	Ras-related protein Rap-1b OS=Mus musculus GN=Rap1b PE=2 SV=2 - [RAP1B_MOUSE]	12.28	0.8587	2	4	27	117		0.687	44	54.1	1.009	48	12	1.028	48	12.4	184	20.8	5.78
P97807	Fumarate hydratase, mitochondrial OS=Mus musculus GN=Fh PE=1 SV=3 - [FUMH_MOUSE]	12.22	0.787	2	13	54	339		0.957	60	38.2	1.055	69	14.1	1.078	69	15.1	507	54.3	9.04
P47857	ATP-dependent 6-phosphofructokinase, muscle type OS=Mus musculus GN=Pfkm PE=1 SV=3 - [PFKAM_MOUSE]	12.16	0.8526	1	14	79	245		0.875	58	43.3	0.942	58	13.9	0.951	58	11.6	780	85.2	8
P62631	Elongation factor 1-alpha 2 OS=Mus musculus GN=Eef1a2 PE=1 SV=1 - [EF1A2_MOUSE]	12.05	0.6566	1	2	31	169		0.327	58	116.8	0.923	71	11	0.781	71	10.6	463	50.4	9.03
F6SEU4	Ras/Rap GTPase-activating protein SynGAP OS=Mus musculus GN=Syngap1 PE=1 SV=2 - [SYGP1_MOUSE]	12.01	0.7455	2	2	129	421		1.605	4	5.4	1.132	4	5	1.184	4	11.3	1340	148.1	8.98
A0A0A6YVS6	Ras/Rap GTPase-activating protein SynGAP OS=Mus musculus GN=Syngap1 PE=4 SV=1 - [A0A0A6YVS6_MOUSE]	12.01	0.7416	1	1	122	407		1.098	1		1.086	1		1.163	1		1281	141.8	8.9
Q8K183	Pyridoxal kinase OS=Mus musculus GN=Pdxk PE=1 SV=1 - [PDXK_MOUSE]	12	0.7821	2	10	29	115		0.939	43	28.2	1.011	47	12.7	1.028	47	15.9	312	35	6.29
Q8K274	Ketosamine-3-kinase OS=Mus musculus GN=Fn3krp PE=2 SV=2 - [KT3K_MOUSE]	11.95	0.6375	1	2	31	59		0.701	5	38.7	0.942	6	15.1	0.875	6	5.5	309	34.4	7.87
P58404	Striatin-4 OS=Mus musculus GN=Strn4 PE=1 SV=2 - [STRN4_MOUSE]	11.95	0.5868	4	7	43	105		0.662	16	49.2	0.868	16	16.3	0.89	16	18.1	760	81.6	5.38
P51880	Fatty acid-binding protein, brain OS=Mus musculus GN=Fabp7 PE=1 SV=2 - [FABP7_MOUSE]	11.94	0.9621	2	3	16	61		0.934	26	39.2	1.042	29	8.5	1.081	28	10.3	132	14.9	5.63
Q80VP1	Epsin-1 OS=Mus musculus GN=Epn1 PE=1 SV=3 - [EPN1_MOUSE]	11.8	0.5809	4	9	36	134		0.888	54	57.2	0.953	57	13.7	0.942	57	10.7	575	60.2	4.81
P61264	Syntaxin-1B OS=Mus musculus GN=Stx1b PE=1 SV=1 - [STX1B_MOUSE]	11.74	0.9132	1	10	33	126		0.728	42	41.7	1.296	43	14.6	1.178	43	19.1	288	33.2	5.38
Q62048	Astrocytic phosphoprotein PEA-15 OS=Mus musculus GN=Pea15 PE=1 SV=1 - [PEA15_MOUSE]	11.71	0.9692	2	5	18	199		0.787	105	49.6	0.917	110	14.8	0.976	110	11.4	130	15	5.02
E0CZ78	Serine/threonine-protein phosphatase OS=Mus musculus GN=Ppp3cb PE=3 SV=1 - [E0CZ78_MOUSE]	11.71	0.75	5	11	44	214		0.908	75	65.7	0.952	80	12.1	0.957	80	15.1	524	59	5.91
Q9ERT9	Protein phosphatase 1 regulatory subunit 1A OS=Mus musculus GN=Ppp1r1a PE=2 SV=1 - [PPR1A_MOUSE]	11.68	0.9181	1	3	16	47		1.031	21	18.5	1.013	21	11.3	0.971	21	11.1	171	18.7	5.25
P17427	AP-2 complex subunit alpha-2 OS=Mus musculus GN=Ap2a2 PE=1 SV=2 - [AP2A2_MOUSE]	11.57	0.6716	2	12	79	317		0.852	33	57.9	0.939	38	12.4	0.884	38	19	938	104	6.93
Q11011	Puromycin-sensitive aminopeptidase OS=Mus musculus GN=Npepps PE=1 SV=2 - [PSA_MOUSE]	11.54	0.7435	5	18	81	290		0.787	85	68.4	0.987	86	15.3	1.003	86	12.6	920	103.3	5.9
P84091	AP-2 complex subunit mu OS=Mus musculus GN=Ap2m1 PE=1 SV=1 - [AP2M1_MOUSE]	11.41	0.8621	2	11	60	219		0.744	75	59.4	0.902	79	10.2	0.925	79	10.4	435	49.6	9.54
A2AEW8	GRIP1-associated protein 1 OS=Mus musculus GN=Gripap1 PE=2 SV=1 - [A2AEW8_MOUSE]	11.4	0.9032	5	17	109	244		1.012	38	32.1	0.959	38	9.5	0.984	38	13.9	837	95.9	5.17
P19157	Glutathione S-transferase P 1 OS=Mus musculus GN=Gstp1 PE=1 SV=2 - [GSTP1_MOUSE]	11.39	0.6762	2	6	19	74		0.778	17	43.4	0.95	19	16.9	0.96	19	16	210	23.6	7.87
A0A0A6YWG7	Rap guanine nucleotide exchange factor 2 OS=Mus musculus GN=Rapgef2 PE=4 SV=1 - [A0A0A6YWG7_MOUSE]	11.25	0.705	8	13	137	284		1.037	35	29.8	0.975	35	8.2	0.936	35	8.7	1644	184	6.64
Q9CQV8	14-3-3 protein beta/alpha OS=Mus musculus GN=Ywhab PE=1 SV=3 - [1433B_MOUSE]	11.2	0.8089	4	7	32	195		2.045	23	74.6	0.988	24	20	0.933	24	10.3	246	28.1	4.83
O88485	Cytoplasmic dynein 1 intermediate chain 1 OS=Mus musculus GN=Dync1i1 PE=1 SV=2 - [DC1I1_MOUSE]	11.13	0.5048	3	6	37	73		0.772	20	34.3	0.892	21	12.6	0.933	21	8.9	628	70.7	5.12
P11404	Fatty acid-binding protein, heart OS=Mus musculus GN=Fabp3 PE=1 SV=5 - [FABPH_MOUSE]	11.13	0.8797	1	6	16	44		0.883	22	33.6	0.914	22	10	0.963	22	17.9	133	14.8	6.57
Q9JLM8	Serine/threonine-protein kinase DCLK1 OS=Mus musculus GN=Dclk1 PE=1 SV=1 - [DCLK1_MOUSE]	11.12	0.7778	2	3	68	186		1.216	7	29.3	1.053	7	15.3	1.086	7	10.3	756	84.1	8.87
Q80VB6	Dclk1 protein OS=Mus musculus GN=Dclk1 PE=2 SV=1 - [Q80VB6_MOUSE]	11.12	0.8347	1	1	43	147		1.169	1		0.904	1		1.082	1		363	40.4	9.67
Q91VZ6	Stromal membrane-associated protein 1 OS=Mus musculus GN=Smap1 PE=1 SV=1 - [SMAP1_MOUSE]	11.07	0.3295	2	5	23	90		1.05	40	33.3	0.998	44	14.9	1.026	44	13	440	47.6	8.51
E9Q1S3	Protein transport protein Sec23A OS=Mus musculus GN=Sec23a PE=4 SV=1 - [E9Q1S3_MOUSE]	11.07	0.7908	2	4	60	165		1.205	15	50.3	1.028	16	20.8	1.031	16	25.3	736	82.9	7.46
P45952	Medium-chain specific acyl-CoA dehydrogenase, mitochondrial OS=Mus musculus GN=Acadm PE=1 SV=1 - [ACADM_MOUSE]	11.05	0.7791	1	3	44	104		1.105	21	27.7	1.112	21	15.5	1.057	21	16.3	421	46.5	8.37
O35295	Transcriptional activator protein Pur-beta OS=Mus musculus GN=Purb PE=1 SV=3 - [PURB_MOUSE]	11.03	0.75	2	4	34	119		0.934	17	17.9	0.988	17	13.6	0.968	17	11	324	33.9	5.43
P40124	Adenylyl cyclase-associated protein 1 OS=Mus musculus GN=Cap1 PE=1 SV=4 - [CAP1_MOUSE]	11.02	0.7722	2	6	31	122		0.7	42	89.9	0.934	43	13.5	0.953	43	17.1	474	51.5	7.52
Q9WUM4	Coronin-1C OS=Mus musculus GN=Coro1c PE=1 SV=2 - [COR1C_MOUSE]	11.01	0.6203	4	11	44	150		0.857	69	41.4	1.029	72	13.6	0.987	71	10.6	474	53.1	7.08
Q62465	Synaptic vesicle membrane protein VAT-1 homolog OS=Mus musculus GN=Vat1 PE=1 SV=3 - [VAT1_MOUSE]	11.01	0.5764	1	5	29	63		1.259	13	32.3	0.98	13	11.1	0.95	13	11	406	43.1	6.37
P10649	Glutathione S-transferase Mu 1 OS=Mus musculus GN=Gstm1 PE=1 SV=2 - [GSTM1_MOUSE]	10.98	0.9817	13	7	31	164		0.843	48	48.5	0.976	50	11.6	1.014	50	10.4	218	26	7.94
Q80W21	Glutathione S-transferase Mu 7 OS=Mus musculus GN=Gstm7 PE=1 SV=1 - [GSTM7_MOUSE]	10.98	0.8716	12	1	28	155		0.993	1		2.501	1		1.781	1		218	25.7	6.8
Q8CJ40	Rootletin OS=Mus musculus GN=Crocc PE=1 SV=2 - [CROCC_MOUSE]	10.97	0.8342	1	15	253	538		1.005	27	25.3	0.984	28	11.1	1.007	28	10.2	2009	226.8	5.55
P12367	cAMP-dependent protein kinase type II-alpha regulatory subunit OS=Mus musculus GN=Prkar2a PE=1 SV=2 - [KAP2_MOUSE]	10.85	0.611	4	4	36	114		0.832	7	89	0.991	8	15.4	0.982	8	10.4	401	45.4	4.89
P31324	cAMP-dependent protein kinase type II-beta regulatory subunit OS=Mus musculus GN=Prkar2b PE=1 SV=3 - [KAP3_MOUSE]	10.85	0.8293	2	1	43	94		0.633	3	26.9	0.908	3	2.5	0.929	3	11.7	416	46.1	4.98
Q60676	Serine/threonine-protein phosphatase 5 OS=Mus musculus GN=Ppp5c PE=1 SV=3 - [PPP5_MOUSE]	10.85	0.7675	2	4	46	129		0.924	31	22.5	0.937	32	14	0.971	31	10.9	499	56.8	6.2
G3X9G2	Misshapen-like kinase 1 OS=Mus musculus GN=Mink1 PE=4 SV=1 - [G3X9G2_MOUSE]	10.84	0.8028	7	11	129	364		1.104	41	29.9	1.019	41	11.1	0.912	41	13.4	1344	151.1	7.96
Q9QYC0	Alpha-adducin OS=Mus musculus GN=Add1 PE=1 SV=2 - [ADDA_MOUSE]	10.74	0.6027	7	18	58	233		0.705	84	85.8	0.989	85	11.8	0.956	85	10.5	735	80.6	5.9
E9Q3B9	Monoglyceride lipase OS=Mus musculus GN=Mgll PE=1 SV=1 - [E9Q3B9_MOUSE]	10.31	0.5925	4	3	24	75		1.371	12	22	1.133	12	4.9	1.098	12	9.1	319	35.2	7.56
P45376	Aldose reductase OS=Mus musculus GN=Akr1b1 PE=1 SV=3 - [ALDR_MOUSE]	10.27	0.5759	9	5	28	73		0.634	17	37.6	1.021	18	13.8	0.937	18	15	316	35.7	7.18
Q80TZ3	Putative tyrosine-protein phosphatase auxilin OS=Mus musculus GN=Dnajc6 PE=2 SV=2 - [AUXI_MOUSE]	10.24	0.5746	3	11	57	545		0.985	77	44.5	0.899	82	15	0.931	82	15.2	938	102.2	7.23
P31938	Dual specificity mitogen-activated protein kinase kinase 1 OS=Mus musculus GN=Map2k1 PE=1 SV=2 - [MP2K1_MOUSE]	10.16	0.7913	1	8	35	138		0.68	40	63.3	0.925	40	13.3	0.991	40	14.1	393	43.4	6.7
Q9CWJ9	Bifunctional purine biosynthesis protein PURH OS=Mus musculus GN=Atic PE=1 SV=2 - [PUR9_MOUSE]	10.16	0.8277	1	6	53	124		0.84	27	41	0.954	30	13.4	0.984	30	10.7	592	64.2	6.76
Q8R4N0	Citrate lyase subunit beta-like protein, mitochondrial OS=Mus musculus GN=Clybl PE=1 SV=2 - [CLYBL_MOUSE]	10.15	0.932	1	3	43	145		0.977	11	53.4	1.114	11	10.8	1.007	11	21	338	37.5	8.54
Q61768	Kinesin-1 heavy chain OS=Mus musculus GN=Kif5b PE=1 SV=3 - [KINH_MOUSE]	10.03	0.7736	2	10	109	290		0.995	26	27.2	0.974	26	11.7	0.989	26	10.2	963	109.5	6.44
Q02248	Catenin beta-1 OS=Mus musculus GN=Ctnnb1 PE=1 SV=1 - [CTNB1_MOUSE]	9.96	0.717	6	5	73	259		1.109	18	18.1	1.198	19	10.7	1.021	19	19	781	85.4	5.86
Q61792	LIM and SH3 domain protein 1 OS=Mus musculus GN=Lasp1 PE=1 SV=1 - [LASP1_MOUSE]	9.93	0.7985	10	7	28	106		1.033	23	12.1	0.994	23	7.2	0.964	23	13.5	263	30	7.05
P14206	40S ribosomal protein SA OS=Mus musculus GN=Rpsa PE=1 SV=4 - [RSSA_MOUSE]	9.88	0.7593	1	2	26	69		0.929	5	21.1	0.939	5	2.4	0.998	5	13.7	295	32.8	4.87
E9PUL9	Traf2 and NCK-interacting protein kinase OS=Mus musculus GN=Tnik PE=4 SV=1 - [E9PUL9_MOUSE]	9.86	0.8505	9	8	128	294		1.054	19	11.5	1.02	19	15.4	1.023	19	11.6	1331	151.2	7.27
Q62348	Translin OS=Mus musculus GN=Tsn PE=1 SV=1 - [TSN_MOUSE]	9.85	0.5351	1	1	13	58		0.404	9	68.2	0.872	9	5.4	1.027	9	4.6	228	26.2	6.44
Q9CXT8	Mitochondrial-processing peptidase subunit beta OS=Mus musculus GN=Pmpcb PE=2 SV=1 - [MPPB_MOUSE]	9.62	0.6053	1	2	33	75		1.654	8	40.5	1.165	9	12	1.139	9	12	489	54.6	6.99
Q9QXT0	Protein canopy homolog 2 OS=Mus musculus GN=Cnpy2 PE=1 SV=1 - [CNPY2_MOUSE]	9.59	0.8407	1	4	18	39		1.053	17	22.2	0.968	17	4.7	1.067	17	5.5	182	20.8	5.07
P61982	14-3-3 protein gamma OS=Mus musculus GN=Ywhag PE=1 SV=2 - [1433G_MOUSE]	9.57	0.8016	1	6	27	164		0.898	26	68.1	1.048	26	16.3	0.991	26	11	247	28.3	4.89
Q9JIA1	Leucine-rich glioma-inactivated protein 1 OS=Mus musculus GN=Lgi1 PE=1 SV=1 - [LGI1_MOUSE]	9.52	0.5781	1	7	33	145		0.69	23	23.7	0.924	23	7.8	0.915	23	12.5	557	63.6	8.02
P16330	2',3'-cyclic-nucleotide 3'-phosphodiesterase OS=Mus musculus GN=Cnp PE=1 SV=3 - [CN37_MOUSE]	9.41	0.8381	1	25	61	389		0.779	179	55.7	0.927	200	13.5	0.956	199	15.9	420	47.1	8.97
Q9JMH9	Unconventional myosin-XVIIIa OS=Mus musculus GN=Myo18a PE=1 SV=2 - [MY18A_MOUSE]	9.38	0.8454	6	27	247	746		0.884	65	52.7	0.942	66	11.8	0.944	66	14.5	2050	232.6	6.28
P60469	Liprin-alpha-3 OS=Mus musculus GN=Ppfia3 PE=1 SV=1 - [LIPA3_MOUSE]	9.36	0.9444	1	30	277	14918		0.857	75	44.3	0.973	77	13	0.949	77	11.2	1043	116.2	5.96
Q9Z268	RasGAP-activating-like protein 1 OS=Mus musculus GN=Rasal1 PE=2 SV=2 - [RASL1_MOUSE]	9.36	0.7196	1	8	69	230		1.354	43	65.3	1.015	43	13.2	0.919	43	11.7	799	89.3	6.37
Q6ZWQ9	MCG5400 OS=Mus musculus GN=Myl12a PE=1 SV=1 - [Q6ZWQ9_MOUSE]	9.36	0.9244	2	4	18	63		1.218	27	48.7	0.982	27	7.6	0.989	27	14	172	19.9	4.81
P60469	Liprin-alpha-3 OS=Mus musculus GN=Ppfia3 PE=1 SV=1 - [LIPA3_MOUSE]	9.36	0.9444	1	22	276	10235		0.803	59	43.2	0.957	62	12.6	0.962	62	11.8	1043	116.2	5.96
P51855	Glutathione synthetase OS=Mus musculus GN=Gss PE=2 SV=1 - [GSHB_MOUSE]	9.33	0.711	5	6	49	190		0.936	21	67.6	0.904	25	17.1	0.996	23	13.2	474	52.2	5.8
E0CYV0	Protein-L-isoaspartate O-methyltransferase OS=Mus musculus GN=Pcmt1 PE=3 SV=1 - [E0CYV0_MOUSE]	9.33	0.7762	6	9	30	96		1.016	31	65.3	0.909	35	15.7	0.905	35	12.9	286	30.4	7.24
P29758	Ornithine aminotransferase, mitochondrial OS=Mus musculus GN=Oat PE=1 SV=1 - [OAT_MOUSE]	9.17	0.8041	1	5	39	100		0.898	18	35.9	1.022	19	15.2	1.102	19	18.8	439	48.3	6.62
Q6URW6	Myosin-14 OS=Mus musculus GN=Myh14 PE=1 SV=1 - [MYH14_MOUSE]	9.15	0.832	2	14	256	579		0.9	27	46.1	0.995	28	18.3	1.005	28	12.9	2000	228.4	5.55
Q8BH95	Enoyl-CoA hydratase, mitochondrial OS=Mus musculus GN=Echs1 PE=1 SV=1 - [ECHM_MOUSE]	9.11	0.6276	2	7	24	125		0.91	21	43.5	0.948	22	27.3	0.901	22	7.3	290	31.5	8.48
P84075	Neuron-specific calcium-binding protein hippocalcin OS=Mus musculus GN=Hpca PE=1 SV=2 - [HPCA_MOUSE]	8.91	0.8912	5	3	21	102		1.013	18	64.1	0.988	18	12.9	0.975	18	8.3	193	22.4	4.97
Q91X97	Neurocalcin-delta OS=Mus musculus GN=Ncald PE=1 SV=4 - [NCALD_MOUSE]	8.91	0.8964	4	3	27	103		0.485	15	84.6	0.953	15	7.7	0.926	15	4.7	193	22.2	5.35
Q64514	Tripeptidyl-peptidase 2 OS=Mus musculus GN=Tpp2 PE=1 SV=3 - [TPP2_MOUSE]	8.84	0.7409	4	9	95	202		0.971	16	51.8	0.887	16	15.4	1.033	16	15.6	1262	139.8	6.58
Q9WU78	Programmed cell death 6-interacting protein OS=Mus musculus GN=Pdcd6ip PE=1 SV=3 - [PDC6I_MOUSE]	8.82	0.6628	1	6	60	113		0.921	17	41.3	0.956	17	10.4	0.999	17	8.5	869	96	6.52
P12960	Contactin-1 OS=Mus musculus GN=Cntn1 PE=1 SV=1 - [CNTN1_MOUSE]	8.81	0.6588	1	11	75	226		0.921	49	52.8	1.141	55	16	1.096	55	14.8	1020	113.3	6.16
Q8BJY1	26S proteasome non-ATPase regulatory subunit 5 OS=Mus musculus GN=Psmd5 PE=1 SV=4 - [PSMD5_MOUSE]	8.79	0.7619	2	6	45	128		1.276	9	19	1.12	10	10.6	0.992	10	5.5	504	55.9	5.21
P14873	Microtubule-associated protein 1B OS=Mus musculus GN=Map1b PE=1 SV=2 - [MAP1B_MOUSE]	8.78	0.6757	1	33	198	636		0.827	117	51	0.987	121	10.2	0.98	121	10.6	2464	270.1	4.83
Q3TPJ8	Cytoplasmic dynein 1 intermediate chain 2 OS=Mus musculus GN=Dync1i2 PE=2 SV=1 - [Q3TPJ8_MOUSE]	8.78	0.6709	5	6	38	111		0.782	15	39.1	0.986	15	7.8	1	15	12.6	632	70.6	5.24
P70663	SPARC-like protein 1 OS=Mus musculus GN=Sparcl1 PE=2 SV=3 - [SPRL1_MOUSE]	8.77	0.7262	1	3	42	77		1.704	12	37.2	1.029	12	12	0.886	12	17	650	72.2	4.6
Q9JMH6	Thioredoxin reductase 1, cytoplasmic OS=Mus musculus GN=Txnrd1 PE=1 SV=3 - [TRXR1_MOUSE]	8.68	0.863	1	3	47	109		1.296	9	36.7	0.964	10	14.4	0.972	10	12.7	613	67	7.44
Q4FZG7	Putative mitochondrial import inner membrane translocase subunit Tim8 A-B OS=Mus musculus GN=Timm8a2 PE=3 SV=1 - [TI8AB_MOUSE]	8.66	1	2	1	17	45		0.69	20	15.1	1.098	22	8.4	1.151	22	15.1	97	11.3	6.52
O55042	Alpha-synuclein OS=Mus musculus GN=Snca PE=1 SV=2 - [SYUA_MOUSE]	8.66	0.9214	1	10	22	134		0.744	60	52.3	0.963	70	12.2	0.919	70	18.6	140	14.5	4.77
P58281	Dynamin-like 120 kDa protein, mitochondrial OS=Mus musculus GN=Opa1 PE=1 SV=1 - [OPA1_MOUSE]	8.61	0.7979	4	22	100	259		0.939	70	41.3	1.112	75	11.5	1.102	75	11.9	960	111.3	7.55
H3BJZ7	Protein unc-13 homolog A OS=Mus musculus GN=Unc13a PE=1 SV=1 - [H3BJZ7_MOUSE]	8.6	0.7689	3	8	156	374		0.796	18	70.2	0.909	22	15.5	0.927	21	18.5	1731	195.7	5.26
E9PUM4	Talin-2 OS=Mus musculus GN=Tln2 PE=4 SV=1 - [E9PUM4_MOUSE]	8.56	0.7411	3	15	223	546		0.865	41	33.5	0.98	41	8.9	0.909	41	14.1	2542	271.5	5.55
P51174	Long-chain specific acyl-CoA dehydrogenase, mitochondrial OS=Mus musculus GN=Acadl PE=1 SV=2 - [ACADL_MOUSE]	8.53	0.7674	1	7	51	121		1.348	25	54.6	0.983	25	13.9	0.934	25	15.1	430	47.9	8.31
E9Q0J5	Kinesin-like protein OS=Mus musculus GN=Kif21a PE=1 SV=2 - [E9Q0J5_MOUSE]	8.47	0.7087	3	11	156	422		0.887	25	33.7	1.104	25	11.7	0.98	25	14.9	1672	186.5	6.47
Q7M6Y3	Phosphatidylinositol-binding clathrin assembly protein OS=Mus musculus GN=Picalm PE=1 SV=1 - [PICAL_MOUSE]	8.39	0.4485	1	4	32	138		0.832	22	38.3	0.884	24	14.3	0.984	24	18.9	660	71.5	7.91
D3Z7Q5	Programmed cell death protein 5 OS=Mus musculus GN=Pdcd5 PE=1 SV=1 - [D3Z7Q5_MOUSE]	8.36	0.9902	2	6	32	82		0.789	17	38.1	1.001	18	11.9	0.933	18	5.2	205	22	7.87
O55013	Trafficking protein particle complex subunit 3 OS=Mus musculus GN=Trappc3 PE=1 SV=1 - [TPPC3_MOUSE]	8.35	0.5611	1	1	13	57		0.919	19	41.9	1.065	21	9.4	1.158	21	9.8	180	20.3	4.96
Q922S4	cGMP-dependent 3',5'-cyclic phosphodiesterase OS=Mus musculus GN=Pde2a PE=1 SV=3 - [PDE2A_MOUSE]	8.27	0.7402	3	3	60	212		0.711	10	45.5	1.076	11	17.9	0.959	11	8.2	916	103.2	5.38
F6ZFU0	Elongation factor 1-delta (Fragment) OS=Mus musculus GN=Eef1d PE=1 SV=1 - [F6ZFU0_MOUSE]	8.23	0.6051	9	6	44	129		1.231	27	35.2	0.898	27	10.7	1.001	27	14.1	552	61.4	7.39
P47809	Dual specificity mitogen-activated protein kinase kinase 4 OS=Mus musculus GN=Map2k4 PE=1 SV=2 - [MP2K4_MOUSE]	8.18	0.8312	4	5	39	89		1.187	14	45.2	0.948	14	6.8	0.884	14	12.1	397	44.1	8.07
Q6IRU2	Tropomyosin alpha-4 chain OS=Mus musculus GN=Tpm4 PE=2 SV=3 - [TPM4_MOUSE]	8.14	0.7258	1	5	33	91		0.709	22	38.3	0.979	22	7	0.956	22	6	248	28.5	4.68
P35505	Fumarylacetoacetase OS=Mus musculus GN=Fah PE=1 SV=2 - [FAAA_MOUSE]	8.13	0.685	2	1	20	72		1.159	5	36.5	0.909	5	14.8	1.104	5	9	419	46.1	7.18
O88712	C-terminal-binding protein 1 OS=Mus musculus GN=Ctbp1 PE=1 SV=2 - [CTBP1_MOUSE]	8.05	0.6508	4	8	34	176		0.704	85	59.8	0.885	85	9.8	0.842	85	9.1	441	47.7	6.77
G3UW47	Kinesin-like protein OS=Mus musculus GN=Kif1a PE=3 SV=1 - [G3UW47_MOUSE]	8	0.8256	10	9	164	366		0.816	11	47.6	1.041	12	14.4	1.024	12	23.9	1697	191.7	6.2
O08749	Dihydrolipoyl dehydrogenase, mitochondrial OS=Mus musculus GN=Dld PE=1 SV=2 - [DLDH_MOUSE]	7.98	0.6483	1	11	40	193		0.589	100	56.6	1.312	115	17.2	1.349	115	21.6	509	54.2	7.9
Q03517	Secretogranin-2 OS=Mus musculus GN=Scg2 PE=1 SV=1 - [SCG2_MOUSE]	7.94	0.7942	2	10	69	204		0.812	33	45.2	1.016	35	13.7	1.036	35	11.1	617	70.6	4.75
Q3UGX2	Spectrin beta 1 OS=Mus musculus GN=Sptb PE=2 SV=1 - [Q3UGX2_MOUSE]	7.93	0.8463	3	23	226	540		0.98	54	65.7	0.981	58	8.8	0.983	58	13.7	2329	267.9	5.49
Q9JII6	Alcohol dehydrogenase [NADP(+)] OS=Mus musculus GN=Akr1a1 PE=1 SV=3 - [AK1A1_MOUSE]	7.85	1	2	8	37	96		0.878	30	39.6	0.943	31	11.9	0.989	31	10	325	36.6	7.39
Q9D8B3	Charged multivesicular body protein 4b OS=Mus musculus GN=Chmp4b PE=1 SV=2 - [CHM4B_MOUSE]	7.83	0.7188	2	4	22	67		0.835	12	36.7	0.931	12	5.5	1.02	12	13	224	24.9	4.82
Q9QXY6	EH domain-containing protein 3 OS=Mus musculus GN=Ehd3 PE=1 SV=2 - [EHD3_MOUSE]	7.83	0.9271	2	15	58	168		0.752	63	50.6	0.937	64	14.5	0.992	64	11.8	535	60.8	6.46
K3W4T3	V-type proton ATPase subunit a OS=Mus musculus GN=Atp6v0a1 PE=1 SV=1 - [K3W4T3_MOUSE]	7.81	0.716	3	15	63	241		1.006	79	42.4	1.079	80	13.1	1.065	80	14.7	838	96.4	6.84
P32921	Tryptophan--tRNA ligase, cytoplasmic OS=Mus musculus GN=Wars PE=1 SV=2 - [SYWC_MOUSE]	7.8	0.6757	1	3	47	104		0.856	11	82.7	1.043	12	14.7	0.994	12	11.4	481	54.3	6.89
Q60737	Casein kinase II subunit alpha OS=Mus musculus GN=Csnk2a1 PE=1 SV=2 - [CSK21_MOUSE]	7.79	0.8184	3	14	46	192		0.875	88	52.1	0.949	90	14.7	0.98	90	9.1	391	45.1	7.74
Q8K070	Sterile alpha motif domain-containing protein 14 OS=Mus musculus GN=Samd14 PE=1 SV=1 - [SAM14_MOUSE]	7.68	0.7458	2	1	39	71		0.853	3	2	1.236	3	1.4	1.13	3	5.8	417	45.1	9.47
Q8CGC7	Bifunctional glutamate/proline--tRNA ligase OS=Mus musculus GN=Eprs PE=1 SV=4 - [SYEP_MOUSE]	7.66	0.7063	1	5	123	300		0.74	18	44.4	0.936	24	20.4	1.058	25	20.1	1512	170	7.66
P61161	Actin-related protein 2 OS=Mus musculus GN=Actr2 PE=1 SV=1 - [ARP2_MOUSE]	7.61	0.7665	1	10	39	183		0.69	58	93.4	0.893	59	13.6	0.896	59	14.3	394	44.7	6.74
Q8VCW8	Acyl-CoA synthetase family member 2, mitochondrial OS=Mus musculus GN=Acsf2 PE=1 SV=1 - [ACSF2_MOUSE]	7.6	0.7447	1	7	45	85		0.83	17	56.5	1.037	18	12.4	1.065	18	6.6	615	67.9	8.18
P46096	Synaptotagmin-1 OS=Mus musculus GN=Syt1 PE=1 SV=1 - [SYT1_MOUSE]	7.58	0.6081	3	18	41	234		0.73	143	62.2	0.96	153	12.7	0.943	153	15	421	47.4	8.53
Q9D8Y0	EF-hand domain-containing protein D2 OS=Mus musculus GN=Efhd2 PE=1 SV=1 - [EFHD2_MOUSE]	7.57	0.9875	2	5	34	103		0.88	46	51	0.948	49	9.5	0.959	49	11.7	240	26.8	5.06
Q61187	Tumor susceptibility gene 101 protein OS=Mus musculus GN=Tsg101 PE=1 SV=2 - [TS101_MOUSE]	7.55	0.5448	1	3	32	85		0.939	15	16.6	0.88	15	10.6	0.988	15	10.8	391	44.1	6.71
Q02819	Nucleobindin-1 OS=Mus musculus GN=Nucb1 PE=1 SV=2 - [NUCB1_MOUSE]	7.45	0.8017	4	6	50	112		0.881	16	19.9	0.997	16	16.1	1.023	16	7.2	459	53.4	5.07
O08807	Peroxiredoxin-4 OS=Mus musculus GN=Prdx4 PE=1 SV=1 - [PRDX4_MOUSE]	7.43	0.8066	2	1	19	39		0.995	4	13.8	0.954	4	3	0.964	4	3	274	31	7.15
Q2PFD7	PH and SEC7 domain-containing protein 3 OS=Mus musculus GN=Psd3 PE=1 SV=2 - [PSD3_MOUSE]	7.43	0.6365	4	11	78	165		0.866	44	38.5	0.941	46	14	0.905	45	16.9	1037	114.7	6.24
B1ATZ0	Hepatocyte growth factor-regulated tyrosine kinase substrate OS=Mus musculus GN=Hgs PE=1 SV=1 - [B1ATZ0_MOUSE]	7.38	0.795	6	7	72	191		1.187	25	68.6	1.015	26	16	1.01	26	13.4	766	85.7	7.47
P63330	Serine/threonine-protein phosphatase 2A catalytic subunit alpha isoform OS=Mus musculus GN=Ppp2ca PE=1 SV=1 - [PP2AA_MOUSE]	7.37	0.7411	2	3	28	84		0.664	27	53.3	1.149	32	11.5	1.134	32	8.5	309	35.6	5.54
Q60597	2-oxoglutarate dehydrogenase, mitochondrial OS=Mus musculus GN=Ogdh PE=1 SV=3 - [ODO1_MOUSE]	7.35	0.6931	2	11	91	324		0.94	63	67.6	1.162	68	18.5	1.074	68	11.1	1023	116.4	6.83
Q9DC07	LIM zinc-binding domain-containing Nebulette OS=Mus musculus GN=Nebl PE=2 SV=1 - [LNEBL_MOUSE]	7.3	0.8074	2	2	25	64		1.151	7	37.2	0.913	7	2.4	1.044	7	4.7	270	31.1	8.31
P70336	Rho-associated protein kinase 2 OS=Mus musculus GN=Rock2 PE=1 SV=1 - [ROCK2_MOUSE]	7.23	0.804	2	20	169	389		0.842	54	42.2	0.982	55	9.4	0.929	55	11.2	1388	160.5	5.99
P14094	Sodium/potassium-transporting ATPase subunit beta-1 OS=Mus musculus GN=Atp1b1 PE=1 SV=1 - [AT1B1_MOUSE]	7.2	0.6118	2	7	30	119		0.88	46	45.4	1.432	55	27.1	1.398	55	26.6	304	35.2	8.65
Q8CFI0	E3 ubiquitin-protein ligase NEDD4-like OS=Mus musculus GN=Nedd4l PE=1 SV=2 - [NED4L_MOUSE]	7.18	0.6056	5	2	60	150		0.969	3	11.3	0.933	3	12.8	0.877	3	1.4	1004	115.3	6.15
P46935	E3 ubiquitin-protein ligase NEDD4 OS=Mus musculus GN=Nedd4 PE=1 SV=3 - [NEDD4_MOUSE]	7.18	0.6494	3	1	60	169		1.292	1		0.681	1		0.962	1		887	102.6	5.26
P68037	Ubiquitin-conjugating enzyme E2 L3 OS=Mus musculus GN=Ube2l3 PE=2 SV=1 - [UB2L3_MOUSE]	7.17	0.7143	2	5	12	41		0.707	22	55	1.003	24	17	0.953	24	19.6	154	17.9	8.51
Q62059	Versican core protein OS=Mus musculus GN=Vcan PE=1 SV=2 - [CSPG2_MOUSE]	7.17	0.3732	7	2	117	375		0.948	12	12.6	1.07	12	6.7	0.968	12	5.1	3357	366.6	4.64
Q148V7	LisH domain and HEAT repeat-containing protein KIAA1468 OS=Mus musculus GN=Kiaa1468 PE=1 SV=1 - [K1468_MOUSE]	7.14	0.7615	5	11	102	226		0.852	31	41.8	0.952	34	18.1	1.009	34	15.4	1216	134.5	5.34
Q9D8X2	Coiled-coil domain-containing protein 124 OS=Mus musculus GN=Ccdc124 PE=2 SV=1 - [CC124_MOUSE]	7.13	0.8065	1	4	30	87		1.548	11	43.6	1.089	11	15.5	1.045	11	20.4	217	25.3	9.64
Q3TDD9	Protein phosphatase 1 regulatory subunit 21 OS=Mus musculus GN=Ppp1r21 PE=2 SV=2 - [PPR21_MOUSE]	7.12	0.6692	1	2	63	180		0.916	16	22.5	1.054	16	21.5	0.938	16	18.5	780	88.3	6.9
Q8BLR2	Copine-4 OS=Mus musculus GN=Cpne4 PE=1 SV=1 - [CPNE4_MOUSE]	7.05	0.6463	6	2	33	105		0.76	18	37.3	0.937	21	10.5	0.966	21	11.8	557	62.4	6.33
Q91V09	WD repeat-containing protein 13 OS=Mus musculus GN=Wdr13 PE=1 SV=1 - [WDR13_MOUSE]	7.02	0.8825	3	4	56	164		1.38	12	22.9	0.916	12	8.1	0.968	12	9.1	485	53.6	9.14
Q62108	Disks large homolog 4 OS=Mus musculus GN=Dlg4 PE=1 SV=1 - [DLG4_MOUSE]	7	0.5953	7	8	49	125		1.078	26	46.3	1.136	28	15.3	1.174	28	18.5	724	80.4	5.87
Q5SQB0	Nucleophosmin OS=Mus musculus GN=Npm1 PE=1 SV=1 - [Q5SQB0_MOUSE]	6.89	0.7197	5	1	25	70		0.957	7	28.8	1.02	9	18.6	1.123	9	13.4	264	29.5	4.59
Q8BW96	Calcium/calmodulin-dependent protein kinase type 1D OS=Mus musculus GN=Camk1d PE=1 SV=2 - [KCC1D_MOUSE]	6.79	0.6753	1	7	37	84		1.033	21	25.2	0.975	21	9.2	1.017	21	10.9	385	42.9	7.17
Q9EQF6	Dihydropyrimidinase-related protein 5 OS=Mus musculus GN=Dpysl5 PE=1 SV=1 - [DPYL5_MOUSE]	6.76	0.9362	2	10	58	347		0.923	40	30.4	0.992	42	14.4	0.971	42	20.8	564	61.5	7.09
D3YZI9	Protein Pgbd5 OS=Mus musculus GN=Pgbd5 PE=4 SV=1 - [D3YZI9_MOUSE]	6.76	0.7323	1	1	46	116		1.958	15	53.1	1.011	15	9.9	0.954	15	9.2	523	58.3	8.85
Q64433	10 kDa heat shock protein, mitochondrial OS=Mus musculus GN=Hspe1 PE=1 SV=2 - [CH10_MOUSE]	6.73	1	1	14	25	248		0.668	158	59.6	1.16	180	13.6	1.167	180	19.8	102	11	8.35
P50171	Estradiol 17-beta-dehydrogenase 8 OS=Mus musculus GN=Hsd17b8 PE=1 SV=2 - [DHB8_MOUSE]	6.72	0.7143	2	4	18	43		1.139	13	31	1.112	13	15.4	1.055	13	7.1	259	26.6	6.54
Q8C3Q5	Protein shisa-7 OS=Mus musculus GN=Shisa7 PE=1 SV=3 - [SHSA7_MOUSE]	6.72	0.7849	2	3	58	323		1.781	13	32.8	1.166	13	12.9	1.145	13	7	558	58.3	9.82
Q9WTR5	Cadherin-13 OS=Mus musculus GN=Cdh13 PE=1 SV=2 - [CAD13_MOUSE]	6.71	0.5406	1	2	34	48		0.753	6	11.5	1.073	6	2	1.063	6	6.4	714	78.1	5.12
E9QN52	Leucine-rich repeat flightless-interacting protein 2 OS=Mus musculus GN=Lrrfip2 PE=1 SV=1 - [E9QN52_MOUSE]	6.71	0.7566	2	7	50	132		0.908	13	29.8	0.961	13	9.6	1.055	13	10.3	415	47.1	5.68
O54984	ATPase Asna1 OS=Mus musculus GN=Asna1 PE=1 SV=2 - [ASNA_MOUSE]	6.68	0.8017	1	4	26	117		0.711	33	32.1	0.931	34	10.1	1.014	34	10.5	348	38.8	4.91
Q80UG5	Septin-9 OS=Mus musculus GN=Sept9 PE=1 SV=1 - [SEPT9_MOUSE]	6.68	0.8714	4	9	74	201		1.06	39	33.1	0.982	39	11.5	0.941	39	10.4	583	65.5	8.9
Q80U49	Centrosomal protein of 170 kDa protein B OS=Mus musculus GN=Cep170b PE=1 SV=2 - [C170B_MOUSE]	6.66	0.8151	1	9	176	434		1.298	17	25.3	0.965	17	10.5	0.955	17	13.2	1574	170.7	6.87
Q9JKK7	Tropomodulin-2 OS=Mus musculus GN=Tmod2 PE=1 SV=2 - [TMOD2_MOUSE]	6.64	0.8433	1	12	34	170		0.66	105	53.5	0.922	106	10.8	0.894	106	15.8	351	39.5	5.35
E9Q0N0	Intersectin-1 OS=Mus musculus GN=Itsn1 PE=1 SV=1 - [E9Q0N0_MOUSE]	6.64	0.6574	9	12	128	252		0.934	53	37.8	0.971	55	12.1	0.921	55	12.8	1719	194.8	7.91
O35459	Delta(3,5)-Delta(2,4)-dienoyl-CoA isomerase, mitochondrial OS=Mus musculus GN=Ech1 PE=1 SV=1 - [ECH1_MOUSE]	6.6	0.8379	2	1	33	160		1.088	6	10.6	1.04	6	11.9	1.025	6	10.2	327	36.1	7.71
Q6PDL0	Cytoplasmic dynein 1 light intermediate chain 2 OS=Mus musculus GN=Dync1li2 PE=1 SV=2 - [DC1L2_MOUSE]	6.59	0.5528	1	1	29	68		0.407	5	27.2	1.038	5	6.6	0.97	5	3.2	492	54.2	6.28
B2RXQ2	Ppfia1 protein OS=Mus musculus GN=Ppfia1 PE=2 SV=1 - [B2RXQ2_MOUSE]	6.54	0.7259	4	1	127	316		0.484	1		0.576	1		0.899	1		1266	142.6	6.25
E9Q6U4	Prefoldin subunit 4 OS=Mus musculus GN=Pfdn4 PE=3 SV=1 - [E9Q6U4_MOUSE]	6.54	0.5769	5	5	10	28		0.561	16	52.9	0.971	17	9.6	0.905	17	9.4	130	14.7	4.5
Q80VC9	Calmodulin-regulated spectrin-associated protein 3 OS=Mus musculus GN=Camsap3 PE=1 SV=1 - [CAMP3_MOUSE]	6.49	0.7732	2	8	105	222		1.262	16	39.1	1.026	16	15.7	0.996	16	21.2	1252	135.1	8.43
D3Z0Y2	Peroxiredoxin-6 OS=Mus musculus GN=Prdx6 PE=1 SV=1 - [D3Z0Y2_MOUSE]	6.43	0.91	4	11	26	137		0.815	61	49.4	0.891	73	17.6	0.918	73	17.1	200	22.5	8.88
O55106	Striatin OS=Mus musculus GN=Strn PE=1 SV=2 - [STRN_MOUSE]	6.38	0.7103	3	7	58	105		1.148	9	21	0.969	9	11.9	1.016	9	9.4	780	85.9	5.27
P58252	Elongation factor 2 OS=Mus musculus GN=Eef2 PE=1 SV=2 - [EF2_MOUSE]	6.34	0.8741	1	10	89	292		1.011	55	23.2	0.931	59	13	0.97	59	11	858	95.3	6.83
Q8C522	Endonuclease domain-containing 1 protein OS=Mus musculus GN=Endod1 PE=1 SV=2 - [ENDD1_MOUSE]	6.34	0.4651	1	1	27	79		0.779	5	34.4	1.033	5	24.6	1.082	5	7.9	501	55.2	6.16
Q8CGU1	Calcium-binding and coiled-coil domain-containing protein 1 OS=Mus musculus GN=Calcoco1 PE=1 SV=2 - [CACO1_MOUSE]	6.32	0.5991	2	9	59	117		1.132	15	27.5	0.994	15	11.8	0.969	15	15.3	691	77.2	4.82
Q91ZA3	Propionyl-CoA carboxylase alpha chain, mitochondrial OS=Mus musculus GN=Pcca PE=1 SV=2 - [PCCA_MOUSE]	6.32	0.7721	3	11	72	168		1.059	29	39.7	1.088	30	16	1.092	30	17.2	724	79.9	7.25
Q62418	Drebrin-like protein OS=Mus musculus GN=Dbnl PE=1 SV=2 - [DBNL_MOUSE]	6.31	0.7867	1	10	37	169		1.214	76	53.2	1.001	79	14.9	1.004	79	15.4	436	48.7	4.92
O70443	Guanine nucleotide-binding protein G(z) subunit alpha OS=Mus musculus GN=Gnaz PE=2 SV=4 - [GNAZ_MOUSE]	6.28	0.8028	1	1	36	83		0.783	6	55.3	1.097	6	5.5	1.236	6	11.7	355	40.8	7.61
O88569	Heterogeneous nuclear ribonucleoproteins A2/B1 OS=Mus musculus GN=Hnrnpa2b1 PE=1 SV=2 - [ROA2_MOUSE]	6.26	0.7705	1	5	42	125		0.917	23	35.3	0.935	24	16.9	1.006	24	8.9	353	37.4	8.95
E9QPD7	Pyruvate carboxylase OS=Mus musculus GN=Pcx PE=1 SV=1 - [E9QPD7_MOUSE]	6.25	0.7006	3	25	126	362		1.112	69	43.6	1.049	73	10.4	1.102	73	13	1179	129.7	6.71
E9Q2W9	Alpha-actinin-4 (Fragment) OS=Mus musculus GN=Actn4 PE=4 SV=1 - [E9Q2W9_MOUSE]	6.18	0.8842	3	1	60	255		0.521	2	9.5	0.984	2	3	1.032	2	2.2	518	59.9	6.01
Q8VEK3	Heterogeneous nuclear ribonucleoprotein U OS=Mus musculus GN=Hnrnpu PE=1 SV=1 - [HNRPU_MOUSE]	6.17	0.6563	2	4	73	233		1.262	16	23.7	0.945	16	11.8	1.028	16	9.2	800	87.9	6.24
P80318	T-complex protein 1 subunit gamma OS=Mus musculus GN=Cct3 PE=1 SV=1 - [TCPG_MOUSE]	6.07	0.8862	4	13	69	202		0.764	50	41.9	0.983	50	10.7	0.985	50	14.7	545	60.6	6.7
Q6A065	Centrosomal protein of 170 kDa OS=Mus musculus GN=Cep170 PE=1 SV=2 - [CE170_MOUSE]	6.02	0.7525	5	8	145	352		0.939	16	33	1.022	16	10.7	1.002	16	11.3	1588	174.9	7.17
Q9JLB0	MAGUK p55 subfamily member 6 OS=Mus musculus GN=Mpp6 PE=1 SV=1 - [MPP6_MOUSE]	6.01	0.8246	2	9	63	165		0.843	22	40.7	1.015	23	14.8	0.947	23	9.1	553	62.6	6.4
Q5U3K5	Rab-like protein 6 OS=Mus musculus GN=Rabl6 PE=1 SV=2 - [RABL6_MOUSE]	5.99	0.6345	1	3	48	105		0.948	6	35.2	0.964	6	7.3	1.017	6	10.4	725	79.8	5.53
Q9WV34	MAGUK p55 subfamily member 2 OS=Mus musculus GN=Mpp2 PE=1 SV=1 - [MPP2_MOUSE]	5.96	0.9384	1	10	66	163		1.149	22	42.5	1.037	22	19.5	1.031	22	17.5	552	61.5	6.44
Q8R071	Inositol-trisphosphate 3-kinase A OS=Mus musculus GN=Itpka PE=2 SV=1 - [IP3KA_MOUSE]	5.95	0.8998	1	7	49	87		0.987	11	13.1	0.95	11	5.9	0.948	11	4.7	459	50.9	7.72
Q9R0Y5	Adenylate kinase isoenzyme 1 OS=Mus musculus GN=Ak1 PE=1 SV=1 - [KAD1_MOUSE]	5.87	0.8299	3	11	29	166		0.734	99	64.4	0.984	110	13.1	0.934	109	13.3	194	21.5	5.81
D3YXH0	Immunoglobulin superfamily member 5 OS=Mus musculus GN=Igsf5 PE=4 SV=1 - [D3YXH0_MOUSE]	5.84	0.3725	2	4	18	65		1.247	30	31.8	0.996	30	10.6	1.011	30	9.3	298	32.6	5.95
P62077	Mitochondrial import inner membrane translocase subunit Tim8 B OS=Mus musculus GN=Timm8b PE=3 SV=1 - [TIM8B_MOUSE]	5.77	0.8795	1	1	8	34		0.883	13	38.5	1.269	13	14.5	1.165	13	12.9	83	9.3	5.12
Q9QZF2	Glypican-1 OS=Mus musculus GN=Gpc1 PE=1 SV=1 - [GPC1_MOUSE]	5.73	0.6912	1	1	49	109		1.283	2	10.1	1.084	2	15.9	0.976	2	16.9	557	61.3	7.05
B2RUE8	Map4k4 protein OS=Mus musculus GN=Map4k4 PE=2 SV=1 - [B2RUE8_MOUSE]	5.73	0.81	10	1	111	260		1.573	1		0.976	1		0.831	1		1221	139	7.37
Q9DC61	Mitochondrial-processing peptidase subunit alpha OS=Mus musculus GN=Pmpca PE=1 SV=1 - [MPPA_MOUSE]	5.68	0.8416	2	3	44	118		1.03	6	18.8	1.04	6	11.6	1.016	6	4.2	524	58.2	6.83
Q7TMY8	E3 ubiquitin-protein ligase HUWE1 OS=Mus musculus GN=Huwe1 PE=1 SV=5 - [HUWE1_MOUSE]	5.67	0.6265	2	3	314	775		1.6	6	38.1	1.096	6	13.6	1.104	6	10.8	4377	482.3	5.22
Q9QYB8	Beta-adducin OS=Mus musculus GN=Add2 PE=1 SV=4 - [ADDB_MOUSE]	5.66	0.6993	1	10	60	200		0.843	42	55.4	1.003	45	13.2	1.007	45	15.9	725	80.6	6.21
Q9JKY5	Huntingtin-interacting protein 1-related protein OS=Mus musculus GN=Hip1r PE=1 SV=2 - [HIP1R_MOUSE]	5.66	0.8146	1	8	115	318		0.978	24	42.2	1.02	24	15.3	1.013	24	15.4	1068	119.4	6.52
P24369	Peptidyl-prolyl cis-trans isomerase B OS=Mus musculus GN=Ppib PE=1 SV=2 - [PPIB_MOUSE]	5.65	0.9074	1	8	34	121		0.839	34	65.7	0.871	34	7.7	0.905	34	10.3	216	23.7	9.55
A2RT62	F-box/LRR-repeat protein 16 OS=Mus musculus GN=Fbxl16 PE=2 SV=1 - [FXL16_MOUSE]	5.64	0.6534	1	2	31	70		0.799	5	22.8	1.092	5	10.3	1.294	5	9.9	479	51.8	6.6
P70349	Histidine triad nucleotide-binding protein 1 OS=Mus musculus GN=Hint1 PE=1 SV=3 - [HINT1_MOUSE]	5.62	0.7698	2	7	13	144		1.088	22	33.8	0.881	23	8.3	1.012	23	8.5	126	13.8	6.87
P18872	Guanine nucleotide-binding protein G(o) subunit alpha OS=Mus musculus GN=Gnao1 PE=1 SV=3 - [GNAO_MOUSE]	5.61	0.9379	11	10	46	233		0.708	30	58.3	1.183	30	19	1.15	30	13.6	354	40.1	5.53
Q3UNH4	G protein-regulated inducer of neurite outgrowth 1 OS=Mus musculus GN=Gprin1 PE=1 SV=2 - [GRIN1_MOUSE]	5.61	0.8348	1	7	110	342		0.95	20	28	1.095	20	4.5	1.007	20	12.2	932	95.4	7.93
E9PV14	Band 4.1-like protein 1 (Fragment) OS=Mus musculus GN=Epb4.1l1 PE=1 SV=1 - [E9PV14_MOUSE]	5.57	0.6325	1	4	87	226		1.058	5	17.9	1.039	5	13.4	0.876	5	5.2	1064	117.1	5.92
Q9JK42	[Pyruvate dehydrogenase (acetyl-transferring)] kinase isozyme 2, mitochondrial OS=Mus musculus GN=Pdk2 PE=1 SV=2 - [PDK2_MOUSE]	5.54	0.769	1	1	35	83		0.567	5	21.1	1.224	5	17.2	1.001	5	6	407	46	6.61
Q922D8	C-1-tetrahydrofolate synthase, cytoplasmic OS=Mus musculus GN=Mthfd1 PE=1 SV=4 - [C1TC_MOUSE]	5.54	0.7872	1	7	101	284		0.96	18	24.5	0.992	18	13.9	1.057	18	10.3	935	101.1	7.14
Q91Z53	Glyoxylate reductase/hydroxypyruvate reductase OS=Mus musculus GN=Grhpr PE=1 SV=1 - [GRHPR_MOUSE]	5.54	0.6098	3	6	23	128		0.998	21	27.3	1.072	21	7.4	0.958	21	6.4	328	35.3	7.65
D3Z7E5	Glycogen synthase kinase-3 alpha OS=Mus musculus GN=Gsk3a PE=4 SV=1 - [D3Z7E5_MOUSE]	5.54	0.5535	2	3	31	83		0.846	7	12.8	0.948	7	13.4	0.91	7	11.6	486	51.2	8.91
A2AFI8	RalBP1-associated Eps domain-containing protein 2 OS=Mus musculus GN=Reps2 PE=2 SV=1 - [A2AFI8_MOUSE]	5.53	0.5811	4	6	39	85		1.152	18	32.9	0.924	18	15	0.933	18	11.6	647	70.4	7.25
P62743	AP-2 complex subunit sigma OS=Mus musculus GN=Ap2s1 PE=1 SV=1 - [AP2S1_MOUSE]	5.47	0.6408	1	4	15	59		0.624	27	42.9	0.943	34	14.4	0.975	33	9	142	17	6.18
Q80TL4	Protein KIAA1045 OS=Mus musculus GN=Kiaa1045 PE=2 SV=2 - [K1045_MOUSE]	5.46	0.7825	5	5	40	78		1.011	8	25.6	0.983	8	15.5	0.999	8	17.9	400	45.2	5.77
P63028	Translationally-controlled tumor protein OS=Mus musculus GN=Tpt1 PE=1 SV=1 - [TCTP_MOUSE]	5.46	0.5291	2	4	14	53		0.726	27	39.3	0.951	27	12.4	0.993	27	12.5	172	19.4	4.86
Q9CR57	60S ribosomal protein L14 OS=Mus musculus GN=Rpl14 PE=1 SV=3 - [RL14_MOUSE]	5.4	0.7742	1	2	24	88		1.144	13	34	1.013	14	22.6	1.115	14	26.2	217	23.5	11.02
Q60864	Stress-induced-phosphoprotein 1 OS=Mus musculus GN=Stip1 PE=1 SV=1 - [STIP1_MOUSE]	5.39	0.8895	1	18	73	256		0.857	71	42.8	0.975	74	10.3	0.967	74	13.6	543	62.5	6.8
Q9QZM0	Ubiquilin-2 OS=Mus musculus GN=Ubqln2 PE=1 SV=2 - [UBQL2_MOUSE]	5.37	0.395	1	3	24	80		1.2	12	14.5	1.13	12	14.2	1.082	12	27.3	638	67.3	5.22
P51863	V-type proton ATPase subunit d 1 OS=Mus musculus GN=Atp6v0d1 PE=1 SV=2 - [VA0D1_MOUSE]	5.32	0.7236	1	5	28	65		0.678	22	47.5	1.236	24	29.6	1.368	24	22.7	351	40.3	5
O55125	Protein NipSnap homolog 1 OS=Mus musculus GN=Nipsnap1 PE=1 SV=1 - [NIPS1_MOUSE]	5.31	0.7887	2	5	27	87		1.267	31	35.9	1.039	31	8.6	1.106	31	16	284	33.3	9.44
Q9JIG8	PRA1 family protein 2 OS=Mus musculus GN=Praf2 PE=2 SV=1 - [PRAF2_MOUSE]	5.29	0.3652	1	1	9	29		0.854	6	30.9	1.174	6	8.2	1.222	6	9.5	178	19.5	9.6
Q9D1X0	Nucleolar protein 3 OS=Mus musculus GN=Nol3 PE=1 SV=1 - [NOL3_MOUSE]	5.27	0.5864	1	3	18	63		0.67	7	31.3	0.911	7	13	1.048	7	11.5	220	24.6	4.07
Q9R0H0	Peroxisomal acyl-coenzyme A oxidase 1 OS=Mus musculus GN=Acox1 PE=1 SV=5 - [ACOX1_MOUSE]	5.26	0.8351	2	3	49	110		1.291	6	17.7	0.92	6	5.4	1.044	6	2.3	661	74.6	8.48
E9PY58	Caseinolytic peptidase B protein homolog OS=Mus musculus GN=Clpb PE=4 SV=1 - [E9PY58_MOUSE]	5.23	0.7313	3	3	75	211		1.322	4	11.2	1.065	4	12.2	0.991	4	6	707	79.5	8.56
P29595	NEDD8 OS=Mus musculus GN=Nedd8 PE=1 SV=2 - [NEDD8_MOUSE]	5.22	1	1	3	13	36		0.38	10	16.4	0.856	11	5.4	0.843	11	14.5	81	9	7.25
Q9CPU0	Lactoylglutathione lyase OS=Mus musculus GN=Glo1 PE=1 SV=3 - [LGUL_MOUSE]	5.22	0.7065	1	6	17	96		0.532	43	74.3	0.953	53	12.9	0.817	53	20.1	184	20.8	5.47
Q99J39	Malonyl-CoA decarboxylase, mitochondrial OS=Mus musculus GN=Mlycd PE=1 SV=1 - [DCMC_MOUSE]	5.21	0.8435	1	1	46	126		0.99	2	25	1.014	2	10.6	0.986	2	0.6	492	54.7	8.94
E9PV22	Leucine-rich repeat-containing protein 47 OS=Mus musculus GN=Lrrc47 PE=4 SV=1 - [E9PV22_MOUSE]	5.19	0.6551	2	7	63	167		1.095	20	35.6	0.997	20	9.7	1.045	20	12.6	603	65.9	8.76
Q8BVQ9	26S protease regulatory subunit 7 OS=Mus musculus GN=Psmc2 PE=2 SV=1 - [Q8BVQ9_MOUSE]	5.17	0.9537	2	5	68	183		1.102	12	90.9	0.932	12	7.1	0.977	12	11.9	475	52.8	6.28
D3Z442	Mth938 domain-containing protein OS=Mus musculus GN=Aamdc PE=4 SV=1 - [D3Z442_MOUSE]	5.15	0.8489	8	3	15	40		1.071	11	18.9	0.976	12	19	0.909	12	17.4	139	15.2	9.1
Q05816	Fatty acid-binding protein, epidermal OS=Mus musculus GN=Fabp5 PE=1 SV=3 - [FABP5_MOUSE]	5.14	0.7333	1	5	16	125		0.832	75	28.8	0.856	78	9.3	0.905	78	11.2	135	15.1	6.54
G3XA57	Rab11 family-interacting protein 2 OS=Mus musculus GN=Rab11fip2 PE=1 SV=1 - [RFIP2_MOUSE]	5.13	0.8145	2	5	46	151		1.249	8	26.8	1.027	8	17	1.029	8	3.4	512	58.2	9.45
Q9D1K2	V-type proton ATPase subunit F OS=Mus musculus GN=Atp6v1f PE=1 SV=2 - [VATF_MOUSE]	5.13	0.9328	2	7	14	54		0.987	26	26.1	0.906	27	11.4	1.011	27	8.5	119	13.4	5.82
Q99MN9	Propionyl-CoA carboxylase beta chain, mitochondrial OS=Mus musculus GN=Pccb PE=1 SV=2 - [PCCB_MOUSE]	5.12	0.8318	4	4	51	198		1.067	25	34.3	1.179	27	11.3	1.083	27	12.8	541	58.4	7.66
G5E884	Non-specific serine/threonine protein kinase OS=Mus musculus GN=Pak1 PE=4 SV=1 - [G5E884_MOUSE]	5.12	0.6801	3	9	48	220		0.784	64	53.5	0.891	65	9.8	0.913	65	11.8	544	60.6	5.86
Q9R1P4	Proteasome subunit alpha type-1 OS=Mus musculus GN=Psma1 PE=1 SV=1 - [PSA1_MOUSE]	5.07	0.8023	1	3	32	101		0.646	21	32.5	1	21	7.3	0.931	21	14.4	263	29.5	6.46
P57759	Endoplasmic reticulum resident protein 29 OS=Mus musculus GN=Erp29 PE=1 SV=2 - [ERP29_MOUSE]	5.06	0.8053	4	6	29	63		0.761	18	50.3	0.96	18	7.7	0.869	18	7	262	28.8	6.15
Q3TIR3	Synembryn-A OS=Mus musculus GN=Ric8a PE=1 SV=2 - [RIC8A_MOUSE]	5.06	0.883	1	1	57	138		1.265	2	10.3	0.906	2	8.9	1.089	2	5.4	530	59.8	5.68
Q9D4C9	Clavesin-1 OS=Mus musculus GN=Clvs1 PE=2 SV=1 - [CLVS1_MOUSE]	5.05	0.5395	1	5	23	77		0.898	21	26.1	0.975	22	11.2	0.932	22	16.6	354	40.6	6.73
Q9QYG0	Protein NDRG2 OS=Mus musculus GN=Ndrg2 PE=1 SV=1 - [NDRG2_MOUSE]	5.05	0.5526	1	4	24	64		0.996	14	26	0.99	14	6.7	0.955	14	6.1	371	40.8	5.4
P59108	Copine-2 OS=Mus musculus GN=Cpne2 PE=2 SV=1 - [CPNE2_MOUSE]	5.04	0.4124	5	1	26	71		1.262	5	25.9	1.152	5	14.7	1.157	5	0.3	548	61	5.96
Q0VE82	Copine-7 OS=Mus musculus GN=Cpne7 PE=2 SV=1 - [CPNE7_MOUSE]	5.04	0.7774	5	2	45	150		1.031	4	39.2	0.957	4	3.9	1.012	4	1.8	557	61.9	5.4
Q60605	Myosin light polypeptide 6 OS=Mus musculus GN=Myl6 PE=1 SV=3 - [MYL6_MOUSE]	4.97	0.9735	1	4	17	92		0.732	61	50.2	0.998	63	13.8	0.92	63	10.1	151	16.9	4.65
B9EJA2	Cortactin-binding protein 2 OS=Mus musculus GN=Cttnbp2 PE=1 SV=2 - [CTTB2_MOUSE]	4.92	0.6104	3	7	126	365		0.752	37	68	0.934	42	13.1	0.984	42	13.8	1648	178.7	8.19
Q8R0Y6	Cytosolic 10-formyltetrahydrofolate dehydrogenase OS=Mus musculus GN=Aldh1l1 PE=1 SV=1 - [AL1L1_MOUSE]	4.91	0.6663	3	10	63	146		1	24	28.7	0.992	24	11.3	1.058	24	11.3	902	98.6	5.91
Q91YR1	Twinfilin-1 OS=Mus musculus GN=Twf1 PE=1 SV=2 - [TWF1_MOUSE]	4.91	0.72	1	7	31	72		0.851	18	45.8	0.911	22	12.6	0.927	22	13.6	350	40.1	6.67
Q8R1Q8	Cytoplasmic dynein 1 light intermediate chain 1 OS=Mus musculus GN=Dync1li1 PE=1 SV=1 - [DC1L1_MOUSE]	4.9	0.7247	1	14	46	167		1.173	29	47.7	1	29	13.3	0.957	29	16.1	523	56.6	6.42
Q9JIY5	Serine protease HTRA2, mitochondrial OS=Mus musculus GN=Htra2 PE=1 SV=2 - [HTRA2_MOUSE]	4.88	0.6878	8	4	33	65		1.011	14	46.5	0.971	14	12.1	0.992	14	7.9	458	49.3	9.6
P06801	NADP-dependent malic enzyme OS=Mus musculus GN=Me1 PE=1 SV=2 - [MAOX_MOUSE]	4.84	0.6748	2	3	39	79		0.825	14	31.3	0.876	14	7.4	1.014	14	4.5	572	63.9	7.44
Q9CWS0	N(G),N(G)-dimethylarginine dimethylaminohydrolase 1 OS=Mus musculus GN=Ddah1 PE=1 SV=3 - [DDAH1_MOUSE]	4.78	0.9474	2	6	32	107		1.025	41	40.6	0.918	42	19.2	0.943	42	9.8	285	31.4	5.97
Q5M8N0	CB1 cannabinoid receptor-interacting protein 1 OS=Mus musculus GN=Cnrip1 PE=1 SV=1 - [CNRP1_MOUSE]	4.76	1	2	10	23	114		0.606	64	59.5	0.962	69	12.4	0.909	68	16.2	164	18.6	7.96
Q9Z1G3	V-type proton ATPase subunit C 1 OS=Mus musculus GN=Atp6v1c1 PE=1 SV=4 - [VATC1_MOUSE]	4.74	0.8377	1	10	52	159		0.883	58	61.3	0.935	58	7.7	0.932	58	13	382	43.9	7.46
Q8BG92	Clavesin-2 OS=Mus musculus GN=Clvs2 PE=2 SV=1 - [CLVS2_MOUSE]	4.73	0.8318	1	2	27	62		0.759	3	9	0.764	3	0.7	0.916	3	19.5	327	37.9	6.2
P22315	Ferrochelatase, mitochondrial OS=Mus musculus GN=Fech PE=1 SV=2 - [HEMH_MOUSE]	4.71	0.8286	2	10	51	168		0.985	35	34.7	1.044	36	13.3	1.033	36	17	420	47.1	8.91
Q9CQA3	Succinate dehydrogenase [ubiquinone] iron-sulfur subunit, mitochondrial OS=Mus musculus GN=Sdhb PE=1 SV=1 - [SDHB_MOUSE]	4.7	0.9645	1	7	38	118		0.84	40	47.2	0.945	41	16.3	1.033	41	11.8	282	31.8	8.68
Q9WVF8	Tumor suppressor candidate 2 OS=Mus musculus GN=Tusc2 PE=1 SV=3 - [TUSC2_MOUSE]	4.69	0.7091	2	3	13	53		1.237	19	20.7	0.975	19	19	0.957	19	21.9	110	12.1	9.69
Q9D3A9	Protein tweety homolog 1 OS=Mus musculus GN=Ttyh1 PE=1 SV=1 - [TTYH1_MOUSE]	4.66	0.3133	1	3	12	29		1.063	6	19.8	1.001	6	7.8	1.019	6	7.5	450	49	5.03
Q9CQ60	6-phosphogluconolactonase OS=Mus musculus GN=Pgls PE=2 SV=1 - [6PGL_MOUSE]	4.63	0.7198	4	5	18	42		0.981	9	42.1	0.993	9	12	1.032	9	7.3	257	27.2	5.85
Q8VEH5	EPM2A-interacting protein 1 OS=Mus musculus GN=Epm2aip1 PE=2 SV=1 - [EPMIP_MOUSE]	4.59	0.7409	1	4	59	123		1.071	8	22.6	0.974	8	19.5	1.01	8	18	606	70.1	5.87
D3YWF6	Ubiquitin thioesterase OTUB1 OS=Mus musculus GN=Otub1 PE=4 SV=1 - [D3YWF6_MOUSE]	4.59	0.6929	3	7	19	91		0.745	19	35.7	0.93	19	19	0.89	19	7.4	241	28	5.29
Q8VD75	Huntingtin-interacting protein 1 OS=Mus musculus GN=Hip1 PE=1 SV=2 - [HIP1_MOUSE]	4.57	0.8095	1	5	115	268		1.285	13	19	1.031	13	11.8	1.02	13	10.7	1029	115.1	5.43
P24527	Leukotriene A-4 hydrolase OS=Mus musculus GN=Lta4h PE=1 SV=4 - [LKHA4_MOUSE]	4.57	0.6056	1	3	39	89		1.465	11	47.5	1.01	11	12	0.971	11	17.8	611	69	6.42
Q9Z0E0	Neurochondrin OS=Mus musculus GN=Ncdn PE=1 SV=1 - [NCDN_MOUSE]	4.56	0.6365	1	4	50	175		0.859	10	37.6	1.148	10	17	1.001	10	6.1	729	78.8	5.54
P48758	Carbonyl reductase [NADPH] 1 OS=Mus musculus GN=Cbr1 PE=1 SV=3 - [CBR1_MOUSE]	4.52	0.9711	1	6	37	167		1.027	24	34.8	1.022	26	17.7	0.972	26	14.9	277	30.6	8.31
O35927	Catenin delta-2 OS=Mus musculus GN=Ctnnd2 PE=1 SV=1 - [CTND2_MOUSE]	4.47	0.6856	2	9	78	179		1.292	19	37.2	0.972	19	16	0.999	19	17.4	1247	134.9	7.65
Q9WUK2	Eukaryotic translation initiation factor 4H OS=Mus musculus GN=Eif4h PE=1 SV=3 - [IF4H_MOUSE]	4.47	0.9597	1	9	48	173		0.978	51	41.6	0.994	53	13.6	0.948	53	9.9	248	27.3	7.23
Q9EPL2	Calsyntenin-1 OS=Mus musculus GN=Clstn1 PE=1 SV=1 - [CSTN1_MOUSE]	4.46	0.474	1	3	44	128		1.304	4	8.8	0.968	4	8.6	1.016	4	2.2	979	108.8	4.92
P29341	Polyadenylate-binding protein 1 OS=Mus musculus GN=Pabpc1 PE=1 SV=2 - [PABP1_MOUSE]	4.45	0.8994	2	3	70	192		0.917	17	43.3	1.032	17	15	0.955	17	8.4	636	70.6	9.5
Q62443	Neuronal pentraxin-1 OS=Mus musculus GN=Nptx1 PE=2 SV=1 - [NPTX1_MOUSE]	4.43	0.5463	1	6	33	96		0.685	16	67.4	1.032	17	14.4	1.136	17	14	432	47.1	6.44
A0A0A6YY91	Neural cell adhesion molecule 1 (Fragment) OS=Mus musculus GN=Ncam1 PE=4 SV=1 - [A0A0A6YY91_MOUSE]	4.43	0.6382	6	10	60	98		0.679	24	74.2	1.095	26	11	1.131	26	8.1	1089	116.3	4.83
P13595	Neural cell adhesion molecule 1 OS=Mus musculus GN=Ncam1 PE=1 SV=3 - [NCAM1_MOUSE]	4.43	0.8377	1	9	173	4050		0.709	24	66	1.069	26	10.6	1.123	26	8.5	1115	119.4	4.83
Q8BK64	Activator of 90 kDa heat shock protein ATPase homolog 1 OS=Mus musculus GN=Ahsa1 PE=2 SV=2 - [AHSA1_MOUSE]	4.42	0.7959	1	3	30	68		0.988	9	33.5	0.955	9	13.3	1.043	9	7.4	338	38.1	5.53
O88951	Protein lin-7 homolog B OS=Mus musculus GN=Lin7b PE=1 SV=2 - [LIN7B_MOUSE]	4.39	0.8696	2	2	24	53		1.512	5	39.1	0.97	5	27	0.909	5	10.6	207	22.9	8.68
P47738	Aldehyde dehydrogenase, mitochondrial OS=Mus musculus GN=Aldh2 PE=1 SV=1 - [ALDH2_MOUSE]	4.38	0.8247	2	10	44	190		0.833	46	46.7	1.026	50	17.4	1.054	50	7.9	519	56.5	7.62
Q9WUL7	ADP-ribosylation factor-like protein 3 OS=Mus musculus GN=Arl3 PE=1 SV=1 - [ARL3_MOUSE]	4.38	0.6538	1	4	13	48		0.634	20	71.6	0.943	21	12.1	1.013	21	8.5	182	20.5	7.24
P59764	Dedicator of cytokinesis protein 4 OS=Mus musculus GN=Dock4 PE=1 SV=1 - [DOCK4_MOUSE]	4.38	0.7224	1	6	172	423		1.606	9	64.1	1.097	9	13.9	0.92	9	7.1	1978	226.4	7.65
Q6P5U7	NACHT and WD repeat domain-containing protein 2 OS=Mus musculus GN=Nwd2 PE=1 SV=2 - [NWD2_MOUSE]	4.38	0.7273	2	3	121	259		1.144	4	8	1.006	4	9.7	1.05	4	6.1	1742	197.3	6.15
Q9DBG3	AP-2 complex subunit beta OS=Mus musculus GN=Ap2b1 PE=1 SV=1 - [AP2B1_MOUSE]	4.36	0.6873	5	18	78	288		0.914	77	45.3	0.958	80	10.6	0.965	80	12.3	937	104.5	5.38
P61164	Alpha-centractin OS=Mus musculus GN=Actr1a PE=2 SV=1 - [ACTZ_MOUSE]	4.34	0.8697	3	1	34	61		0.579	3	48.7	0.964	3	4.4	1.027	3	14.6	376	42.6	6.64
Q8R2R9	AP-3 complex subunit mu-2 OS=Mus musculus GN=Ap3m2 PE=2 SV=1 - [AP3M2_MOUSE]	4.31	0.5359	3	3	26	57		0.926	6	68.7	0.983	8	15	0.879	7	17.9	418	46.9	7.56
J3QQ30	Phosphatidylinositol transfer protein alpha isoform OS=Mus musculus GN=Pitpna PE=4 SV=1 - [J3QQ30_MOUSE]	4.3	0.8487	4	5	30	94		0.92	36	35.4	0.959	37	10.9	1.002	37	13.7	271	31.8	6.37
Q9JME5	AP-3 complex subunit beta-2 OS=Mus musculus GN=Ap3b2 PE=1 SV=2 - [AP3B2_MOUSE]	4.28	0.8198	1	5	98	337		0.749	15	38.1	0.964	15	17.9	0.973	16	9	1082	119.1	5.63
H3BKH6	S-formylglutathione hydrolase OS=Mus musculus GN=Esd PE=1 SV=1 - [H3BKH6_MOUSE]	4.27	0.9322	8	3	20	40		1.1	5	33	1.073	6	7.3	1.066	6	20.6	295	32.8	7.83
Q61081	Hsp90 co-chaperone Cdc37 OS=Mus musculus GN=Cdc37 PE=2 SV=1 - [CDC37_MOUSE]	4.26	0.9103	1	6	51	132		0.886	26	71.9	0.971	28	11.1	1.007	28	14.1	379	44.6	5.34
P63011	Ras-related protein Rab-3A OS=Mus musculus GN=Rab3a PE=1 SV=1 - [RAB3A_MOUSE]	4.25	0.8773	8	4	25	169		0.595	59	52.4	1.097	74	16.4	1.123	75	11.5	220	25	5.03
Q9WUR9	Adenylate kinase 4, mitochondrial OS=Mus musculus GN=Ak4 PE=1 SV=1 - [KAD4_MOUSE]	4.22	0.7892	3	4	20	77		1.26	23	27.8	0.984	23	15.6	1.013	23	15.4	223	25	7.53
O08915	AH receptor-interacting protein OS=Mus musculus GN=Aip PE=1 SV=1 - [AIP_MOUSE]	4.21	0.703	2	2	26	64		0.938	6	41.2	0.938	6	10.3	0.972	6	10.3	330	37.6	6.4
Q3UE92	X-prolyl aminopeptidase (Aminopeptidase P) 1, soluble, isoform CRA_b OS=Mus musculus GN=Xpnpep1 PE=2 SV=1 - [Q3UE92_MOUSE]	4.18	0.7312	4	8	53	97		0.711	23	25.9	0.935	23	17	0.954	23	12.5	666	74.5	5.83
Q6DFY2	Opioid binding protein/cell adhesion molecule-like OS=Mus musculus GN=Opcml PE=2 SV=1 - [Q6DFY2_MOUSE]	4.18	0.5697	1	1	19	33		0.59	2	44.1	1.224	2	1.1	1.283	2	0	337	37.1	6.68
Q99PT1	Rho GDP-dissociation inhibitor 1 OS=Mus musculus GN=Arhgdia PE=1 SV=3 - [GDIR1_MOUSE]	4.17	0.8039	1	8	24	118		0.4	67	66.2	1.013	69	17.7	0.837	69	14	204	23.4	5.2
Q8BGQ7	Alanine--tRNA ligase, cytoplasmic OS=Mus musculus GN=Aars PE=1 SV=1 - [SYAC_MOUSE]	4.17	0.7541	1	6	85	225		0.949	21	34.1	0.942	21	12.3	0.944	21	9.2	968	106.8	5.67
O35382	Exocyst complex component 4 OS=Mus musculus GN=Exoc4 PE=1 SV=2 - [EXOC4_MOUSE]	4.16	0.7979	3	4	87	249		1.035	15	30.3	1.004	15	13.9	0.982	15	9.8	975	110.5	6.49
Q9R111	Guanine deaminase OS=Mus musculus GN=Gda PE=1 SV=1 - [GUAD_MOUSE]	4.16	0.7775	2	6	41	137		0.812	32	57	0.97	32	9.6	0.944	32	10.2	454	51	5.53
Q99LF4	tRNA-splicing ligase RtcB homolog OS=Mus musculus GN=Rtcb PE=2 SV=1 - [RTCB_MOUSE]	4.16	0.6772	1	3	48	135		1.289	16	28.8	1.035	16	13.4	1.011	15	17.1	505	55.2	7.23
B1AT82	MCG6846, isoform CRA_c OS=Mus musculus GN=Prpsap1 PE=4 SV=1 - [B1AT82_MOUSE]	4.16	0.8104	2	4	41	111		1.105	4	24.4	1.112	4	7.2	1.04	4	9.9	385	42.4	8.4
F6YY69	14-3-3 protein theta (Fragment) OS=Mus musculus GN=Ywhaq PE=4 SV=1 - [F6YY69_MOUSE]	4.14	0.8807	5	3	40	179		2.485	5	40.6	0.985	5	9.1	0.985	5	6.4	285	32.3	5.94
Q06890	Clusterin OS=Mus musculus GN=Clu PE=1 SV=1 - [CLUS_MOUSE]	4.13	0.7188	6	4	34	74		0.707	10	51.3	0.998	10	8	1.035	10	10.3	448	51.6	5.67
Q9R118	Serine protease HTRA1 OS=Mus musculus GN=Htra1 PE=1 SV=2 - [HTRA1_MOUSE]	4.13	0.6729	1	1	32	56		1.168	3	6.6	0.823	3	13.1	0.928	3	10.9	480	51.2	7.65
Q63844	Mitogen-activated protein kinase 3 OS=Mus musculus GN=Mapk3 PE=1 SV=5 - [MK03_MOUSE]	4.12	0.6921	12	5	27	98		1.033	29	30.8	1.027	29	11	0.917	29	8.2	380	43	6.61
Q9JK48	Endophilin-B1 OS=Mus musculus GN=Sh3glb1 PE=1 SV=1 - [SHLB1_MOUSE]	4.12	0.7425	1	10	36	99		0.992	36	28.3	0.896	37	10.4	0.95	37	13.3	365	40.8	6.04
Q6P5E8	Diacylglycerol kinase theta OS=Mus musculus GN=Dgkq PE=2 SV=1 - [DGKQ_MOUSE]	4.11	0.7612	2	2	74	119		1.123	4	24.2	0.971	4	9.3	0.987	4	4	934	102.2	7.52
D3YV71	Pleckstrin homology domain-containing family B member 1 OS=Mus musculus GN=Plekhb1 PE=4 SV=1 - [D3YV71_MOUSE]	4.11	0.9851	5	1	16	49		0.984	4	12	0.964	4	3.8	0.923	4	5.4	134	15.7	8.37
P42125	Enoyl-CoA delta isomerase 1, mitochondrial OS=Mus musculus GN=Eci1 PE=1 SV=2 - [ECI1_MOUSE]	4.09	0.7716	1	5	32	105		0.741	25	65.2	0.961	29	17.3	1.093	29	16.1	289	32.2	8.98
Q9CZC8	Secernin-1 OS=Mus musculus GN=Scrn1 PE=1 SV=1 - [SCRN1_MOUSE]	4.07	0.5749	2	6	25	61		0.74	14	37.2	0.939	15	12.5	0.953	15	11.8	414	46.3	4.79
B7ZCF1	26S protease regulatory subunit 6A OS=Mus musculus GN=Psmc3 PE=3 SV=1 - [B7ZCF1_MOUSE]	4.05	0.9512	5	9	74	259		0.655	33	47.1	0.927	33	12.2	0.88	33	12.8	451	50.4	5.48
Q9DCD0	6-phosphogluconate dehydrogenase, decarboxylating OS=Mus musculus GN=Pgd PE=1 SV=3 - [6PGD_MOUSE]	4.03	0.8364	1	7	55	114		0.993	18	49.5	0.96	18	11.2	0.955	18	15.6	483	53.2	7.23
Q9JJV2	Profilin-2 OS=Mus musculus GN=Pfn2 PE=1 SV=3 - [PROF2_MOUSE]	4	1	2	8	19	101		0.742	61	87.9	0.783	64	18.5	0.76	64	21.6	140	15	6.99
Q60692	Proteasome subunit beta type-6 OS=Mus musculus GN=Psmb6 PE=1 SV=3 - [PSB6_MOUSE]	3.97	0.7731	1	3	19	42		0.691	10	42.6	0.935	10	7.9	0.993	10	20.1	238	25.4	5.11
P13707	Glycerol-3-phosphate dehydrogenase [NAD(+)], cytoplasmic OS=Mus musculus GN=Gpd1 PE=1 SV=3 - [GPDA_MOUSE]	3.95	0.7908	2	5	33	128		0.81	43	80.6	0.954	43	13.1	0.918	43	15	349	37.5	7.17
G5E829	Plasma membrane calcium-transporting ATPase 1 OS=Mus musculus GN=Atp2b1 PE=1 SV=1 - [AT2B1_MOUSE]	3.94	0.7066	4	8	87	240		0.875	11	40.8	1.299	13	18.1	1.36	13	12.3	1220	134.7	5.91
Q9QUR6	Prolyl endopeptidase OS=Mus musculus GN=Prep PE=2 SV=1 - [PPCE_MOUSE]	3.94	0.8042	1	5	56	120		0.978	10	36	0.931	11	16.6	0.978	11	11.6	710	80.7	5.73
Q8BWT1	3-ketoacyl-CoA thiolase, mitochondrial OS=Mus musculus GN=Acaa2 PE=1 SV=3 - [THIM_MOUSE]	3.93	0.8312	1	10	36	89		1.05	16	34.5	0.962	16	15.2	0.999	16	13.3	397	41.8	8.09
P28738	Kinesin heavy chain isoform 5C OS=Mus musculus GN=Kif5c PE=1 SV=3 - [KIF5C_MOUSE]	3.93	0.8002	2	17	110	329		0.829	51	37.4	0.974	52	10.9	0.987	52	13.3	956	109.2	6.19
Q8R3B1	1-phosphatidylinositol 4,5-bisphosphate phosphodiesterase delta-1 OS=Mus musculus GN=Plcd1 PE=2 SV=2 - [PLCD1_MOUSE]	3.92	0.7579	1	2	66	132		1.123	5	29	0.93	5	9.9	1.03	5	3.7	756	85.8	6.21
Q8R1B4	Eukaryotic translation initiation factor 3 subunit C OS=Mus musculus GN=Eif3c PE=1 SV=1 - [EIF3C_MOUSE]	3.91	0.7816	1	7	91	215		0.862	11	38.7	1.021	11	7.1	0.966	11	16.2	911	105.5	5.78
P59999	Actin-related protein 2/3 complex subunit 4 OS=Mus musculus GN=Arpc4 PE=1 SV=3 - [ARPC4_MOUSE]	3.89	0.8036	2	5	20	105		0.873	32	43.8	0.893	32	13.7	0.952	32	14.4	168	19.7	8.43
P51150	Ras-related protein Rab-7a OS=Mus musculus GN=Rab7a PE=1 SV=2 - [RAB7A_MOUSE]	3.87	0.8454	1	2	26	57		0.868	8	34	1.037	8	14.2	1.162	8	10.6	207	23.5	6.7
O35954	Membrane-associated phosphatidylinositol transfer protein 1 OS=Mus musculus GN=Pitpnm1 PE=1 SV=1 - [PITM1_MOUSE]	3.86	0.6179	2	5	80	208		1.124	11	51.4	1.128	11	37.1	1.035	11	19.1	1243	134.9	6.06
P08752	Guanine nucleotide-binding protein G(i) subunit alpha-2 OS=Mus musculus GN=Gnai2 PE=1 SV=5 - [GNAI2_MOUSE]	3.84	0.7944	10	2	38	100		1.125	5	12.6	1.027	5	14.2	1.022	5	6	355	40.5	5.45
A2AP18	1-phosphatidylinositol 4,5-bisphosphate phosphodiesterase eta-2 OS=Mus musculus GN=Plch2 PE=1 SV=2 - [PLCH2_MOUSE]	3.81	0.7575	6	7	113	312		0.761	22	48.3	0.935	22	11.3	0.947	22	11.2	1501	164.2	7.49
F8WIT2	Annexin OS=Mus musculus GN=Anxa6 PE=1 SV=1 - [F8WIT2_MOUSE]	3.81	0.9115	2	7	75	193		0.983	31	37.4	0.944	37	16.9	0.905	37	16.2	667	75.2	5.55
Q9CQR4	Acyl-coenzyme A thioesterase 13 OS=Mus musculus GN=Acot13 PE=1 SV=1 - [ACO13_MOUSE]	3.8	0.7286	1	4	14	123		1.015	32	58.5	1.156	33	12.8	1.072	33	9.8	140	15.2	8.82
Q3TLP5	Enoyl-CoA hydratase domain-containing protein 2, mitochondrial OS=Mus musculus GN=Echdc2 PE=1 SV=2 - [ECHD2_MOUSE]	3.8	0.8243	3	1	34	84		1.198	8	21.6	0.983	9	11.7	0.994	8	8.9	296	31.8	8.72
D3YXR8	RIMS-binding protein 2 OS=Mus musculus GN=Rimbp2 PE=4 SV=1 - [D3YXR8_MOUSE]	3.8	0.5681	2	6	75	183		1.162	16	22.1	0.98	17	12.4	1.026	17	6.6	1079	119.1	5.33
Q80U40	RIMS-binding protein 2 OS=Mus musculus GN=Rimbp2 PE=1 SV=3 - [RIMB2_MOUSE]	3.8	0.8675	1	9	186	4774		1.108	22	29.9	0.959	23	12.5	1.02	23	7.6	1072	118.3	5.35
Q9D892	Inosine triphosphate pyrophosphatase OS=Mus musculus GN=Itpa PE=1 SV=2 - [ITPA_MOUSE]	3.79	0.601	1	2	13	41		0.997	6	53.3	0.922	6	1.1	0.971	6	7.3	198	21.9	5.87
Q80XD3	Regulator of G-protein-signaling 7 OS=Mus musculus GN=Rgs7 PE=2 SV=1 - [Q80XD3_MOUSE]	3.77	0.5915	17	7	39	84		0.865	12	31.7	0.948	12	7.1	0.957	12	4.3	470	55	7.85
Q61137	Astrotactin-1 OS=Mus musculus GN=Astn1 PE=2 SV=4 - [ASTN1_MOUSE]	3.76	0.6275	4	3	90	257		1.68	7	50	1.21	7	6.2	1.094	7	12.3	1302	144.8	5.21
Q9DCT2	NADH dehydrogenase [ubiquinone] iron-sulfur protein 3, mitochondrial OS=Mus musculus GN=Ndufs3 PE=1 SV=2 - [NDUS3_MOUSE]	3.75	0.8365	1	4	24	68		1.061	14	39.8	1.716	16	28.9	1.71	16	36.4	263	30.1	7.17
Q9CQN1	Heat shock protein 75 kDa, mitochondrial OS=Mus musculus GN=Trap1 PE=1 SV=1 - [TRAP1_MOUSE]	3.75	0.8952	1	1	80	260		0.969	1		0.924	1		1.035	1		706	80.2	6.68
Q9D4H1	Exocyst complex component 2 OS=Mus musculus GN=Exoc2 PE=1 SV=1 - [EXOC2_MOUSE]	3.75	0.7565	1	5	79	205		0.848	8	67.2	1.014	8	17.1	0.949	8	7.6	924	103.9	7.18
Q8CGA0	Protein phosphatase 1F OS=Mus musculus GN=Ppm1f PE=2 SV=1 - [PPM1F_MOUSE]	3.75	0.5597	1	3	29	84		0.962	8	30	0.989	8	4.3	1.006	8	3.4	452	49.6	5.3
P16125	L-lactate dehydrogenase B chain OS=Mus musculus GN=Ldhb PE=1 SV=2 - [LDHB_MOUSE]	3.74	0.5509	2	12	31	114		0.72	50	50.8	0.955	53	13.1	1.025	53	12	334	36.5	6.05
Q07076	Annexin A7 OS=Mus musculus GN=Anxa7 PE=2 SV=2 - [ANXA7_MOUSE]	3.74	0.6134	1	4	34	84		0.714	8	13.1	0.853	11	20.8	0.974	11	6.1	463	49.9	6.18
Q3U5Q7	UMP-CMP kinase 2, mitochondrial OS=Mus musculus GN=Cmpk2 PE=2 SV=2 - [CMPK2_MOUSE]	3.74	0.783	1	3	44	92		0.915	10	33.7	1.18	10	10.2	1.002	10	8.1	447	50	7.27
Q9WTX5	S-phase kinase-associated protein 1 OS=Mus musculus GN=Skp1 PE=1 SV=3 - [SKP1_MOUSE]	3.74	0.9571	3	7	16	47		0.728	32	60.8	0.892	33	10.1	0.964	33	14	163	18.7	4.54
Q9Z2Y3	Homer protein homolog 1 OS=Mus musculus GN=Homer1 PE=1 SV=2 - [HOME1_MOUSE]	3.73	0.888	7	17	46	118		0.808	59	56.3	1.048	62	12.5	0.976	61	12.3	366	41.4	5.53
Q9WTM5	RuvB-like 2 OS=Mus musculus GN=Ruvbl2 PE=2 SV=3 - [RUVB2_MOUSE]	3.73	0.8834	2	2	56	157		0.929	4	26.3	0.947	4	1.9	0.806	4	24.4	463	51.1	5.64
Q9CZ44	NSFL1 cofactor p47 OS=Mus musculus GN=Nsfl1c PE=1 SV=1 - [NSF1C_MOUSE]	3.71	0.8324	2	11	39	82		1.079	22	23.9	1	22	13.4	0.985	22	7.5	370	40.7	5.15
E9PVY8	Microtubule-actin cross-linking factor 1 OS=Mus musculus GN=Macf1 PE=1 SV=2 - [E9PVY8_MOUSE]	3.71	0.7557	12	23	668	1423		0.849	33	34	1.027	34	9.2	0.999	34	12.8	7355	831.4	5.41
Q6PE15	Mycophenolic acid acyl-glucuronide esterase, mitochondrial OS=Mus musculus GN=Abhd10 PE=2 SV=1 - [ABHDA_MOUSE]	3.68	0.7306	2	4	22	55		0.593	7	53.7	1.059	7	14.1	1.185	7	12.6	297	33	8.79
A2AE27	AMP deaminase 2 OS=Mus musculus GN=Ampd2 PE=4 SV=1 - [A2AE27_MOUSE]	3.68	0.7027	2	9	77	161		1.054	18	31.1	1.023	18	8.6	0.939	18	11.3	824	94.6	6.51
Q9WVE8	Protein kinase C and casein kinase substrate in neurons protein 2 OS=Mus musculus GN=Pacsin2 PE=1 SV=1 - [PACN2_MOUSE]	3.66	0.7778	1	8	47	139		1.107	14	31.5	0.969	14	19.2	0.864	14	15.7	486	55.8	5.2
O54774	AP-3 complex subunit delta-1 OS=Mus musculus GN=Ap3d1 PE=1 SV=1 - [AP3D1_MOUSE]	3.62	0.7131	1	5	91	186		0.655	14	40.6	0.933	14	13.4	1.018	14	13.8	1199	135	7.37
Q03137	Ephrin type-A receptor 4 OS=Mus musculus GN=Epha4 PE=1 SV=2 - [EPHA4_MOUSE]	3.62	0.7525	1	2	74	160		0.9	4	34.7	1.188	4	11.5	1.172	4	10.8	986	109.7	6.51
Q61753	D-3-phosphoglycerate dehydrogenase OS=Mus musculus GN=Phgdh PE=1 SV=3 - [SERA_MOUSE]	3.62	0.5422	2	6	33	85		1.089	15	62.1	1	15	16.3	0.969	15	20.6	533	56.5	6.54
D3Z4U5	Janus kinase and microtubule-interacting protein 1 OS=Mus musculus GN=Jakmip1 PE=4 SV=1 - [D3Z4U5_MOUSE]	3.62	0.8508	5	4	106	239		0.925	6	22.6	1.061	6	15.2	0.955	6	9.5	831	97.2	5.8
Q9ERR1	Nuclear distribution protein nudE-like 1 OS=Mus musculus GN=Ndel1 PE=1 SV=2 - [NDEL1_MOUSE]	3.61	0.7681	3	7	34	70		0.813	10	37.9	0.909	14	14.6	0.952	11	25.4	345	38.3	5.24
F8SLQ1	PEX5-related protein OS=Mus musculus GN=Pex5l PE=2 SV=1 - [F8SLQ1_MOUSE]	3.61	0.6677	5	10	48	107		1.088	20	39.1	1.032	20	14.7	1.019	20	10.8	650	72.2	5.3
Q9R0Q6	Actin-related protein 2/3 complex subunit 1A OS=Mus musculus GN=Arpc1a PE=1 SV=1 - [ARC1A_MOUSE]	3.56	0.6324	2	4	26	95		1.186	23	41.2	0.99	23	13.4	0.908	23	15.4	370	41.6	8.18
P49813	Tropomodulin-1 OS=Mus musculus GN=Tmod1 PE=2 SV=2 - [TMOD1_MOUSE]	3.56	0.571	1	6	31	105		1.107	8	22.1	1.075	10	8.9	1.063	10	13	359	40.4	5.1
Q7TN29	Stromal membrane-associated protein 2 OS=Mus musculus GN=Smap2 PE=1 SV=1 - [SMAP2_MOUSE]	3.52	0.5164	1	4	25	69		1.117	21	33.5	1.03	21	7.9	1.017	21	12.2	428	46.5	8.87
Q99MK8	Beta-adrenergic receptor kinase 1 OS=Mus musculus GN=Adrbk1 PE=1 SV=2 - [ARBK1_MOUSE]	3.51	0.672	7	6	61	183		0.706	15	57.4	1.004	17	14.9	1.079	17	12	689	79.6	7.28
Q8VBV7	COP9 signalosome complex subunit 8 OS=Mus musculus GN=Cops8 PE=1 SV=1 - [CSN8_MOUSE]	3.49	0.8947	2	4	14	36		1.098	17	31.3	0.955	18	12.4	1.006	18	8.8	209	23.2	5.2
Q8K1A6	Coiled-coil and C2 domain-containing protein 1A OS=Mus musculus GN=Cc2d1a PE=1 SV=2 - [C2D1A_MOUSE]	3.47	0.7561	2	7	88	203		1.195	11	19.2	0.988	11	10.7	1.078	11	15.2	943	103.6	7.84
A2AQ07	Tubulin beta-1 chain OS=Mus musculus GN=Tubb1 PE=1 SV=1 - [TBB1_MOUSE]	3.43	0.7228	1	1	32	401		1.508	1		0.785	1		0.975	1		451	50.4	5.07
Q9CPW4	Actin-related protein 2/3 complex subunit 5 OS=Mus musculus GN=Arpc5 PE=2 SV=3 - [ARPC5_MOUSE]	3.42	1	3	3	20	42		0.685	14	24.2	0.881	14	9.1	0.93	14	14.6	151	16.3	5.67
Q9CR16	Peptidyl-prolyl cis-trans isomerase D OS=Mus musculus GN=Ppid PE=1 SV=3 - [PPID_MOUSE]	3.42	0.8108	2	7	34	81		0.75	26	39.4	1.003	26	10.9	0.976	26	8	370	40.7	7.43
P62137	Serine/threonine-protein phosphatase PP1-alpha catalytic subunit OS=Mus musculus GN=Ppp1ca PE=1 SV=1 - [PP1A_MOUSE]	3.4	0.6212	1	4	21	83		0.913	15	38.7	1.017	15	16.8	0.997	15	2.9	330	37.5	6.33
P62761	Visinin-like protein 1 OS=Mus musculus GN=Vsnl1 PE=1 SV=2 - [VISL1_MOUSE]	3.38	0.9634	1	5	30	87		0.703	25	37.9	0.857	26	13.5	0.887	25	17.3	191	22.1	5.15
P59644	Phosphatidylinositol 4,5-bisphosphate 5-phosphatase A OS=Mus musculus GN=Inpp5j PE=2 SV=2 - [PI5PA_MOUSE]	3.38	0.5813	4	6	64	151		1.094	19	91	1.058	19	9.5	0.929	19	13.3	1003	107.5	9.36
E9PVM7	Glutathione S-transferase Mu 5 (Fragment) OS=Mus musculus GN=Gstm5 PE=3 SV=1 - [E9PVM7_MOUSE]	3.37	1	5	4	31	135		1.304	11	30.8	1.065	11	11.2	1.033	11	8.3	215	25.5	6.23
O35526	Syntaxin-1A OS=Mus musculus GN=Stx1a PE=1 SV=3 - [STX1A_MOUSE]	3.32	0.875	2	7	35	110		0.956	25	47.2	1.181	25	10.6	1.124	25	11.2	288	33	5.24
P63037	DnaJ homolog subfamily A member 1 OS=Mus musculus GN=Dnaja1 PE=1 SV=1 - [DNJA1_MOUSE]	3.31	0.7632	2	3	35	84		0.764	9	30.6	1.036	9	4.1	1.006	9	7.5	397	44.8	7.08
O55023	Inositol monophosphatase 1 OS=Mus musculus GN=Impa1 PE=1 SV=1 - [IMPA1_MOUSE]	3.31	0.6101	3	2	20	40		0.601	8	51.6	0.933	8	7.1	1.012	8	6.4	277	30.4	5.19
Q9D6Y9	1,4-alpha-glucan-branching enzyme OS=Mus musculus GN=Gbe1 PE=2 SV=1 - [GLGB_MOUSE]	3.27	0.7251	3	5	56	114		0.781	6	31.2	0.904	6	14.7	1.003	6	22.6	702	80.3	6.43
Q9Z2T6	Keratin, type II cuticular Hb5 OS=Mus musculus GN=Krt85 PE=2 SV=2 - [KRT85_MOUSE]	3.27	0.925	1	1	55	124		1.584	1		0.954	1		1.011	1		507	55.7	6.42
Q9WUM5	Succinyl-CoA ligase [ADP/GDP-forming] subunit alpha, mitochondrial OS=Mus musculus GN=Suclg1 PE=1 SV=4 - [SUCA_MOUSE]	3.15	0.7803	1	15	38	201		0.836	110	52.8	1.059	115	14.9	1.009	115	15.9	346	36.1	9.39
P23242	Gap junction alpha-1 protein OS=Mus musculus GN=Gja1 PE=1 SV=2 - [CXA1_MOUSE]	3.13	0.644	1	2	22	58		1.044	28	35.9	0.962	28	9.6	0.959	28	17.7	382	43	8.76
Q3U1J4	DNA damage-binding protein 1 OS=Mus musculus GN=Ddb1 PE=1 SV=2 - [DDB1_MOUSE]	3.11	0.4404	1	6	51	187		0.752	7	51.2	0.859	9	8.2	0.931	9	4.6	1140	126.8	5.26
Q8CAQ8	MICOS complex subunit Mic60 OS=Mus musculus GN=Immt PE=1 SV=1 - [MIC60_MOUSE]	3.08	0.7675	5	6	70	145		1.111	14	30	2.213	14	41.9	1.948	14	42.2	757	83.8	6.61
G3UXL2	Protein Prps1l3 OS=Mus musculus GN=Prps1l3 PE=3 SV=1 - [G3UXL2_MOUSE]	2.99	0.7421	3	4	26	70		0.466	15	89.9	1.102	15	4.8	0.839	15	8.2	318	34.8	6.98
Q9QWW1	Homer protein homolog 2 OS=Mus musculus GN=Homer2 PE=1 SV=1 - [HOME2_MOUSE]	2.96	0.7797	2	6	39	111		1.008	12	16.5	0.995	13	3.6	0.946	13	6.8	354	40.5	6.01
Q6P9Q6	FK506-binding protein 15 OS=Mus musculus GN=Fkbp15 PE=1 SV=2 - [FKB15_MOUSE]	2.86	0.5814	2	3	78	155		0.737	3	9.6	1.031	3	0.5	1.124	3	7.3	1216	132.9	5.07
Q8BHL3	TBC1 domain family member 10B OS=Mus musculus GN=Tbc1d10b PE=1 SV=2 - [TB10B_MOUSE]	2.86	0.6316	1	9	65	170		1.06	21	43.4	0.931	21	15.7	0.95	21	16.9	798	87.2	8.9
G3X972	Protein Sec24c OS=Mus musculus GN=Sec24c PE=4 SV=1 - [G3X972_MOUSE]	2.86	0.5693	1	2	70	148		1.219	12	14.8	0.978	12	8.3	0.961	12	5.5	1096	118.5	6.84
P35278	Ras-related protein Rab-5C OS=Mus musculus GN=Rab5c PE=1 SV=2 - [RAB5C_MOUSE]	2.82	0.9537	2	3	22	60		0.93	3	29.4	0.984	3	4	1.01	3	5.3	216	23.4	8.41
Q8QZS1	3-hydroxyisobutyryl-CoA hydrolase, mitochondrial OS=Mus musculus GN=Hibch PE=1 SV=1 - [HIBCH_MOUSE]	2.8	0.8078	2	3	33	70		0.782	8	21.1	1.042	8	5.4	1.03	8	10.1	385	43	8.06
Q8JZL3	Thiamine-triphosphatase OS=Mus musculus GN=Thtpa PE=1 SV=3 - [THTPA_MOUSE]	2.8	0.5402	1	2	13	26		1.519	2	8.8	1.008	2	9	0.933	2	8.8	224	24.2	4.72
O70310	Glycylpeptide N-tetradecanoyltransferase 1 OS=Mus musculus GN=Nmt1 PE=1 SV=1 - [NMT1_MOUSE]	2.76	0.7016	1	2	41	100		1.073	2	29.3	0.952	2	8	0.884	2	32.4	496	56.9	8
Q9R0D8	WD repeat-containing protein 54 OS=Mus musculus GN=Wdr54 PE=2 SV=1 - [WDR54_MOUSE]	2.75	0.5509	2	1	15	30		1.275	1		0.918	1		0.94	1		334	35.6	6.21
Q01149	Collagen alpha-2(I) chain OS=Mus musculus GN=Col1a2 PE=2 SV=2 - [CO1A2_MOUSE]	2.72	0.7354	1	1	97	226		1.343	3	2.1	1.033	3	11.2	1.046	3	4.3	1372	129.5	9.19
Q61206	Platelet-activating factor acetylhydrolase IB subunit beta OS=Mus musculus GN=Pafah1b2 PE=1 SV=2 - [PA1B2_MOUSE]	2.7	0.6376	1	3	14	25		0.718	6	58	0.915	6	12.9	0.998	6	11	229	25.6	5.92
Q9QUI1	Protein FAM89B OS=Mus musculus GN=Fam89b PE=1 SV=1 - [FA89B_MOUSE]	2.65	0.6772	2	2	16	48		1.118	4	18.6	0.966	4	5.7	0.927	4	2.6	189	20.1	5.19
Q9D819	Inorganic pyrophosphatase OS=Mus musculus GN=Ppa1 PE=1 SV=1 - [IPYR_MOUSE]	2.65	0.737	1	4	26	86		0.701	16	36.2	0.942	16	23.5	0.964	16	14.8	289	32.6	5.6
P0C027	Diphosphoinositol polyphosphate phosphohydrolase 3-alpha OS=Mus musculus GN=Nudt10 PE=1 SV=1 - [NUD10_MOUSE]	2.65	0.8476	1	2	19	31		0.417	4	12.3	0.937	4	6.3	0.99	4	11.9	164	18.6	5.69
Q8BH59	Calcium-binding mitochondrial carrier protein Aralar1 OS=Mus musculus GN=Slc25a12 PE=1 SV=1 - [CMC1_MOUSE]	2.64	0.6913	2	4	49	86		1.171	4	7	1.858	6	41.6	1.862	6	47.3	677	74.5	8.25
Q8CI71	Coiled-coil domain-containing protein 132 OS=Mus musculus GN=Ccdc132 PE=2 SV=2 - [CC132_MOUSE]	2.63	0.7272	2	3	74	150		1.268	4	81.5	1.046	4	12.8	0.967	4	25.2	964	111.1	6.07
P67778	Prohibitin OS=Mus musculus GN=Phb PE=1 SV=1 - [PHB_MOUSE]	2.61	0.7647	2	4	22	47		1	8	21.5	2.157	8	25.8	2.19	8	27.3	272	29.8	5.76
Q64521	Glycerol-3-phosphate dehydrogenase, mitochondrial OS=Mus musculus GN=Gpd2 PE=1 SV=2 - [GPDM_MOUSE]	2.59	0.8638	2	7	77	355		1.094	9	25.5	1.656	11	20.1	1.449	11	18.2	727	80.9	6.61
Q9Z1B3	1-phosphatidylinositol 4,5-bisphosphate phosphodiesterase beta-1 OS=Mus musculus GN=Plcb1 PE=2 SV=2 - [PLCB1_MOUSE]	2.59	0.6965	2	17	102	221		0.742	53	43.8	0.922	62	15	0.922	62	17.7	1216	138.3	6.13
Q9CQI6	Coactosin-like protein OS=Mus musculus GN=Cotl1 PE=1 SV=3 - [COTL1_MOUSE]	2.57	0.9507	1	6	20	53		0.592	27	71.5	0.994	27	8.7	0.953	27	7.2	142	15.9	5.4
B1AQF4	Dual-specificity protein phosphatase 3 OS=Mus musculus GN=Dusp3 PE=4 SV=1 - [B1AQF4_MOUSE]	2.57	0.581	3	1	15	52		1.063	6	28.3	1.091	6	4.3	1.063	6	7.4	210	23.2	7.31
Q9CR95	Adaptin ear-binding coat-associated protein 1 OS=Mus musculus GN=Necap1 PE=1 SV=2 - [NECP1_MOUSE]	2.56	0.5964	1	9	24	56		0.778	17	28.1	0.915	17	8.7	0.968	17	7.7	275	29.6	6.38
Q91VC7	Protein phosphatase 1 regulatory subunit 14A OS=Mus musculus GN=Ppp1r14a PE=2 SV=1 - [PP14A_MOUSE]	2.56	0.9388	1	3	19	34		1.083	3	35.5	1.069	3	1.2	1.285	3	1.3	147	16.6	7.34
P54728	UV excision repair protein RAD23 homolog B OS=Mus musculus GN=Rad23b PE=1 SV=2 - [RD23B_MOUSE]	2.56	0.3149	1	4	13	26		0.76	6	42	0.911	7	6	0.894	7	4.1	416	43.5	4.83
Q9D2G2	Dihydrolipoyllysine-residue succinyltransferase component of 2-oxoglutarate dehydrogenase complex, mitochondrial OS=Mus musculus GN=Dlst PE=1 SV=1 - [ODO2_MOUSE]	2.55	0.6233	1	8	40	112		1.142	19	63.7	1.246	19	11.6	1.136	19	12.5	454	49	8.95
Q68FL6	Methionine--tRNA ligase, cytoplasmic OS=Mus musculus GN=Mars PE=2 SV=1 - [SYMC_MOUSE]	2.55	0.6907	2	4	72	209		1.281	12	17.5	1.032	12	7.6	1.03	12	11.9	902	101.4	7.14
A2AJA9	Uncharacterized protein C9orf172 homolog OS=Mus musculus GN=Gm996 PE=1 SV=1 - [CI172_MOUSE]	2.54	0.8645	1	4	104	260		1.435	11	37.4	1.137	11	10	1.135	11	9.5	974	107.1	9.11
P00920	Carbonic anhydrase 2 OS=Mus musculus GN=Ca2 PE=1 SV=4 - [CAH2_MOUSE]	2.52	0.6731	2	6	16	92		0.578	45	109.5	1.024	62	18.7	0.902	61	20.9	260	29	7.01
Q8BGD9	Eukaryotic translation initiation factor 4B OS=Mus musculus GN=Eif4b PE=1 SV=1 - [IF4B_MOUSE]	2.52	0.7971	1	5	86	323		1.026	28	25.6	0.955	28	10	0.991	28	10.4	611	68.8	5.67
Q58A65	C-Jun-amino-terminal kinase-interacting protein 4 OS=Mus musculus GN=Spag9 PE=1 SV=2 - [JIP4_MOUSE]	2.51	0.704	6	1	106	223		0.986	1		0.913	1		1.064	1		1321	146.1	5.15
Q9DCC4	Pyrroline-5-carboxylate reductase 3 OS=Mus musculus GN=Pycrl PE=2 SV=2 - [P5CR3_MOUSE]	2.51	0.5292	1	1	29	73		1.489	6	45.2	1.155	6	6.9	1.175	6	4.9	274	28.7	7.27
O35681	Synaptotagmin-3 OS=Mus musculus GN=Syt3 PE=1 SV=2 - [SYT3_MOUSE]	2.51	0.5026	2	1	29	85		1.392	2	39	1.203	2	0.4	1.087	2	8.3	587	63.2	6.65
Q6PAR5	GTPase-activating protein and VPS9 domain-containing protein 1 OS=Mus musculus GN=Gapvd1 PE=1 SV=2 - [GAPD1_MOUSE]	2.5	0.6214	5	3	100	222		1.005	6	24.1	0.925	6	3.3	0.94	6	6.6	1458	162.3	5.19
Q9R1Q8	Transgelin-3 OS=Mus musculus GN=Tagln3 PE=1 SV=1 - [TAGL3_MOUSE]	2.5	0.8593	3	12	34	164		0.783	73	38.7	0.966	73	13.8	0.895	73	13.1	199	22.5	7.33
Q9QVP9	Protein-tyrosine kinase 2-beta OS=Mus musculus GN=Ptk2b PE=1 SV=2 - [FAK2_MOUSE]	2.48	0.7899	4	12	94	235		0.797	50	47.5	0.984	51	12.5	0.964	51	12.4	1009	115.7	6.35
Q9CR00	26S proteasome non-ATPase regulatory subunit 9 OS=Mus musculus GN=Psmd9 PE=1 SV=1 - [PSMD9_MOUSE]	2.48	0.6982	1	4	27	85		1.069	26	36.8	1.029	28	10.7	0.966	28	11.9	222	24.7	6.43
Q5SW88	Ras-related protein Rab-1A OS=Mus musculus GN=Rab1 PE=3 SV=1 - [Q5SW88_MOUSE]	2.48	0.7921	3	3	22	46		0.781	7	23.3	1.071	8	6.4	1.188	8	13.2	202	22.4	6.21
P62897	Cytochrome c, somatic OS=Mus musculus GN=Cycs PE=1 SV=2 - [CYC_MOUSE]	2.46	0.8952	3	15	19	209		1.006	149	59.8	2.051	160	36.9	1.904	160	43.7	105	11.6	9.58
Q80Y98	Phospholipase DDHD2 OS=Mus musculus GN=Ddhd2 PE=2 SV=3 - [DDHD2_MOUSE]	2.46	0.7568	1	3	54	98		1.204	6	34.1	0.964	6	7.9	0.902	6	8	699	79.5	5.31
Q8CDN6	Thioredoxin-like protein 1 OS=Mus musculus GN=Txnl1 PE=2 SV=3 - [TXNL1_MOUSE]	2.46	0.7163	1	4	22	62		0.527	15	93.6	0.928	16	9.1	0.948	16	11.5	289	32.2	4.96
Q91YS7	Dual-specificity mitogen-activated protein kinase kinase 2 OS=Mus musculus GN=Map2k2 PE=2 SV=1 - [Q91YS7_MOUSE]	2.46	0.665	3	2	36	115		0.522	3	25.2	0.888	3	3.2	1.03	3	8.7	400	44.3	7.05
Q6PB66	Leucine-rich PPR motif-containing protein, mitochondrial OS=Mus musculus GN=Lrpprc PE=1 SV=2 - [LPPRC_MOUSE]	2.45	0.773	1	5	140	376		0.714	18	77.4	1.16	20	19.8	1.185	20	16.4	1392	156.5	6.83
H3BIV5	A-kinase anchor protein 5 OS=Mus musculus GN=Akap5 PE=4 SV=1 - [H3BIV5_MOUSE]	2.45	0.5957	2	8	41	83		1.006	14	21.7	1.004	15	9.7	1.078	15	5.2	752	80.2	4.77
A2AH25	Rho GTPase-activating protein 1 OS=Mus musculus GN=Arhgap1 PE=1 SV=1 - [A2AH25_MOUSE]	2.45	0.5658	2	6	27	133		0.857	14	38.2	0.951	14	11.8	0.976	14	10.8	479	54.4	5.87
Q922B1	O-acetyl-ADP-ribose deacetylase MACROD1 OS=Mus musculus GN=Macrod1 PE=1 SV=2 - [MACD1_MOUSE]	2.44	0.9412	1	2	26	95		1.119	9	43.6	1.029	11	6.6	1.002	11	2.9	323	35.3	8.85
Q3UKN6	Nucleobindin-2 OS=Mus musculus GN=Nucb2 PE=2 SV=1 - [Q3UKN6_MOUSE]	2.44	0.8167	2	2	39	84		0.636	6	84	0.937	6	10.3	0.962	6	35	420	50.3	5.15
A0A087WQ39	IQ motif and SEC7 domain-containing protein 1 OS=Mus musculus GN=Iqsec1 PE=1 SV=1 - [A0A087WQ39_MOUSE]	2.44	0.6828	4	4	106	249		1.121	5	23.3	0.985	5	10.5	1.083	5	18	1113	124	8.05
P61028	Ras-related protein Rab-8B OS=Mus musculus GN=Rab8b PE=1 SV=1 - [RAB8B_MOUSE]	2.42	0.8986	4	2	30	82		0.659	2	21.8	0.941	2	6.4	0.965	2	9	207	23.6	9.07
Q9CZR8	Elongation factor Ts, mitochondrial OS=Mus musculus GN=Tsfm PE=1 SV=1 - [EFTS_MOUSE]	2.42	0.608	1	2	13	45		1.199	7	8.8	0.981	7	12.4	0.914	7	13.1	324	35.3	7.06
Q8CDJ3	Beclin 1-associated autophagy-related key regulator OS=Mus musculus GN=Atg14 PE=1 SV=1 - [BAKOR_MOUSE]	2.42	0.5203	1	2	40	112		0.747	3	41.2	0.986	3	8.2	1.005	3	1	492	55.4	7.81
Q62277	Synaptophysin OS=Mus musculus GN=Syp PE=1 SV=2 - [SYPH_MOUSE]	2.41	0.5064	1	1	12	28		1.213	3	17.4	1.058	3	2.3	0.941	3	25.3	314	34	4.94
P70404	Isocitrate dehydrogenase [NAD] subunit gamma 1, mitochondrial OS=Mus musculus GN=Idh3g PE=1 SV=1 - [IDHG1_MOUSE]	2.4	0.8117	1	6	41	131		1.013	26	27.3	1.081	26	15	0.984	26	14	393	42.8	9.01
Q8BGS2	BolA-like protein 2 OS=Mus musculus GN=Bola2 PE=1 SV=1 - [BOLA2_MOUSE]	2.4	0.9535	1	3	12	46		1.012	16	19.1	0.999	16	15.2	0.962	16	18.7	86	10.2	6.16
O09061	Proteasome subunit beta type-1 OS=Mus musculus GN=Psmb1 PE=1 SV=1 - [PSB1_MOUSE]	2.4	0.9083	1	7	23	59		0.988	19	50.7	0.907	19	11.7	0.937	19	6	240	26.4	7.81
Q9CQM9	Glutaredoxin-3 OS=Mus musculus GN=Glrx3 PE=1 SV=1 - [GLRX3_MOUSE]	2.39	0.8042	1	3	26	57		1.305	10	64.8	1.118	10	8.5	1.103	10	16.7	337	37.8	5.59
Q3V3V9	Leucine-rich repeat-containing protein 16C OS=Mus musculus GN=Rltpr PE=2 SV=2 - [LR16C_MOUSE]	2.39	0.6358	1	8	114	247		1.194	12	32.8	1.042	12	15.2	0.987	12	19.7	1296	141.3	7.18
Q60829	Protein phosphatase 1 regulatory subunit 1B OS=Mus musculus GN=Ppp1r1b PE=2 SV=2 - [PPR1B_MOUSE]	2.39	0.9536	1	5	17	30		1.328	8	46.3	0.924	8	14.1	0.984	8	8.9	194	21.8	4.65
B2RQR5	Small G protein signaling modulator 1 OS=Mus musculus GN=Sgsm1 PE=2 SV=1 - [B2RQR5_MOUSE]	2.39	0.6798	4	1	79	288		0.754	4	13.7	1.178	4	19.9	1.15	4	5.6	1093	123.2	5.66
A2AHK0	Diacylglycerol kinase OS=Mus musculus GN=Dgkz PE=3 SV=1 - [A2AHK0_MOUSE]	2.39	0.6981	3	2	94	249		0.996	2	22.9	0.836	2	3.5	0.95	2	4	1123	125	8.91
Q9DCL9	Multifunctional protein ADE2 OS=Mus musculus GN=Paics PE=1 SV=4 - [PUR6_MOUSE]	2.38	0.6941	3	4	36	82		0.922	8	55.5	0.899	8	10.9	0.993	8	15.2	425	47	7.23
Q9CQD1	Ras-related protein Rab-5A OS=Mus musculus GN=Rab5a PE=1 SV=1 - [RAB5A_MOUSE]	2.38	0.8233	1	3	23	82		0.973	3	0.6	0.961	3	28.9	1.009	3	8	215	23.6	8.15
Q9WTQ5	A-kinase anchor protein 12 OS=Mus musculus GN=Akap12 PE=1 SV=1 - [AKA12_MOUSE]	2.37	0.5113	1	3	83	186		1.021	5	20.2	0.912	5	15.4	0.994	5	10.2	1684	180.6	4.44
Q99JY0	Trifunctional enzyme subunit beta, mitochondrial OS=Mus musculus GN=Hadhb PE=1 SV=1 - [ECHB_MOUSE]	2.36	0.8	2	5	47	127		1.21	19	56.3	1.092	21	10.5	0.921	21	11.8	475	51.4	9.38
Q91XU3	Phosphatidylinositol 5-phosphate 4-kinase type-2 gamma OS=Mus musculus GN=Pip4k2c PE=2 SV=1 - [PI42C_MOUSE]	2.35	0.5962	1	4	27	55		1.21	12	67.2	0.933	13	11	1.015	13	13.3	421	47.3	6.89
P47941	Crk-like protein OS=Mus musculus GN=Crkl PE=1 SV=2 - [CRKL_MOUSE]	2.34	0.5182	1	5	17	37		1.147	8	9.9	1.042	8	5.3	1.068	8	10.9	303	33.8	6.74
P99028	Cytochrome b-c1 complex subunit 6, mitochondrial OS=Mus musculus GN=Uqcrh PE=1 SV=2 - [QCR6_MOUSE]	2.32	0.7978	1	1	10	45		1.531	4	20.9	1.166	4	16.4	1.286	4	10.6	89	10.4	4.87
Q8K382	DENN domain-containing protein 1A OS=Mus musculus GN=Dennd1a PE=1 SV=2 - [DEN1A_MOUSE]	2.32	0.438	1	1	38	79		0.925	6	28.8	0.959	6	5.9	1.012	6	11.5	1016	111.5	6.79
Q8VCD6	Receptor expression-enhancing protein 2 OS=Mus musculus GN=Reep2 PE=2 SV=2 - [REEP2_MOUSE]	2.32	0.7402	1	1	25	93		0.925	2	22.5	1.069	2	2	1.21	2	5.7	254	28.4	9.41
Q00493	Carboxypeptidase E OS=Mus musculus GN=Cpe PE=1 SV=2 - [CBPE_MOUSE]	2.28	0.7794	1	9	38	106		0.84	42	29.8	0.94	44	10.5	0.922	43	11.8	476	53.2	5.19
Q9Z1Q9	Valine--tRNA ligase OS=Mus musculus GN=Vars PE=2 SV=1 - [SYVC_MOUSE]	2.28	0.6793	3	5	96	222		1.006	9	32.1	0.998	10	15.7	1.049	10	9.6	1263	140.1	7.77
Q6XE40	MAGUK p55 subfamily member 3 OS=Mus musculus GN=Mpp3 PE=2 SV=1 - [Q6XE40_MOUSE]	2.28	0.7179	3	9	41	89		1.191	20	31.1	0.983	20	16.2	0.985	20	12	585	66.4	6.47
Q9CVD2	Ataxin-3 OS=Mus musculus GN=Atxn3 PE=1 SV=2 - [ATX3_MOUSE]	2.27	0.8338	4	1	34	112		0.657	1		0.87	1		0.983	1		355	40.5	4.83
H3BKL5	3-ketoacyl-CoA thiolase A, peroxisomal OS=Mus musculus GN=Acaa1a PE=1 SV=1 - [H3BKL5_MOUSE]	2.27	0.9383	6	7	37	125		0.857	15	83.2	0.987	18	10.6	1.017	17	9.3	373	38.3	8.54
P62983	Ubiquitin-40S ribosomal protein S27a OS=Mus musculus GN=Rps27a PE=1 SV=2 - [RS27A_MOUSE]	2.26	0.8654	12	8	23	79		0.796	35	85.8	1.009	37	9.9	0.947	37	9.8	156	17.9	9.64
Q9DB34	Charged multivesicular body protein 2a OS=Mus musculus GN=Chmp2a PE=1 SV=1 - [CHM2A_MOUSE]	2.26	0.6937	1	3	39	155		0.753	11	20.8	0.959	11	13.4	0.919	11	7.4	222	25.1	5.97
Q03958	Prefoldin subunit 6 OS=Mus musculus GN=Pfdn6 PE=2 SV=1 - [PFD6_MOUSE]	2.26	0.9843	2	8	21	60		1.019	32	28.5	0.999	32	8.6	0.93	32	10.1	127	14.4	8.88
Q3TDT0	Tripartite motif-containing protein 3 OS=Mus musculus GN=Trim3 PE=2 SV=1 - [Q3TDT0_MOUSE]	2.26	0.7141	2	3	56	152		0.868	11	55	1.021	11	10.1	1.056	11	11.9	717	78.2	8.16
Q61411	GTPase HRas OS=Mus musculus GN=Hras PE=1 SV=2 - [RASH_MOUSE]	2.25	0.7725	2	1	20	75		1.543	1		1.015	1		1.099	1		189	21.3	5.31
Q99JP6	Homer protein homolog 3 OS=Mus musculus GN=Homer3 PE=1 SV=2 - [HOME3_MOUSE]	2.25	0.9522	3	9	44	150		0.835	22	79.8	0.973	23	10.2	0.978	23	9.4	356	39.7	5.36
Q9D967	Magnesium-dependent phosphatase 1 OS=Mus musculus GN=Mdp1 PE=1 SV=1 - [MGDP1_MOUSE]	2.25	0.9207	1	4	16	43		0.871	12	47.4	0.933	12	5.4	0.998	12	7.3	164	18.6	6.8
Q8R570	Synaptosomal-associated protein 47 OS=Mus musculus GN=Snap47 PE=1 SV=1 - [SNP47_MOUSE]	2.25	0.937	2	5	44	137		1.195	6	49.7	0.914	7	1	1.089	7	4.7	413	46.5	5.76
Q08EB6	CLIP associating protein 2 OS=Mus musculus GN=Clasp2 PE=2 SV=1 - [Q08EB6_MOUSE]	2.25	0.8399	17	9	128	295		1.33	22	42	1.019	23	17.4	0.995	23	16.6	1287	140.8	8.69
Q9D091	GTPase NRas OS=Mus musculus GN=Nras PE=2 SV=1 - [Q9D091_MOUSE]	2.25	0.619	4	1	12	49		1.312	2	5.5	1.042	2	0.5	0.978	2	15	189	21.2	5.17
A2AS45	Plakophilin-4 OS=Mus musculus GN=Pkp4 PE=1 SV=1 - [A2AS45_MOUSE]	2.25	0.7025	4	5	94	191		1.295	5	3.2	0.938	5	10.4	0.934	5	13.8	1163	128.4	8.91
Q3U367	4-trimethylaminobutyraldehyde dehydrogenase OS=Mus musculus GN=Aldh9a1 PE=2 SV=1 - [Q3U367_MOUSE]	2.24	0.6892	2	3	40	107		1.308	5	4.7	1.147	5	8.6	1.072	5	7	518	55.9	7.46
Q9QWY8	Arf-GAP with SH3 domain, ANK repeat and PH domain-containing protein 1 OS=Mus musculus GN=Asap1 PE=1 SV=2 - [ASAP1_MOUSE]	2.24	0.6565	9	7	87	185		1.001	9	55	1.012	9	18.2	1	9	23.4	1147	127.3	7.64
Q8BHN3	Neutral alpha-glucosidase AB OS=Mus musculus GN=Ganab PE=1 SV=1 - [GANAB_MOUSE]	2.24	0.7426	1	11	67	189		1.238	44	28.7	1.067	46	13.6	1.031	46	10	944	106.8	6.06
Q80VP0	Tectonin beta-propeller repeat-containing protein 1 OS=Mus musculus GN=Tecpr1 PE=2 SV=1 - [TCPR1_MOUSE]	2.24	0.542	1	4	64	116		1.198	6	25.5	1.082	6	14.5	1.066	6	9.9	1166	130.2	6.48
Q8R317	Ubiquilin-1 OS=Mus musculus GN=Ubqln1 PE=1 SV=1 - [UBQL1_MOUSE]	2.24	0.5739	1	3	30	83		1.45	5	43.8	1.054	5	11.4	1.027	5	7.5	582	61.9	4.94
E9QAD1	Nuclear receptor-interacting protein 2 (Fragment) OS=Mus musculus GN=Nrip2 PE=4 SV=1 - [E9QAD1_MOUSE]	2.24	0.7489	2	1	27	59		0.929	3	34	0.882	3	0.9	1.064	3	12.4	219	24	8.1
Q9Z2Y8	Proline synthase co-transcribed bacterial homolog protein OS=Mus musculus GN=Prosc PE=1 SV=1 - [PROSC_MOUSE]	2.23	0.7737	2	5	28	91		0.888	12	26.6	1.062	12	6.2	1.063	12	7.9	274	30	8.27
D3YZP9	Coiled-coil domain-containing protein 6 OS=Mus musculus GN=Ccdc6 PE=1 SV=1 - [CCDC6_MOUSE]	2.23	0.8209	1	5	49	96		0.82	6	21.4	0.892	6	8.9	0.957	6	6	469	52.9	7.34
P11983	T-complex protein 1 subunit alpha OS=Mus musculus GN=Tcp1 PE=1 SV=3 - [TCPA_MOUSE]	2.23	0.9353	2	10	64	170		0.701	19	26.7	0.99	20	13.2	1.005	20	16.5	556	60.4	6.16
Q8BIZ1	Ankyrin repeat and sterile alpha motif domain-containing protein 1B OS=Mus musculus GN=Anks1b PE=1 SV=3 - [ANS1B_MOUSE]	2.22	0.5647	15	10	76	219		1.176	26	47.1	1.1	28	12	1.004	28	12.6	1259	139	6.29
Q9Z2V5	Histone deacetylase 6 OS=Mus musculus GN=Hdac6 PE=1 SV=3 - [HDAC6_MOUSE]	2.22	0.4247	3	2	48	130		0.738	2	1.1	0.9	2	3.1	1.077	2	1.1	1149	125.7	5.78
Q3UGR5	Haloacid dehalogenase-like hydrolase domain-containing protein 2 OS=Mus musculus GN=Hdhd2 PE=1 SV=2 - [HDHD2_MOUSE]	2.22	0.4672	2	3	15	83		0.712	18	31.8	0.984	21	14.6	1.018	21	8.7	259	28.7	6.05
P97825	Hematological and neurological expressed 1 protein OS=Mus musculus GN=Hn1 PE=1 SV=3 - [HN1_MOUSE]	2.22	0.6883	1	2	12	28		1.23	7	41	0.95	7	3.7	1.014	7	2.3	154	16.1	5.31
Q5SV85	Synergin gamma OS=Mus musculus GN=Synrg PE=1 SV=1 - [SYNRG_MOUSE]	2.22	0.6172	4	5	69	148		1.141	8	50.1	1.094	8	15.1	0.947	8	16.1	1306	139.5	5.03
Q8BNW9	Kelch repeat and BTB domain-containing protein 11 OS=Mus musculus GN=Kbtbd11 PE=1 SV=3 - [KBTBB_MOUSE]	2.21	0.8231	1	7	50	151		1.17	28	31.2	1.014	28	7.1	1.021	28	14.6	633	67.9	5.39
A2AMW0	Capping protein (Actin filament) muscle Z-line, beta, isoform CRA_a OS=Mus musculus GN=Capzb PE=4 SV=1 - [A2AMW0_MOUSE]	2.2	0.6154	4	4	36	164		0.537	11	12.3	1.146	11	12	0.888	11	7.1	260	29.3	6.92
P47757	F-actin-capping protein subunit beta OS=Mus musculus GN=Capzb PE=1 SV=3 - [CAPZB_MOUSE]	2.2	0.6534	4	1	32	155		0.93	1		1.035	1		1.034	1		277	31.3	5.74
Q9WVK4	EH domain-containing protein 1 OS=Mus musculus GN=Ehd1 PE=1 SV=1 - [EHD1_MOUSE]	2.2	0.8184	3	12	56	131		0.554	34	88.2	0.878	34	14.3	0.816	34	14.3	534	60.6	6.83
Q9JHQ5	Leucine zipper transcription factor-like protein 1 OS=Mus musculus GN=Lztfl1 PE=1 SV=1 - [LZTL1_MOUSE]	2.2	0.8528	3	3	26	52		1.04	6	17.8	0.949	6	5.7	1.062	6	9.4	299	34.8	5.17
Q8BR92	Paralemmin-2 OS=Mus musculus GN=Palm2 PE=1 SV=1 - [PALM2_MOUSE]	2.2	0.6835	2	1	33	104		1.783	5	35.2	1.052	5	16.9	1.037	5	9.5	376	42.1	5.15
Q8C8N2	Protein SCAI OS=Mus musculus GN=Scai PE=1 SV=2 - [SCAI_MOUSE]	2.19	0.7789	1	4	56	123		0.935	7	25.8	1.147	7	5.6	1.023	7	5.9	606	70.2	8.6
O08917	Flotillin-1 OS=Mus musculus GN=Flot1 PE=1 SV=1 - [FLOT1_MOUSE]	2.18	0.8294	2	6	48	135		0.882	15	46.8	1.097	17	9.4	1.065	17	11.8	428	47.5	7.15
Q8K0U4	Heat shock 70 kDa protein 12A OS=Mus musculus GN=Hspa12a PE=1 SV=1 - [HS12A_MOUSE]	2.18	0.7452	2	16	67	194		0.713	61	61.8	0.972	69	15	0.993	68	13.2	675	74.8	6.77
Q920N7	Synaptotagmin-12 OS=Mus musculus GN=Syt12 PE=2 SV=1 - [SYT12_MOUSE]	2.18	0.7435	1	2	36	106		0.884	4	20.9	1.049	4	12.3	1.166	4	2.9	421	46.7	5.64
Q9D0M3	Cytochrome c1, heme protein, mitochondrial OS=Mus musculus GN=Cyc1 PE=1 SV=1 - [CY1_MOUSE]	2.17	0.6615	1	4	27	75		1.34	13	29.4	1.785	13	29	1.672	13	20	325	35.3	9.16
O08795	Glucosidase 2 subunit beta OS=Mus musculus GN=Prkcsh PE=1 SV=1 - [GLU2B_MOUSE]	2.17	0.4645	1	9	31	69		0.838	16	42.8	0.973	16	9.5	1.092	16	12.2	521	58.8	4.46
Q8CGK3	Lon protease homolog, mitochondrial OS=Mus musculus GN=Lonp1 PE=1 SV=2 - [LONM_MOUSE]	2.16	0.6723	1	5	89	189		1.016	8	25.6	1.036	8	5.6	1.036	8	11.3	949	105.8	6.57
Q99JT1	Glutamyl-tRNA(Gln) amidotransferase subunit B, mitochondrial OS=Mus musculus GN=Gatb PE=1 SV=1 - [GATB_MOUSE]	2.16	0.711	3	1	48	110		0.874	1		1.034	2	21.9	1.085	2	12.1	557	62.1	8.54
Q8BNU0	Armadillo repeat-containing protein 6 OS=Mus musculus GN=Armc6 PE=2 SV=1 - [ARMC6_MOUSE]	2.16	0.6432	2	2	38	86		0.742	5	47.5	0.879	5	5.2	1.012	5	16.4	468	50.7	6
Q68EF0	Rab-3A-interacting protein OS=Mus musculus GN=Rab3ip PE=1 SV=1 - [RAB3I_MOUSE]	2.16	0.6495	1	2	29	71		1.456	6	29.4	1.013	6	16.9	1.632	6	40.5	428	47.1	6.71
Q6GYP7	Ral GTPase-activating protein subunit alpha-1 OS=Mus musculus GN=Ralgapa1 PE=1 SV=1 - [RGPA1_MOUSE]	2.16	0.5641	1	2	124	258		1.249	5	18.5	1.038	5	8.7	0.978	5	18.6	2035	229.2	6.1
P24547	Inosine-5'-monophosphate dehydrogenase 2 OS=Mus musculus GN=Impdh2 PE=1 SV=2 - [IMDH2_MOUSE]	2.15	0.7023	3	2	40	124		1.26	4	23.4	1.064	4	9.8	1.109	4	21.6	514	55.8	7.28
Q9EPU0	Regulator of nonsense transcripts 1 OS=Mus musculus GN=Upf1 PE=1 SV=2 - [RENT1_MOUSE]	2.15	0.6335	1	5	71	173		1.147	5	15	0.983	5	9.2	0.983	5	2	1124	123.9	6.61
Q8K021	Secretory carrier-associated membrane protein 1 OS=Mus musculus GN=Scamp1 PE=1 SV=1 - [SCAM1_MOUSE]	2.15	0.7633	3	3	20	47		0.927	11	20.2	1.08	11	4.3	0.999	11	12.5	338	38	7.71
E9QP99	Golgin subfamily A member 3 OS=Mus musculus GN=Golga3 PE=1 SV=1 - [E9QP99_MOUSE]	2.15	0.8077	2	2	154	351		0.657	2	5.1	0.986	2	12.4	0.976	2	8.8	1487	167.2	5.38
P17742	Peptidyl-prolyl cis-trans isomerase A OS=Mus musculus GN=Ppia PE=1 SV=2 - [PPIA_MOUSE]	2.14	1	4	11	27	592		0.536	363	79.9	0.878	387	16.3	0.88	387	15.7	164	18	7.9
P12787	Cytochrome c oxidase subunit 5A, mitochondrial OS=Mus musculus GN=Cox5a PE=1 SV=2 - [COX5A_MOUSE]	2.14	0.7945	1	5	17	98		0.847	19	26.3	2.013	20	38.5	1.772	20	42.3	146	16.1	6.54
P24472	Glutathione S-transferase A4 OS=Mus musculus GN=Gsta4 PE=1 SV=3 - [GSTA4_MOUSE]	2.14	0.7387	4	7	28	102		0.55	23	40.1	0.935	23	4.7	0.993	23	9.6	222	25.5	7.39
Q8BG32	26S proteasome non-ATPase regulatory subunit 11 OS=Mus musculus GN=Psmd11 PE=1 SV=3 - [PSD11_MOUSE]	2.14	0.7346	5	1	39	81		0.534	5	57.1	0.954	5	11	0.886	5	10.5	422	47.4	6.48
P62823	Ras-related protein Rab-3C OS=Mus musculus GN=Rab3c PE=1 SV=1 - [RAB3C_MOUSE]	2.14	0.9207	6	4	30	219		0.432	33	119.3	1.133	40	18.8	1.053	40	17.4	227	25.9	5.24
Q8VHI6	Wiskott-Aldrich syndrome protein family member 3 OS=Mus musculus GN=Wasf3 PE=2 SV=1 - [WASF3_MOUSE]	2.14	0.3413	1	5	19	46		0.931	13	44.9	0.917	14	16.2	0.931	14	12.4	501	55.2	6.37
P62192	26S protease regulatory subunit 4 OS=Mus musculus GN=Psmc1 PE=1 SV=1 - [PRS4_MOUSE]	2.13	0.8159	1	4	51	123		0.668	4	15	0.998	5	13.3	1.014	5	14.1	440	49.2	6.21
P34022	Ran-specific GTPase-activating protein OS=Mus musculus GN=Ranbp1 PE=1 SV=2 - [RANG_MOUSE]	2.13	0.67	2	4	19	68		0.435	20	47.9	1.239	21	9.9	0.833	21	17.4	203	23.6	5.22
Q8K221	Arfaptin-2 OS=Mus musculus GN=Arfip2 PE=2 SV=2 - [ARFP2_MOUSE]	2.13	0.6188	1	3	29	69		0.891	3	20.6	1.064	3	3	1.02	3	0.2	341	37.7	5.87
Q9D7S9	Charged multivesicular body protein 5 OS=Mus musculus GN=Chmp5 PE=2 SV=1 - [CHMP5_MOUSE]	2.13	0.6667	1	2	19	29		0.552	2	124.6	1.012	2	15.4	1.078	2	7.8	219	24.6	4.79
Q3UDC3	Target of Myb protein 1 OS=Mus musculus GN=Tom1 PE=2 SV=1 - [Q3UDC3_MOUSE]	2.13	0.9031	2	6	50	150		0.948	28	71.7	0.932	31	10.3	0.882	31	22.8	516	57.1	4.97
Q8BWF0	Succinate-semialdehyde dehydrogenase, mitochondrial OS=Mus musculus GN=Aldh5a1 PE=1 SV=1 - [SSDH_MOUSE]	2.12	0.8031	1	7	49	130		0.888	29	39.1	1.087	31	10.8	1.147	31	19.1	523	55.9	8.25
Q3SXD3	HD domain-containing protein 2 OS=Mus musculus GN=Hddc2 PE=2 SV=1 - [HDDC2_MOUSE]	2.12	0.8342	1	1	19	39		1.253	4	29.4	0.915	4	2.4	0.942	4	8.4	199	22.7	5.02
Q9DBS2	Tumor protein p63-regulated gene 1-like protein OS=Mus musculus GN=Tprg1l PE=1 SV=1 - [TPRGL_MOUSE]	2.12	0.7105	2	3	17	62		1.111	11	24.3	1.041	12	11.9	1.006	12	15.2	266	29.8	7.37
Q8K1X4	NCK associated protein 1 like OS=Mus musculus GN=Nckap1l PE=2 SV=1 - [Q8K1X4_MOUSE]	2.12	0.731	1	1	78	181		0.85	1		1.276	1		1.059	1		1134	128.8	6.64
A2A5Y6	Microtubule-associated protein OS=Mus musculus GN=Mapt PE=1 SV=1 - [A2A5Y6_MOUSE]	2.12	0.7503	5	28	87	426		0.989	192	44.5	0.967	193	12.2	0.909	193	11.8	749	78	6.51
Q9JJK2	LanC-like protein 2 OS=Mus musculus GN=Lancl2 PE=1 SV=1 - [LANC2_MOUSE]	2.11	0.6556	2	5	29	150		0.914	21	32.2	1.013	23	16.5	1.03	23	10.4	450	50.7	7.28
Q8CH72	E3 ubiquitin-protein ligase TRIM32 OS=Mus musculus GN=Trim32 PE=1 SV=2 - [TRI32_MOUSE]	2.11	0.6382	2	5	49	114		1.161	17	56	1.006	17	17.8	1.006	17	9.5	655	72	6.9
Q8BMS1	Trifunctional enzyme subunit alpha, mitochondrial OS=Mus musculus GN=Hadha PE=1 SV=1 - [ECHA_MOUSE]	2.1	0.8506	1	10	80	199		0.91	28	58.3	1.009	37	11.3	0.991	37	9.8	763	82.6	9.14
P01942	Hemoglobin subunit alpha OS=Mus musculus GN=Hba PE=1 SV=2 - [HBA_MOUSE]	2.1	0.6761	2	2	8	24		0.883	11	91.3	1.033	11	18	0.961	11	18.6	142	15.1	8.22
Q5F2E8	Serine/threonine-protein kinase TAO1 OS=Mus musculus GN=Taok1 PE=1 SV=1 - [TAOK1_MOUSE]	2.1	0.6663	1	3	108	292		1.016	9	39.8	0.957	9	9.9	0.925	9	9.8	1001	116	7.55
E9Q3T0	Uncharacterized protein OS=Mus musculus GN=Gm10073 PE=3 SV=1 - [E9Q3T0_MOUSE]	2.1	0.5263	2	1	3	10		1.217	7	69.8	1.097	7	23.3	1.097	7	11.7	114	11.4	4.36
Q8BH04	Phosphoenolpyruvate carboxykinase [GTP], mitochondrial OS=Mus musculus GN=Pck2 PE=1 SV=1 - [PCKGM_MOUSE]	2.09	0.8188	1	6	58	182		0.673	7	119.4	1.069	8	12.3	1.296	8	20.8	640	70.5	7.28
P12970	60S ribosomal protein L7a OS=Mus musculus GN=Rpl7a PE=1 SV=2 - [RL7A_MOUSE]	2.09	0.8459	2	3	34	71		0.929	8	31.4	0.986	8	5.5	0.882	8	18.1	266	30	10.56
Q78J03	Methionine-R-sulfoxide reductase B2, mitochondrial OS=Mus musculus GN=Msrb2 PE=1 SV=1 - [MSRB2_MOUSE]	2.08	0.7714	1	1	19	58		1.092	7	17.9	1.077	7	6.9	1.102	7	8.4	175	19.1	9.06
P07724	Serum albumin OS=Mus musculus GN=Alb PE=1 SV=3 - [ALBU_MOUSE]	2.08	0.7237	1	2	49	107		0.676	10	28.8	0.864	10	7.8	0.965	10	9.3	608	68.6	6.07
Q8K354	Carbonyl reductase [NADPH] 3 OS=Mus musculus GN=Cbr3 PE=2 SV=1 - [CBR3_MOUSE]	2.08	0.8339	1	5	27	77		1.042	9	25	0.887	9	14.8	0.953	9	11.5	277	30.9	6.57
Q9Z2Q5	39S ribosomal protein L40, mitochondrial OS=Mus musculus GN=Mrpl40 PE=2 SV=2 - [RM40_MOUSE]	2.08	0.8641	2	2	29	54		1.327	3	3.5	1.155	3	1.2	1.156	3	11.5	206	24.3	9.47
Q3USB7	Inactive phospholipase C-like protein 1 OS=Mus musculus GN=Plcl1 PE=1 SV=3 - [PLCL1_MOUSE]	2.07	0.7308	1	2	87	235		0.841	8	41	1.049	8	11.7	0.872	8	11	1096	122.6	5.64
Q80UJ7	Rab3 GTPase-activating protein catalytic subunit OS=Mus musculus GN=Rab3gap1 PE=2 SV=4 - [RB3GP_MOUSE]	2.07	0.6667	1	3	76	219		0.992	12	42.2	0.995	12	12.7	1.023	12	16.4	981	110.1	5.73
Q6ZWQ5	Sorting nexin 12, isoform CRA_c OS=Mus musculus GN=Snx12 PE=2 SV=1 - [Q6ZWQ5_MOUSE]	2.06	0.9321	4	6	31	75		0.951	26	38	0.888	26	11.3	0.952	26	6.9	162	18.9	8.44
Q91ZR1	Ras-related protein Rab-4B OS=Mus musculus GN=Rab4b PE=2 SV=2 - [RAB4B_MOUSE]	2.06	0.8779	1	3	24	51		0.786	6	14	1.076	6	4.1	1.074	6	9.7	213	23.6	6.06
Q91VT4	Carbonyl reductase family member 4 OS=Mus musculus GN=Cbr4 PE=1 SV=2 - [CBR4_MOUSE]	2.06	0.9958	2	3	32	69		1.155	6	11.6	1.2	6	4.2	1.066	6	10	236	25.4	9.69
G3UW70	MCG21719 OS=Mus musculus GN=Lamtor5 PE=4 SV=1 - [G3UW70_MOUSE]	2.05	0.8621	2	1	10	26		1.324	3	14.5	1.08	3	12.3	1.023	3	1.5	145	15.3	6.67
Q9DBF1	Alpha-aminoadipic semialdehyde dehydrogenase OS=Mus musculus GN=Aldh7a1 PE=1 SV=4 - [AL7A1_MOUSE]	2.05	0.666	2	2	40	83		1.183	5	34	0.942	5	6.1	0.933	5	2.2	539	58.8	7.47
O88986	2-amino-3-ketobutyrate coenzyme A ligase, mitochondrial OS=Mus musculus GN=Gcat PE=1 SV=2 - [KBL_MOUSE]	2.05	0.7428	2	1	32	98		1.214	5	41.2	0.915	5	8.2	1.021	5	3.7	416	44.9	7.33
Q3UH99	Protein shisa-6 homolog OS=Mus musculus GN=Shisa6 PE=1 SV=1 - [SHSA6_MOUSE]	2.05	0.8381	2	4	63	226		1.134	5	11.3	1.14	6	20.8	1.194	6	27	525	58.4	9.48
Q8C0C7	Phenylalanine--tRNA ligase alpha subunit OS=Mus musculus GN=Farsa PE=2 SV=1 - [SYFA_MOUSE]	2.05	0.8504	3	1	45	126		1.328	2	40.7	0.98	2	2.2	0.783	2	41.2	508	57.6	8.28
Q3UQ84	Threonine--tRNA ligase, mitochondrial OS=Mus musculus GN=Tars2 PE=2 SV=1 - [SYTM_MOUSE]	2.05	0.6625	3	1	47	88		1.078	4	30	1.44	4	9.4	1.439	4	19.2	723	81.6	7.87
Q9Z0P5	Twinfilin-2 OS=Mus musculus GN=Twf2 PE=1 SV=1 - [TWF2_MOUSE]	2.05	0.8367	1	6	33	94		0.743	15	47	0.856	15	15.1	0.92	15	16.2	349	39.4	6.8
Q9Z0X1	Apoptosis-inducing factor 1, mitochondrial OS=Mus musculus GN=Aifm1 PE=1 SV=1 - [AIFM1_MOUSE]	2.04	0.7941	2	3	66	145		1.255	5	15.7	1.038	5	3.7	1.036	5	11.5	612	66.7	9.17
Q9CVB6	Actin-related protein 2/3 complex subunit 2 OS=Mus musculus GN=Arpc2 PE=1 SV=3 - [ARPC2_MOUSE]	2.04	0.99	2	6	35	115		1.046	26	64.9	1.002	26	16	0.98	26	14.6	300	34.3	7.36
Q99KB8	Hydroxyacylglutathione hydrolase, mitochondrial OS=Mus musculus GN=Hagh PE=1 SV=2 - [GLO2_MOUSE]	2.04	0.4757	6	6	19	74		1.004	23	43.7	0.979	24	7.3	0.968	24	15.2	309	34.1	7.75
O35551	Rab GTPase-binding effector protein 1 OS=Mus musculus GN=Rabep1 PE=1 SV=2 - [RABE1_MOUSE]	2.04	0.8121	3	8	95	208		0.874	12	24.6	0.943	12	13.6	0.937	12	7.8	862	99.5	5.01
Q8VHL1	Histone-lysine N-methyltransferase SETD7 OS=Mus musculus GN=Setd7 PE=2 SV=2 - [SETD7_MOUSE]	2.04	0.4781	1	2	12	63		0.835	24	48	0.866	28	22.5	0.986	28	23.1	366	40.5	4.65
P63024	Vesicle-associated membrane protein 3 OS=Mus musculus GN=Vamp3 PE=1 SV=1 - [VAMP3_MOUSE]	2.04	0.7767	1	1	16	49		1.301	1		0.952	1		1.06	1		103	11.5	8.5
D6RII3	Echinoderm microtubule-associated protein-like 1 OS=Mus musculus GN=Eml1 PE=4 SV=1 - [D6RII3_MOUSE]	2.04	0.6667	3	2	56	137		1.081	12	19.5	1.073	12	14.5	0.988	12	8.7	699	76.7	7.84
P35438	Glutamate receptor ionotropic, NMDA 1 OS=Mus musculus GN=Grin1 PE=1 SV=1 - [NMDZ1_MOUSE]	2.03	0.9328	1	6	215	10330		1.061	10	27.2	1.964	11	69.6	1.401	11	40.9	938	105.4	8.84
Q8BWY3	Eukaryotic peptide chain release factor subunit 1 OS=Mus musculus GN=Etf1 PE=1 SV=4 - [ERF1_MOUSE]	2.03	0.7918	1	2	36	93		0.994	2	26.1	0.95	2	10.4	0.927	2	12.7	437	49	5.71
Q99KR7	Peptidyl-prolyl cis-trans isomerase F, mitochondrial OS=Mus musculus GN=Ppif PE=1 SV=1 - [PPIF_MOUSE]	2.03	0.9515	1	3	27	80		1.009	19	65.2	0.878	19	9.6	0.952	19	9.3	206	21.7	9.16
P16381	Putative ATP-dependent RNA helicase Pl10 OS=Mus musculus GN=D1Pas1 PE=2 SV=1 - [DDX3L_MOUSE]	2.03	0.8894	3	5	89	239		1.934	16	46.5	1.187	16	30.4	1.083	16	27.7	660	73.1	7.18
Q9D415	Disks large-associated protein 1 OS=Mus musculus GN=Dlgap1 PE=1 SV=3 - [DLGP1_MOUSE]	2.03	0.6169	5	2	80	278		1.241	5	26.6	1.213	5	11.7	1.165	5	11.3	992	110.3	7.09
Q61553	Fascin OS=Mus musculus GN=Fscn1 PE=1 SV=4 - [FSCN1_MOUSE]	2.03	0.9351	2	6	55	173		0.927	29	59.7	1.032	31	16.7	0.967	31	12.8	493	54.5	6.89
P51163	Uroporphyrinogen-III synthase OS=Mus musculus GN=Uros PE=2 SV=1 - [HEM4_MOUSE]	2.03	0.7057	5	3	16	33		1.062	4	55.2	0.944	4	8.5	0.919	4	10.6	265	28.5	6.54
Q91ZZ3	Beta-synuclein OS=Mus musculus GN=Sncb PE=1 SV=1 - [SYUB_MOUSE]	2.03	0.6391	1	6	16	110		0.782	67	51.5	1.061	71	14.4	1.036	71	16.7	133	14	4.37
Q3UY21	Myelin oligodendrocyte glycoprotein, isoform CRA_b OS=Mus musculus GN=Mog PE=2 SV=1 - [Q3UY21_MOUSE]	2.03	0.9717	3	3	26	77		1.282	13	84.2	1.537	13	17.4	1.476	13	15.8	247	28.4	7.96
A2AI21	Glutamate receptor ionotropic, NMDA 1 OS=Mus musculus GN=Grin1 PE=4 SV=1 - [A2AI21_MOUSE]	2.03	0.7112	7	4	82	220		1.049	8	25.2	2.126	9	39.8	1.453	9	36	959	107.9	8.97
E9PX48	Dedicator of cytokinesis protein 7 OS=Mus musculus GN=Dock7 PE=1 SV=1 - [E9PX48_MOUSE]	2.03	0.6921	5	2	152	279		1.071	3	16.8	1.022	3	0.7	1.076	3	5	2098	237.9	6.79
F8WIE1	Alpha-mannosidase OS=Mus musculus GN=Man2c1 PE=3 SV=1 - [F8WIE1_MOUSE]	2.03	0.5931	5	2	54	112		2.684	2	29.1	0.993	2	15.6	1.04	2	9.6	1037	115.4	6.46
P35438	Glutamate receptor ionotropic, NMDA 1 OS=Mus musculus GN=Grin1 PE=1 SV=1 - [NMDZ1_MOUSE]	2.03	0.9328	1	5	215	7020		1.099	9	30.5	2.028	10	56.8	1.436	10	37.6	938	105.4	8.84
Q8CAD1	Ras-binding protein DA-Raf OS=Mus musculus GN=Araf PE=2 SV=1 - [Q8CAD1_MOUSE]	2.02	0.9946	4	3	27	76		1.031	3	20.7	1.107	3	6.3	1.063	3	0.2	186	20.9	8.47
Q8BYM5	Neuroligin-3 OS=Mus musculus GN=Nlgn3 PE=1 SV=2 - [NLGN3_MOUSE]	2.01	0.6994	1	4	93	3040		0.874	7	54.6	1.112	7	34.4	1.216	7	20.2	825	91.1	5.8
P62334	26S protease regulatory subunit 10B OS=Mus musculus GN=Psmc6 PE=1 SV=1 - [PRS10_MOUSE]	2.01	0.9126	1	8	60	131		1.105	21	27.5	1.006	22	12.8	0.975	22	10.2	389	44.1	7.49
Q8R146	Acylamino-acid-releasing enzyme OS=Mus musculus GN=Apeh PE=2 SV=3 - [APEH_MOUSE]	2.01	0.5669	1	1	38	65		1.019	2	0.1	0.954	2	7.4	1.024	2	1.6	732	81.5	5.59
Q8BHE3	Caytaxin OS=Mus musculus GN=Atcay PE=1 SV=1 - [ATCAY_MOUSE]	2.01	0.5538	1	5	24	89		0.967	20	28	0.946	21	9.3	1.001	21	10.3	372	42.2	4.68
Q08331	Calretinin OS=Mus musculus GN=Calb2 PE=1 SV=3 - [CALB2_MOUSE]	2.01	0.7934	1	8	32	113		0.929	18	19.8	0.873	18	11.3	0.906	18	13.2	271	31.4	5.02
Q91XM9	Disks large homolog 2 OS=Mus musculus GN=Dlg2 PE=1 SV=2 - [DLG2_MOUSE]	2.01	0.7594	4	7	83	225		1.035	39	30.8	0.975	42	13.1	1	42	15.9	852	94.8	6.24
Q3UHX2	28 kDa heat- and acid-stable phosphoprotein OS=Mus musculus GN=Pdap1 PE=1 SV=1 - [HAP28_MOUSE]	2.01	0.8453	1	7	29	54		1.088	17	68.1	0.944	18	6.1	0.969	18	14.9	181	20.6	7.39
Q62433	Protein NDRG1 OS=Mus musculus GN=Ndrg1 PE=1 SV=1 - [NDRG1_MOUSE]	2.01	0.6472	11	2	23	72		0.994	4	41	1.147	4	7	1.153	4	11.2	394	43	6.1
Q9ESJ4	NCK-interacting protein with SH3 domain OS=Mus musculus GN=Nckipsd PE=2 SV=2 - [SPN90_MOUSE]	2.01	0.6429	1	9	57	193		0.877	36	44.3	1.02	40	14.7	0.969	40	17.9	714	78.5	6.05
Q9D0R2	Threonine--tRNA ligase, cytoplasmic OS=Mus musculus GN=Tars PE=1 SV=2 - [SYTC_MOUSE]	2.01	0.7645	1	2	70	236		0.694	4	44.9	0.899	4	15.5	0.895	4	6.2	722	83.3	7.36
Q99NB8	Ubiquilin-4 OS=Mus musculus GN=Ubqln4 PE=1 SV=1 - [UBQL4_MOUSE]	2.01	0.5	1	1	27	93		1.006	1		0.825	1		1.152	1		596	63.5	5.03
Q3UW66	Sulfurtransferase OS=Mus musculus GN=Mpst PE=2 SV=1 - [Q3UW66_MOUSE]	2.01	0.6936	2	8	25	88		0.583	22	71.8	1.106	27	31	1.095	27	13.9	297	33.1	6.47
E9PWX1	Dipeptidyl aminopeptidase-like protein 6 OS=Mus musculus GN=Dpp6 PE=4 SV=1 - [E9PWX1_MOUSE]	2.01	0.6671	4	2	60	148		0.913	6	18.8	1.119	6	7.8	1.142	6	13.5	859	97.2	6.48
A2AGI2	Neuroligin-3 OS=Mus musculus GN=Nlgn3 PE=1 SV=1 - [A2AGI2_MOUSE]	2.01	0.4817	4	2	36	79		0.896	4	48.4	1.343	4	13.3	1.284	4	17.3	845	93.4	6.28
Q8BYM5	Neuroligin-3 OS=Mus musculus GN=Nlgn3 PE=1 SV=2 - [NLGN3_MOUSE]	2.01	0.697	1	3	91	2023		0.947	6	32.7	1.199	6	18.2	1.239	6	15.8	825	91.1	5.8
P67871	Casein kinase II subunit beta OS=Mus musculus GN=Csnk2b PE=1 SV=1 - [CSK2B_MOUSE]	2	0.8884	3	2	13	45		1.065	18	40.4	0.935	18	11.6	0.974	18	17.6	215	24.9	5.55
P61255	60S ribosomal protein L26 OS=Mus musculus GN=Rpl26 PE=1 SV=1 - [RL26_MOUSE]	2	0.6897	3	3	19	35		1.45	8	43.3	1.112	8	9.7	1.017	8	19.1	145	17.2	10.55
Q91V61	Sideroflexin-3 OS=Mus musculus GN=Sfxn3 PE=1 SV=1 - [SFXN3_MOUSE]	1.98	0.7445	2	2	27	65		1.021	3	54.8	1.564	3	20.3	1.208	3	3.4	321	35.4	9.51
Q6R0H7	Guanine nucleotide-binding protein G(s) subunit alpha isoforms XLas OS=Mus musculus GN=Gnas PE=2 SV=1 - [GNAS1_MOUSE]	1.98	0.6169	10	3	79	198		1.073	8	19.1	0.89	8	11.8	0.976	8	14.9	1133	121.4	4.81
Q5RJI5	Serine/threonine-protein kinase BRSK1 OS=Mus musculus GN=Brsk1 PE=1 SV=1 - [BRSK1_MOUSE]	1.97	0.7095	2	3	84	211		1.159	5	13.4	1.004	5	11.6	1.03	5	5.5	778	85.1	9.32
A0A087WR56	Neurofascin (Fragment) OS=Mus musculus GN=Nfasc PE=4 SV=1 - [A0A087WR56_MOUSE]	1.97	0.7679	6	9	103	224		0.941	29	41.1	1.212	31	20.3	1.118	31	15.7	1159	130.4	6.95
Q7TNY3	Calcipressin 1 large isoform OS=Mus musculus GN=Rcan1 PE=2 SV=1 - [Q7TNY3_MOUSE]	1.96	0.4781	2	2	14	37		1.843	4	100.8	1.003	5	12.2	1.056	5	17.3	251	28.1	5.41
Q9CY16	28S ribosomal protein S28, mitochondrial OS=Mus musculus GN=Mrps28 PE=1 SV=1 - [RT28_MOUSE]	1.95	0.7849	1	1	18	33		0.812	1		1.149	1		1.116	1		186	20.5	8.92
D3Z2W1	Diacylglycerol kinase OS=Mus musculus GN=Dgki PE=3 SV=1 - [D3Z2W1_MOUSE]	1.95	0.6419	4	5	86	227		1.063	14	46.9	0.971	14	9.7	1.021	14	10.6	1050	115.9	7.85
F8WIZ7	Oxysterol-binding protein OS=Mus musculus GN=Osbpl6 PE=3 SV=1 - [F8WIZ7_MOUSE]	1.94	0.6277	3	2	65	150		1.289	8	29.3	0.966	8	9.8	0.892	8	6.2	967	109.7	7.27
Q9DA03	Complex III assembly factor LYRM7 OS=Mus musculus GN=Lyrm7 PE=2 SV=2 - [LYRM7_MOUSE]	1.92	0.7692	1	1	13	40		0.53	1		1.052	1		0.929	1		104	12	9.45
P38060	Hydroxymethylglutaryl-CoA lyase, mitochondrial OS=Mus musculus GN=Hmgcl PE=1 SV=2 - [HMGCL_MOUSE]	1.91	0.5015	1	2	20	82		1.28	4	45.3	1.24	5	9.9	1.25	5	1.2	325	34.2	8.41
P46664	Adenylosuccinate synthetase isozyme 2 OS=Mus musculus GN=Adss PE=1 SV=2 - [PURA2_MOUSE]	1.9	0.6557	1	6	38	102		1.242	7	47.4	0.934	7	15.8	1.018	7	12.6	456	50	6.38
A0A0A0MQM0	Eukaryotic translation initiation factor 5A-1 (Fragment) OS=Mus musculus GN=Eif5a PE=4 SV=1 - [A0A0A0MQM0_MOUSE]	1.9	0.9463	4	2	15	87		0.578	15	55.9	0.953	19	10.3	0.931	19	6.5	149	16.3	5
A2AHC3	Calmodulin-regulated spectrin-associated protein 1 OS=Mus musculus GN=Camsap1 PE=1 SV=1 - [CAMP1_MOUSE]	1.89	0.7502	3	6	145	376		1.088	7	30	1.001	7	7.6	0.887	7	23.1	1581	175.8	6.95
Q91Z61	GTP-binding protein Di-Ras1 OS=Mus musculus GN=Diras1 PE=2 SV=1 - [DIRA1_MOUSE]	1.89	0.8081	1	2	25	59		1.179	4	114.9	1.138	4	33	1.102	4	23.6	198	22.3	8.9
Q9CWM4	Prefoldin subunit 1 OS=Mus musculus GN=Pfdn1 PE=2 SV=1 - [PFD1_MOUSE]	1.89	0.8033	2	3	19	39		0.843	6	18.2	0.912	6	6.9	0.964	6	5	122	14.2	8.32
P68404	Protein kinase C beta type OS=Mus musculus GN=Prkcb PE=1 SV=4 - [KPCB_MOUSE]	1.88	0.6826	1	6	64	159		0.808	23	27.5	1.018	23	9.8	1.043	23	11	671	76.7	7.01
Q920I9	WD repeat-containing protein 7 OS=Mus musculus GN=Wdr7 PE=1 SV=3 - [WDR7_MOUSE]	1.88	0.6877	1	14	110	274		1.026	38	33.8	0.96	40	14.3	0.947	40	15.9	1489	163.3	6.9
P80315	T-complex protein 1 subunit delta OS=Mus musculus GN=Cct4 PE=1 SV=3 - [TCPD_MOUSE]	1.87	0.8479	5	8	62	136		0.879	15	36.5	0.918	16	9.7	0.931	16	16.5	539	58	8.02
P40336	Vacuolar protein sorting-associated protein 26A OS=Mus musculus GN=Vps26a PE=1 SV=1 - [VP26A_MOUSE]	1.87	0.7829	1	1	33	82		0.666	2	23.2	0.948	3	1.8	1.077	3	4.1	327	38.1	6.57
Q9Z1S5	Neuronal-specific septin-3 OS=Mus musculus GN=Sept3 PE=1 SV=2 - [SEPT3_MOUSE]	1.86	0.6943	1	8	32	98		0.745	50	48.9	0.938	51	9.9	0.928	51	11	350	40	6.81
Q64674	Spermidine synthase OS=Mus musculus GN=Srm PE=2 SV=1 - [SPEE_MOUSE]	1.86	0.798	1	3	21	52		0.964	23	30.1	0.876	23	14.9	0.929	23	14.6	302	34	5.5
Q8BN59	La-related protein 6 OS=Mus musculus GN=Larp6 PE=1 SV=1 - [LARP6_MOUSE]	1.85	0.8699	1	2	55	117		1.377	2	7.9	0.9	2	2.2	0.935	2	11.8	492	54.8	7.9
Q0KL02	Triple functional domain protein OS=Mus musculus GN=Trio PE=1 SV=3 - [TRIO_MOUSE]	1.85	0.6763	1	8	228	501		1.166	10	19.2	1.06	10	16.4	1.025	10	21.5	3102	347.6	6.35
P80317	T-complex protein 1 subunit zeta OS=Mus musculus GN=Cct6a PE=1 SV=3 - [TCPZ_MOUSE]	1.84	0.7759	2	6	60	128		0.733	22	88.8	0.904	24	8.4	0.995	24	7.9	531	58	7.08
Q9CZ13	Cytochrome b-c1 complex subunit 1, mitochondrial OS=Mus musculus GN=Uqcrc1 PE=1 SV=2 - [QCR1_MOUSE]	1.83	0.6333	2	5	36	79		0.837	19	36.8	1.696	20	34	1.678	20	27.2	480	52.8	6.21
Q80UW2	F-box only protein 2 OS=Mus musculus GN=Fbxo2 PE=1 SV=1 - [FBX2_MOUSE]	1.83	0.5522	1	2	11	14		0.765	3	25.4	0.991	3	2.1	1.143	3	17.7	297	33.7	4.28
Q9JKR6	Hypoxia up-regulated protein 1 OS=Mus musculus GN=Hyou1 PE=1 SV=1 - [HYOU1_MOUSE]	1.83	0.8539	3	13	93	293		1.109	61	31	1.002	62	15	1.011	62	9.7	999	111.1	5.19
Q9D6E4	Tetratricopeptide repeat protein 9B OS=Mus musculus GN=Ttc9b PE=2 SV=1 - [TTC9B_MOUSE]	1.83	0.9498	1	2	23	32		1.009	2	43.1	0.869	2	15.1	0.888	2	13.3	239	25.9	9.48
D3YTU0	Vesicle-associated membrane protein 1 OS=Mus musculus GN=Vamp1 PE=4 SV=1 - [D3YTU0_MOUSE]	1.83	0.9708	2	2	23	96		1.012	26	47.2	1.018	27	6.3	0.94	27	9.9	171	18.7	9.22
Q62442	Vesicle-associated membrane protein 1 OS=Mus musculus GN=Vamp1 PE=1 SV=1 - [VAMP1_MOUSE]	1.83	1	1	3	24	670		1.18	38	40	0.999	40	9	0.924	39	10.8	118	12.9	6.65
Q8CAK1	Putative transferase CAF17 homolog, mitochondrial OS=Mus musculus GN=Iba57 PE=1 SV=1 - [CAF17_MOUSE]	1.82	0.8575	1	2	33	99		0.904	6	17.1	1.019	6	8.6	0.971	6	9.7	358	38.4	9.01
Q3TBU7	Arf-GAP domain and FG repeat-containing protein 2 (Fragment) OS=Mus musculus GN=Agfg2 PE=2 SV=1 - [Q3TBU7_MOUSE]	1.82	0.5049	3	2	21	37		0.85	3	2.8	0.735	3	14.2	0.849	3	10.2	406	41.7	8.98
E9QQ33	E3 ubiquitin-protein ligase SH3RF1 OS=Mus musculus GN=Sh3rf1 PE=4 SV=1 - [E9QQ33_MOUSE]	1.82	0.5118	2	1	53	96		0.806	1		0.944	1		1.02	1		891	93.3	8.48
P28656	Nucleosome assembly protein 1-like 1 OS=Mus musculus GN=Nap1l1 PE=1 SV=2 - [NP1L1_MOUSE]	1.81	0.6368	2	4	28	88		0.621	11	24.3	0.945	13	12.5	0.914	13	9	391	45.3	4.46
Q9R257	Heme-binding protein 1 OS=Mus musculus GN=Hebp1 PE=1 SV=2 - [HEBP1_MOUSE]	1.8	0.8474	1	7	15	57		1.257	29	24.8	0.904	30	13.7	0.954	30	14.7	190	21.1	5.26
Q9JHI5	Isovaleryl-CoA dehydrogenase, mitochondrial OS=Mus musculus GN=Ivd PE=1 SV=1 - [IVD_MOUSE]	1.79	0.6439	1	4	37	101		0.916	16	23.4	0.958	17	14.9	1.045	17	18.9	424	46.3	8.29
O70591	Prefoldin subunit 2 OS=Mus musculus GN=Pfdn2 PE=2 SV=2 - [PFD2_MOUSE]	1.79	1	2	3	23	107		0.707	33	42.7	1.105	36	20.4	0.858	36	23	154	16.5	6.58
P61759	Prefoldin subunit 3 OS=Mus musculus GN=Vbp1 PE=2 SV=2 - [PFD3_MOUSE]	1.79	0.9184	2	5	25	54		1.068	9	12.4	0.978	10	12.9	0.935	10	16.5	196	22.4	6.28
O35083	1-acyl-sn-glycerol-3-phosphate acyltransferase alpha OS=Mus musculus GN=Agpat1 PE=2 SV=1 - [PLCA_MOUSE]	1.79	0.8421	1	1	23	41		1.006	1		1.222	1		1.29	1		285	31.7	9.14
Q9D394	Protein RUFY3 OS=Mus musculus GN=Rufy3 PE=1 SV=1 - [RUFY3_MOUSE]	1.79	0.8465	1	8	51	120		0.75	19	14.9	0.96	19	7.9	0.946	19	16.4	469	53	5.49
Q9Z0F7	Gamma-synuclein OS=Mus musculus GN=Sncg PE=1 SV=1 - [SYUG_MOUSE]	1.79	0.748	1	2	12	41		0.862	5	39.2	1.002	5	9.4	1.141	5	2.3	123	13.2	4.65
Q91YD9	Neural Wiskott-Aldrich syndrome protein OS=Mus musculus GN=Wasl PE=1 SV=1 - [WASL_MOUSE]	1.79	0.6627	2	9	35	94		0.892	20	59.1	0.925	20	8.2	0.999	20	6.4	501	54.2	7.93
Q8C079	Striatin-interacting protein 1 OS=Mus musculus GN=Strip1 PE=1 SV=2 - [STRP1_MOUSE]	1.76	0.779	1	3	79	180		0.705	3	46.3	0.918	3	2.9	1.069	3	7.5	837	95.5	6.25
Q921M7	Protein FAM49B OS=Mus musculus GN=Fam49b PE=2 SV=1 - [FA49B_MOUSE]	1.75	0.8117	1	4	30	77		0.892	12	56.1	1.079	13	17.1	1.133	13	17.1	324	36.8	6.06
P06745	Glucose-6-phosphate isomerase OS=Mus musculus GN=Gpi PE=1 SV=4 - [G6PI_MOUSE]	1.75	0.828	2	20	60	246		0.82	94	81	1.013	114	14.5	0.932	114	17.1	558	62.7	8.13
A2AHG0	Leucine zipper putative tumor suppressor 3 OS=Mus musculus GN=Lzts3 PE=2 SV=1 - [LZTS3_MOUSE]	1.74	0.7886	1	4	64	149		1.089	7	39.2	1.071	7	5.9	1.041	7	9.1	700	74.9	6.99
Q9CYG7	Mitochondrial import receptor subunit TOM34 OS=Mus musculus GN=Tomm34 PE=2 SV=1 - [TOM34_MOUSE]	1.74	0.7864	1	3	39	73		0.895	5	18.7	0.881	5	1.4	0.912	5	7.4	309	34.3	9.14
P51660	Peroxisomal multifunctional enzyme type 2 OS=Mus musculus GN=Hsd17b4 PE=1 SV=3 - [DHB4_MOUSE]	1.73	0.6762	1	8	60	180		1.172	13	49.4	1.003	13	13.8	1.056	13	8	735	79.4	8.57
Q9DCZ4	Apolipoprotein O OS=Mus musculus GN=Apoo PE=2 SV=1 - [APOO_MOUSE]	1.73	0.8396	3	1	17	30		1.129	1		2.149	1		1.883	1		212	24.1	8.92
P14211	Calreticulin OS=Mus musculus GN=Calr PE=1 SV=1 - [CALR_MOUSE]	1.73	0.6635	1	14	41	163		0.633	44	63.1	0.992	45	13	0.936	45	12.8	416	48	4.49
Q6NS60	F-box only protein 41 OS=Mus musculus GN=Fbxo41 PE=1 SV=3 - [FBX41_MOUSE]	1.73	0.8202	1	2	81	153		0.765	5	31.9	1.076	5	4.9	1.141	5	4.6	873	94.3	8.24
P97300	Neuroplastin OS=Mus musculus GN=Nptn PE=1 SV=3 - [NPTN_MOUSE]	1.73	0.7028	4	3	30	116		0.716	12	77.9	1.281	13	12.5	1.24	13	7.7	397	44.3	7.74
O70172	Phosphatidylinositol 5-phosphate 4-kinase type-2 alpha OS=Mus musculus GN=Pip4k2a PE=1 SV=1 - [PI42A_MOUSE]	1.72	0.6642	2	3	31	70		0.967	12	49.9	1.018	12	15.4	0.98	12	8.5	405	46.1	6.99
Q80YX1	Tenascin OS=Mus musculus GN=Tnc PE=1 SV=1 - [TENA_MOUSE]	1.72	0.6806	1	11	130	347		0.889	19	26.2	0.993	19	15.9	1.015	19	15.1	2110	231.7	4.89
Q8QZR5	Alanine aminotransferase 1 OS=Mus musculus GN=Gpt PE=2 SV=3 - [ALAT1_MOUSE]	1.71	0.8145	1	2	40	81		0.601	2	66.4	0.996	2	20.2	1.084	2	7.4	496	55.1	6.64
Q9WUD1	STIP1 homology and U box-containing protein 1 OS=Mus musculus GN=Stub1 PE=1 SV=1 - [CHIP_MOUSE]	1.71	0.8553	1	5	38	122		0.801	15	34.9	0.969	15	10.8	0.953	15	5.7	304	34.9	6.01
O08967	Cytohesin-3 OS=Mus musculus GN=Cyth3 PE=1 SV=1 - [CYH3_MOUSE]	1.71	0.8346	2	1	43	83		0.731	1		0.942	1		0.97	1		399	46.3	5.54
Q9WUA2	Phenylalanine--tRNA ligase beta subunit OS=Mus musculus GN=Farsb PE=2 SV=2 - [SYFB_MOUSE]	1.71	0.747	4	7	56	124		0.965	14	54.7	0.989	14	20.5	1.107	14	15.2	589	65.7	7.12
Q3TZ02	Cytohesin-1 OS=Mus musculus GN=Cyth1 PE=2 SV=1 - [Q3TZ02_MOUSE]	1.71	0.775	4	2	38	104		1.263	3	0.8	1.068	3	15.8	0.981	3	2.1	400	46.4	5.74
D3YU95	Cytohesin-2 OS=Mus musculus GN=Cyth2 PE=4 SV=1 - [D3YU95_MOUSE]	1.71	0.7976	6	5	41	104		1.624	7	47.5	0.997	7	9	0.959	7	2.8	410	47.5	5.63
Q78ZA7	Nucleosome assembly protein 1-like 4 OS=Mus musculus GN=Nap1l4 PE=1 SV=1 - [NP1L4_MOUSE]	1.7	0.7307	1	7	23	68		0.676	20	84.7	0.947	21	16	0.927	21	16.6	375	42.7	4.67
Q8R105	Vacuolar protein sorting-associated protein 37C OS=Mus musculus GN=Vps37c PE=2 SV=1 - [VP37C_MOUSE]	1.7	0.5824	1	1	24	46		0.748	2	42.1	0.987	2	10.5	1.095	2	8.4	352	38.4	5.31
Q3UM45	Protein phosphatase 1 regulatory subunit 7 OS=Mus musculus GN=Ppp1r7 PE=1 SV=2 - [PP1R7_MOUSE]	1.69	0.9446	3	14	45	168		1.159	48	28.9	0.968	48	15.6	0.966	48	13.8	361	41.3	4.92
E9Q0V6	NHS-like protein 2 OS=Mus musculus GN=Nhsl2 PE=4 SV=1 - [E9Q0V6_MOUSE]	1.69	0.6185	2	5	72	155		1.364	8	32.6	1.039	8	13	1.062	8	21.8	1219	132.3	8.48
Q9ERS2	NADH dehydrogenase [ubiquinone] 1 alpha subcomplex subunit 13 OS=Mus musculus GN=Ndufa13 PE=1 SV=3 - [NDUAD_MOUSE]	1.68	0.8819	1	1	18	41		1.242	2	11.4	2.367	2	31.3	2.473	2	26.5	144	16.8	9.48
P26883	Peptidyl-prolyl cis-trans isomerase FKBP1A OS=Mus musculus GN=Fkbp1a PE=1 SV=2 - [FKB1A_MOUSE]	1.68	0.6481	2	3	12	108		0.69	31	49.6	0.988	32	13.6	0.911	32	14.4	108	11.9	8.16
Q9Z0P4	Paralemmin-1 OS=Mus musculus GN=Palm PE=1 SV=1 - [PALM_MOUSE]	1.68	0.752	1	5	41	102		1.081	7	41.4	1.121	7	12.4	1.024	7	6.3	383	41.6	4.84
Q8C0E2	Vacuolar protein sorting-associated protein 26B OS=Mus musculus GN=Vps26b PE=1 SV=1 - [VP26B_MOUSE]	1.68	0.7857	1	3	39	81		0.895	7	74.3	0.978	8	18.9	0.925	8	12.9	336	39.1	7.37
O08972	Dimethylarginine dimethylaminohydrolase 2, isoform CRA_a OS=Mus musculus GN=Ddah2 PE=2 SV=1 - [O08972_MOUSE]	1.68	0.5533	3	4	21	74		1.212	4	50.4	1.067	4	11.8	0.987	4	6.2	244	25.4	6.06
P34884	Macrophage migration inhibitory factor OS=Mus musculus GN=Mif PE=1 SV=2 - [MIF_MOUSE]	1.67	0.3391	1	2	8	44		0.782	10	98.6	1.383	14	52.2	1.051	14	34.2	115	12.5	7.34
Q80SW1	Putative adenosylhomocysteinase 2 OS=Mus musculus GN=Ahcyl1 PE=1 SV=1 - [SAHH2_MOUSE]	1.66	0.8377	3	5	62	213		1	48	23.7	0.918	49	8.8	1.031	49	9.8	530	58.9	6.89
Q9CZ04	COP9 signalosome complex subunit 7a OS=Mus musculus GN=Cops7a PE=1 SV=2 - [CSN7A_MOUSE]	1.66	0.8	3	1	25	58		0.37	2	252	0.908	2	16.4	1.006	2	11.1	275	30.2	7.87
P27546	Microtubule-associated protein 4 OS=Mus musculus GN=Map4 PE=1 SV=3 - [MAP4_MOUSE]	1.66	0.6284	1	1	72	208		2.523	7	5.7	0.962	7	11	1.069	7	8.3	1125	117.4	4.98
P80316	T-complex protein 1 subunit epsilon OS=Mus musculus GN=Cct5 PE=1 SV=1 - [TCPE_MOUSE]	1.66	0.8835	2	8	66	160		0.569	14	72.4	0.923	15	12	0.948	15	13	541	59.6	6.02
O89112	LanC-like protein 1 OS=Mus musculus GN=Lancl1 PE=1 SV=1 - [LANC1_MOUSE]	1.65	0.6767	2	1	23	59		0.933	3	1	0.935	3	12.6	1.083	3	12.6	399	45.3	7.77
Q8CJ19	Protein-methionine sulfoxide oxidase MICAL3 OS=Mus musculus GN=Mical3 PE=2 SV=2 - [MICA3_MOUSE]	1.65	0.701	2	1	176	408		0.586	3	4.8	0.956	3	3.3	1.001	3	3.9	1993	223.6	5.47
P70441	Na(+)/H(+) exchange regulatory cofactor NHE-RF1 OS=Mus musculus GN=Slc9a3r1 PE=1 SV=3 - [NHRF1_MOUSE]	1.65	0.9211	1	13	38	137		0.725	45	30.9	0.941	45	9.5	0.966	45	9	355	38.6	5.9
Q9CX86	Heterogeneous nuclear ribonucleoprotein A0 OS=Mus musculus GN=Hnrnpa0 PE=1 SV=1 - [ROA0_MOUSE]	1.65	0.5574	1	1	23	133		1.256	3	71.1	0.941	3	19.5	1.042	3	1.4	305	30.5	9.31
Q99P72	Reticulon-4 OS=Mus musculus GN=Rtn4 PE=1 SV=2 - [RTN4_MOUSE]	1.65	0.6747	3	9	60	165		0.948	24	57.6	1.027	29	9.9	1.065	29	12.8	1162	126.5	4.54
P18760	Cofilin-1 OS=Mus musculus GN=Cfl1 PE=1 SV=3 - [COF1_MOUSE]	1.64	0.9277	2	7	22	163		0.643	69	72.4	0.983	78	13.9	0.924	78	13.8	166	18.5	8.09
Q9JKX6	ADP-sugar pyrophosphatase OS=Mus musculus GN=Nudt5 PE=1 SV=1 - [NUDT5_MOUSE]	1.64	0.4541	3	2	8	41		0.876	4	8.4	1.037	4	1.8	0.965	4	5.8	218	24	5.48
Q9JKB1	Ubiquitin carboxyl-terminal hydrolase isozyme L3 OS=Mus musculus GN=Uchl3 PE=1 SV=2 - [UCHL3_MOUSE]	1.64	0.413	2	6	10	35		0.962	15	15.1	0.964	15	4	1.037	15	6.1	230	26.1	5.05
J3QNK8	Abl interactor 1 OS=Mus musculus GN=Abi1 PE=1 SV=1 - [J3QNK8_MOUSE]	1.64	0.5447	7	7	31	116		1.312	36	35.3	0.968	37	9.9	0.971	37	10.8	481	52.3	7.06
E9PY39	Protein Gm20431 OS=Mus musculus GN=Gm20431 PE=4 SV=1 - [E9PY39_MOUSE]	1.64	0.717	8	5	31	87		0.78	23	30	0.971	23	9.5	0.904	23	12.7	371	42.1	6.76
F8VQE9	Arf-GAP with GTPase, ANK repeat and PH domain-containing protein 3 OS=Mus musculus GN=Agap3 PE=4 SV=1 - [F8VQE9_MOUSE]	1.64	0.5462	2	7	47	113		1.249	18	32.3	1.031	18	10.8	0.988	18	10.1	910	97.6	7.77
P62806	Histone H4 OS=Mus musculus GN=Hist1h4a PE=1 SV=2 - [H4_MOUSE]	1.63	0.8155	1	7	16	46		0.916	23	24.4	1.059	23	14.6	1.078	23	10.1	103	11.4	11.36
Q9QYS9	Protein quaking OS=Mus musculus GN=Qki PE=1 SV=1 - [QKI_MOUSE]	1.63	0.6246	1	2	26	52		0.862	3	39.8	0.891	3	11.7	0.972	3	8.2	341	37.6	8.56
Q61656	Probable ATP-dependent RNA helicase DDX5 OS=Mus musculus GN=Ddx5 PE=1 SV=2 - [DDX5_MOUSE]	1.63	0.6612	2	1	51	98		0.683	4	3.4	0.961	4	1.4	0.998	4	8	614	69.2	8.92
O09131	Glutathione S-transferase omega-1 OS=Mus musculus GN=Gsto1 PE=2 SV=2 - [GSTO1_MOUSE]	1.63	0.8042	1	2	24	68		0.849	15	45	0.824	16	18.1	0.997	16	11.8	240	27.5	7.36
P56942	Pro-MCH OS=Mus musculus GN=Pmch PE=1 SV=2 - [MCH_MOUSE]	1.63	0.7576	1	1	15	79		1.056	1		1.131	1		1.226	1		165	18.5	7.14
Q8BG18	N-terminal EF-hand calcium-binding protein 1 OS=Mus musculus GN=Necab1 PE=1 SV=1 - [NECA1_MOUSE]	1.63	0.6619	1	1	17	35		1.508	6	84.1	1.049	6	25.3	0.977	6	13.3	352	40.9	4.89
Q8CGE9	Regulator of G-protein signaling 12 OS=Mus musculus GN=Rgs12 PE=1 SV=2 - [RGS12_MOUSE]	1.63	0.6213	9	3	98	251		0.756	10	28.4	0.921	10	11.2	0.946	10	22.3	1381	149.5	7.59
Q9CYZ2	Tumor protein D54 OS=Mus musculus GN=Tpd52l2 PE=1 SV=1 - [TPD54_MOUSE]	1.62	0.8591	7	2	25	51		1.088	3	21.3	0.962	3	25.1	0.972	3	8.5	220	24	6.15
A2A5V4	SH3 domain-binding protein 1 OS=Mus musculus GN=Sh3bp1 PE=1 SV=1 - [A2A5V4_MOUSE]	1.62	0.7809	6	3	66	139		0.894	4	73.9	0.99	5	11.9	1.045	5	8.3	680	74.1	6.6
Q9CPY7	Cytosol aminopeptidase OS=Mus musculus GN=Lap3 PE=1 SV=3 - [AMPL_MOUSE]	1.61	0.7514	1	10	46	135		1.088	38	67.4	0.994	38	13.1	1.055	38	11.8	519	56.1	7.72
Q3UHB8	Coiled-coil domain-containing protein 177 OS=Mus musculus GN=Ccdc177 PE=1 SV=1 - [CC177_MOUSE]	1.61	0.9065	1	5	92	266		1.229	11	34.1	1.023	11	12.2	0.912	11	22.1	706	79.8	10.8
Q9JJ28	Protein flightless-1 homolog OS=Mus musculus GN=Flii PE=1 SV=1 - [FLII_MOUSE]	1.61	0.6357	1	1	75	131		0.789	9	7.2	0.985	9	7.3	1.095	9	5.3	1271	144.7	6.06
Q9R0P9	Ubiquitin carboxyl-terminal hydrolase isozyme L1 OS=Mus musculus GN=Uchl1 PE=1 SV=1 - [UCHL1_MOUSE]	1.61	0.7578	1	9	17	174		0.797	97	85.4	1.008	103	14.5	0.992	103	14.2	223	24.8	5.24
P36916	Guanine nucleotide-binding protein-like 1 OS=Mus musculus GN=Gnl1 PE=2 SV=4 - [GNL1_MOUSE]	1.6	0.8105	1	7	48	104		0.987	18	32.5	1.017	18	12.6	1.036	18	14.5	607	68.7	5.68
E9Q9A0	Type I inositol 3,4-bisphosphate 4-phosphatase OS=Mus musculus GN=Inpp4a PE=4 SV=2 - [E9Q9A0_MOUSE]	1.6	0.8667	10	7	99	235		1.01	14	14.1	1.082	15	13.5	0.991	15	22.6	938	105.4	6.98
E9PXV3	Calcium/calmodulin-dependent protein kinase type II subunit delta OS=Mus musculus GN=Camk2d PE=1 SV=1 - [E9PXV3_MOUSE]	1.6	0.5594	12	5	41	187		0.622	14	77.7	1.055	16	19.5	0.976	16	17.1	488	55.3	7.56
Q9D906	Ubiquitin-like modifier-activating enzyme ATG7 OS=Mus musculus GN=Atg7 PE=1 SV=1 - [ATG7_MOUSE]	0	1	1	2	148	6477		1.29	4	33.5	0.896	4	28.6	0.801	4	17.4	698	77.5	6.4
P23818	Glutamate receptor 1 OS=Mus musculus GN=Gria1 PE=1 SV=1 - [GRIA1_MOUSE]	0	0.8986	1	1	187	8202		0.863	1		1.058	1		0.999	1		907	101.5	7.69
Q9CS84	Neurexin-1 OS=Mus musculus GN=Nrxn1 PE=1 SV=3 - [NRX1A_MOUSE]	0	0.9188	1	6	287	10562		1.239	5	59.6	1.031	6	23.1	0.998	6	13.5	1514	166.1	6.09
B2RUJ5	Amyloid beta A4 precursor protein-binding family A member 1 OS=Mus musculus GN=Apba1 PE=1 SV=2 - [APBA1_MOUSE]	0	0.9287	1	3	145	6328		1.215	2	117	0.991	2	5.5	1.078	2	1.2	842	92.9	4.88
P15116	Cadherin-2 OS=Mus musculus GN=Cdh2 PE=1 SV=2 - [CADH2_MOUSE]	0	0.7163	1	6	126	4410		1.547	11	22.6	1.169	11	12.8	1.027	11	15.5	906	99.7	4.78
Q8BUV3	Gephyrin OS=Mus musculus GN=Gphn PE=1 SV=2 - [GEPH_MOUSE]	0	1	1	1	164	6705		1.302	2	10	0.853	2	5.8	0.871	2	4.1	769	83.2	5.6
P23819	Glutamate receptor 2 OS=Mus musculus GN=Gria2 PE=1 SV=3 - [GRIA2_MOUSE]	0	1	1	2	176	6444		0.672	2	36.8	1.509	2	65.9	1.453	2	42.5	883	98.6	7.39
P18654	Ribosomal protein S6 kinase alpha-3 OS=Mus musculus GN=Rps6ka3 PE=1 SV=2 - [KS6A3_MOUSE]	0	1	1	3	171	8112		0.849	4	50	1.053	4	21.3	0.947	4	15.8	740	83.6	6.89
Q9Z1M4	Ribosomal protein S6 kinase beta-2 OS=Mus musculus GN=Rps6kb2 PE=1 SV=1 - [KS6B2_MOUSE]	0	0.8928	1	1	80	2975		0.534	2	2.6	1.217	2	4.9	1.058	2	8.7	485	53.5	7.18
Q8BGA3	Leucine-rich repeat transmembrane neuronal protein 2 OS=Mus musculus GN=Lrrtm2 PE=2 SV=1 - [LRRT2_MOUSE]	0	0.9165	1	1	97	3957		0.985	1		0.888	1		0.807	1		515	58.8	8
Q99K10	Neuroligin-1 OS=Mus musculus GN=Nlgn1 PE=1 SV=2 - [NLGN1_MOUSE]	0	0.6892	1	1	100	3486											843	94.1	5.99
Q69ZK9	Neuroligin-2 OS=Mus musculus GN=Nlgn2 PE=1 SV=2 - [NLGN2_MOUSE]	0	0.738	1	2	111	3838		1.436	2	19.8	1.078	2	20.3	1.039	2	2.9	836	90.9	6.18
B0F2B4	Neuroligin 4-like OS=Mus musculus GN=Nlgn4l PE=1 SV=1 - [NLGN4_MOUSE]	0	0.7545	1	2	115	3565		1.237	3	18.3	0.917	3	6.7	0.914	3	2.1	945	97.3	6.32
Q8BMG7	Rab3 GTPase-activating protein non-catalytic subunit OS=Mus musculus GN=Rab3gap2 PE=1 SV=2 - [RBGPR_MOUSE]	0	0.9612	1	7	279	8484		0.975	8	27.9	0.982	8	10.8	0.978	8	9.3	1366	152.4	6.23
Q9EP53	Hamartin OS=Mus musculus GN=Tsc1 PE=1 SV=1 - [TSC1_MOUSE]	0	0.9974	1	1	251	8572		0.415	1		0.843	1		0.978	1		1161	128.7	6.37
Q6P1F6	Serine/threonine-protein phosphatase 2A 55 kDa regulatory subunit B alpha isoform OS=Mus musculus GN=Ppp2r2a PE=1 SV=1 - [2ABA_MOUSE]	0	0.7897	4	5	37	131		0.946	19	39	0.884	19	12.2	1.011	19	7.4	447	51.7	6.2
P31750	RAC-alpha serine/threonine-protein kinase OS=Mus musculus GN=Akt1 PE=1 SV=2 - [AKT1_MOUSE]	0	0.7521	2	1	41	98		0.591	4	28.7	1.105	4	14.7	1.045	4	8.2	480	55.7	5.9
P32299	B2 bradykinin receptor OS=Mus musculus GN=Bdkrb2 PE=2 SV=4 - [BKRB2_MOUSE]	0	0.5612	1	1	24	89		1.072	1		0.902	1		1.003	1		392	44.4	8.4
A2A8L1	Chromodomain-helicase-DNA-binding protein 5 OS=Mus musculus GN=Chd5 PE=1 SV=1 - [CHD5_MOUSE]	0	0.7174	6	2	164	462					1.188	1					1946	222.4	6.24
Q6ZQ08	CCR4-NOT transcription complex subunit 1 OS=Mus musculus GN=Cnot1 PE=1 SV=2 - [CNOT1_MOUSE]	0	0.6901	1	1	177	409		0.929	1		1.162	1		0.763	1		2375	266.6	7.11
Q9D8X5	CCR4-NOT transcription complex subunit 8 OS=Mus musculus GN=Cnot8 PE=2 SV=1 - [CNOT8_MOUSE]	0	0.8596	1	1	21	41											292	33.6	4.81
P61202	COP9 signalosome complex subunit 2 OS=Mus musculus GN=Cops2 PE=1 SV=1 - [CSN2_MOUSE]	0	0.6998	2	5	45	98		0.928	10	26.4	0.949	10	16.8	0.946	10	9.9	443	51.6	5.53
O35864	COP9 signalosome complex subunit 5 OS=Mus musculus GN=Cops5 PE=1 SV=3 - [CSN5_MOUSE]	0	0.7994	3	2	33	73		1.008	4	39.8	0.988	4	20.8	0.961	4	8.3	334	37.5	6.54
Q5SQX6	Cytoplasmic FMR1-interacting protein 2 OS=Mus musculus GN=Cyfip2 PE=1 SV=2 - [CYFP2_MOUSE]	0	0.743	4	3	119	315		1.297	9	43	1.005	9	11.6	0.978	9	15.5	1253	145.6	7.05
Q61214	Dual specificity tyrosine-phosphorylation-regulated kinase 1A OS=Mus musculus GN=Dyrk1a PE=1 SV=1 - [DYR1A_MOUSE]	0	0.5675	2	1	51	88		2.07	1		1.089	1		1.106	1		763	85.4	8.75
Q3TCJ1	BRISC complex subunit Abro1 OS=Mus musculus GN=Fam175b PE=2 SV=1 - [F175B_MOUSE]	0	0.4723	2	2	21	50		1.183	2	13.2	1.022	2	4.2	0.837	2	8.5	415	46.9	6.18
P42859	Huntingtin OS=Mus musculus GN=Htt PE=1 SV=2 - [HD_MOUSE]	0	0.5899	2	3	194	468		1.178	3	4.3	0.992	3	1.4	1.007	3	1.6	3119	344.5	6.29
Q9DC28	Casein kinase I isoform delta OS=Mus musculus GN=Csnk1d PE=1 SV=2 - [KC1D_MOUSE]	0	0.9373	7	3	47	92		1.387	3	4.5	1.007	3	13.5	1.02	3	9.3	415	47.3	9.74
P97313	DNA-dependent protein kinase catalytic subunit OS=Mus musculus GN=Prkdc PE=1 SV=3 - [PRKDC_MOUSE]	0	0.7183	1	1	351	810		1.28	1		1.06	1		1.399	1		4128	471.2	7.12
P62751	60S ribosomal protein L23a OS=Mus musculus GN=Rpl23a PE=1 SV=1 - [RL23A_MOUSE]	0	0.8462	1	1	18	30		1.226	2	177.7	1.513	2	11	1.011	2	26.4	156	17.7	10.45
P52633	Signal transducer and transcription activator 6 OS=Mus musculus GN=Stat6 PE=1 SV=2 - [STAT6_MOUSE]	0	0.6523	1	1	51	104		1.259	1		1.136	1		1.048	1		837	93.4	6.23
P61079	Ubiquitin-conjugating enzyme E2 D3 OS=Mus musculus GN=Ube2d3 PE=1 SV=1 - [UB2D3_MOUSE]	0	0.415	1	2	7	13		0.818	4	24.1	0.946	4	6.9	0.783	4	7.1	147	16.7	7.8
P61087	Ubiquitin-conjugating enzyme E2 K OS=Mus musculus GN=Ube2k PE=1 SV=3 - [UBE2K_MOUSE]	0	0.955	3	1	19	31		0.61	1		0.983	1		1.244	1		200	22.4	5.44
Q8K3G5	Inactive serine/threonine-protein kinase VRK3 OS=Mus musculus GN=Vrk3 PE=1 SV=2 - [VRK3_MOUSE]	0	0.7748	3	1	42	99		0.629	2	30.4	0.932	2	12.3	0.81	2	12.2	453	50.8	8.57
O09053	Werner syndrome ATP-dependent helicase homolog OS=Mus musculus GN=Wrn PE=1 SV=3 - [WRN_MOUSE]	0	0.7316	1	2	120	303		1.028	5	23.7	0.781	5	21.1	0.712	5	29.4	1401	157.1	6.46
Q8CJG1	Protein argonaute-1 OS=Mus musculus GN=Ago1 PE=1 SV=2 - [AGO1_MOUSE]	0	0.8821	2	1	84	149		1.419	3	19.4	0.982	3	14.9	0.891	3	2.9	857	97.2	9.16
P61967	AP-1 complex subunit sigma-1A OS=Mus musculus GN=Ap1s1 PE=1 SV=1 - [AP1S1_MOUSE]	0	0.7025	1	1	15	48		1.352	1		1.163	1		0.929	1		158	18.7	5.73
Q9DCR2	AP-3 complex subunit sigma-1 OS=Mus musculus GN=Ap3s1 PE=1 SV=2 - [AP3S1_MOUSE]	0	0.8497	1	1	14	45		0.919	5	26.6	0.929	5	14.5	0.787	5	5.6	193	21.7	5.39
Q8BSZ2	AP-3 complex subunit sigma-2 OS=Mus musculus GN=Ap3s2 PE=1 SV=1 - [AP3S2_MOUSE]	0	0.8653	1	1	15	29		0.972	3	16	1.095	3	7.8	0.885	3	1.4	193	22	5.22
P61205	ADP-ribosylation factor 3 OS=Mus musculus GN=Arf3 PE=2 SV=2 - [ARF3_MOUSE]	0	0.8674	5	4	21	109		0.727	8	27.1	0.836	25	19.6	0.949	25	23.9	181	20.6	7.43
P84084	ADP-ribosylation factor 5 OS=Mus musculus GN=Arf5 PE=1 SV=2 - [ARF5_MOUSE]	0	0.75	3	1	18	55		0.752	4	74.9	0.96	5	1.7	0.847	5	10.8	180	20.5	6.79
Q8K003	Translation machinery-associated protein 7 OS=Mus musculus GN=Tma7 PE=2 SV=1 - [TMA7_MOUSE]	0	0.8906	1	2	10	29		1.191	4	10.9	0.988	4	3.7	0.937	4	10.9	64	7.1	9.99
P60766	Cell division control protein 42 homolog OS=Mus musculus GN=Cdc42 PE=1 SV=2 - [CDC42_MOUSE]	0	0.7696	1	4	14	41		0.749	15	101.2	1.047	15	17.6	1.145	15	12.7	191	21.2	6.55
Q8JZM7	Parafibromin OS=Mus musculus GN=Cdc73 PE=2 SV=1 - [CDC73_MOUSE]	0	0.7985	1	1	58	132		0.572	2	3.6	0.879	2	0.5	0.759	2	3.7	531	60.5	9.61
P61025	Cyclin-dependent kinases regulatory subunit 1 OS=Mus musculus GN=Cks1b PE=2 SV=1 - [CKS1_MOUSE]	0	0.9873	2	1	10	19											79	9.7	8.94
P61924	Coatomer subunit zeta-1 OS=Mus musculus GN=Copz1 PE=2 SV=1 - [COPZ1_MOUSE]	0	0.565	1	2	7	18		0.923	6	29.1	0.888	6	6.9	0.942	6	9.9	177	20.2	4.81
P84086	Complexin-2 OS=Mus musculus GN=Cplx2 PE=1 SV=1 - [CPLX2_MOUSE]	0	0.8881	1	3	18	137		0.679	15	25.6	1.013	17	20.8	1.022	17	14.3	134	15.4	5.08
P63168	Dynein light chain 1, cytoplasmic OS=Mus musculus GN=Dynll1 PE=1 SV=1 - [DYL1_MOUSE]	0	0.5843	1	2	7	24		0.507	10	44.4	1.172	10	5.8	1.082	10	3.4	89	10.4	7.4
P60229	Eukaryotic translation initiation factor 3 subunit E OS=Mus musculus GN=Eif3e PE=1 SV=1 - [EIF3E_MOUSE]	0	0.7056	1	1	42	86		1.558	1		0.993	1		1.003	1		445	52.2	6.04
P62874	Guanine nucleotide-binding protein G(I)/G(S)/G(T) subunit beta-1 OS=Mus musculus GN=Gnb1 PE=1 SV=3 - [GBB1_MOUSE]	0	0.6235	3	2	23	55		0.943	5	71.1	1.084	5	14.9	1.14	5	11.5	340	37.4	6
P63213	Guanine nucleotide-binding protein G(I)/G(S)/G(O) subunit gamma-2 OS=Mus musculus GN=Gng2 PE=2 SV=2 - [GBG2_MOUSE]	0	0.8592	1	5	11	121		0.73	90	22.4	0.856	92	5.6	0.795	92	8.6	71	7.8	7.99
Q8R3R8	Gamma-aminobutyric acid receptor-associated protein-like 1 OS=Mus musculus GN=Gabarapl1 PE=1 SV=2 - [GBRL1_MOUSE]	0	0.3846	1	2	6	17		0.854	9	15.7	0.994	9	9.4	0.893	9	11.5	117	14	8.73
P60521	Gamma-aminobutyric acid receptor-associated protein-like 2 OS=Mus musculus GN=Gabarapl2 PE=1 SV=1 - [GBRL2_MOUSE]	0	0.8034	1	5	14	63		0.906	17	31.3	0.987	17	10.2	0.96	17	9.2	117	13.7	8.1
B2RSH2	Guanine nucleotide-binding protein G(i) subunit alpha-1 OS=Mus musculus GN=Gnai1 PE=2 SV=1 - [GNAI1_MOUSE]	0	0.8023	9	1	38	109		1.305	4	9.3	0.917	4	5.8	0.972	4	4.9	354	40.3	5.97
P0C0S6	Histone H2A.Z OS=Mus musculus GN=H2afz PE=1 SV=2 - [H2AZ_MOUSE]	0	0.9297	6	1	17	88		1.284	5	17.4	1.113	5	7.1	1.165	5	20.5	128	13.5	10.58
Q64525	Histone H2B type 2-B OS=Mus musculus GN=Hist2h2bb PE=1 SV=3 - [H2B2B_MOUSE]	0	0.9127	14	2	22	86		1.011	5	21	0.973	5	1.2	1.018	5	4.8	126	13.9	10.32
P84228	Histone H3.2 OS=Mus musculus GN=Hist1h3b PE=1 SV=2 - [H32_MOUSE]	0	0.9412	6	2	20	37		2.555	2	269	1.198	2	3.1	1.367	2	3.1	136	15.4	11.27
P60843	Eukaryotic initiation factor 4A-I OS=Mus musculus GN=Eif4a1 PE=1 SV=1 - [IF4A1_MOUSE]	0	0.8818	4	3	52	152		1.114	3	34.7	0.903	3	4.9	0.935	3	22.6	406	46.1	5.48
P10630	Eukaryotic initiation factor 4A-II OS=Mus musculus GN=Eif4a2 PE=2 SV=2 - [IF4A2_MOUSE]	0	0.9459	6	2	46	118		1.017	5	3	1.042	5	9.9	1.007	5	8.8	407	46.4	5.48
Q9D0R8	Protein LSM12 homolog OS=Mus musculus GN=Lsm12 PE=1 SV=1 - [LSM12_MOUSE]	0	0.8718	2	1	15	25		0.818	3	25.1	1.078	3	2.8	0.952	3	1.3	195	21.7	7.74
P62311	U6 snRNA-associated Sm-like protein LSm3 OS=Mus musculus GN=Lsm3 PE=3 SV=2 - [LSM3_MOUSE]	0	0.6078	1	1	8	16		2.696	1		1.717	1		1.285	1		102	11.8	4.7
P62313	U6 snRNA-associated Sm-like protein LSm6 OS=Mus musculus GN=Lsm6 PE=3 SV=1 - [LSM6_MOUSE]	0	0.8	1	1	7	12		1.158	1		0.94	1		1.001	1		80	9.1	9.58
Q91VR7	Microtubule-associated proteins 1A/1B light chain 3A OS=Mus musculus GN=Map1lc3a PE=1 SV=1 - [MLP3A_MOUSE]	0	0.8926	1	2	13	32		0.766	6	12.7	1.02	6	7.8	0.998	6	8.5	121	14.3	8.68
P60202	Myelin proteolipid protein OS=Mus musculus GN=Plp1 PE=1 SV=2 - [MYPR_MOUSE]	0	0.556	1	3	14	28		1.292	9	29.6	1.846	10	14.5	1.663	10	18	277	30.1	8.35
Q8BNY6	Neuronal calcium sensor 1 OS=Mus musculus GN=Ncs1 PE=2 SV=3 - [NCS1_MOUSE]	0	0.6474	2	1	13	42		0.874	3	22.4	0.755	3	10.9	0.774	3	9	190	21.9	4.83
P61971	Nuclear transport factor 2 OS=Mus musculus GN=Nutf2 PE=2 SV=1 - [NTF2_MOUSE]	0	0.4409	1	1	5	18		1.193	2	46.1	1.027	2	6.9	0.926	2	16.9	127	14.5	5.38
P60335	Poly(rC)-binding protein 1 OS=Mus musculus GN=Pcbp1 PE=1 SV=1 - [PCBP1_MOUSE]	0	0.7921	3	2	28	75		0.767	16	35.9	1.049	21	12	0.865	21	14.2	356	37.5	7.09
O35129	Prohibitin-2 OS=Mus musculus GN=Phb2 PE=1 SV=1 - [PHB2_MOUSE]	0	0.8261	3	1	32	81		1.598	1		2.064	1		1.809	1		299	33.3	9.83
P62141	Serine/threonine-protein phosphatase PP1-beta catalytic subunit OS=Mus musculus GN=Ppp1cb PE=1 SV=3 - [PP1B_MOUSE]	0	0.8073	1	2	31	93		1.083	9	26	1.074	9	12.6	1.04	9	6.8	327	37.2	6.19
P62196	26S protease regulatory subunit 8 OS=Mus musculus GN=Psmc5 PE=1 SV=1 - [PRS8_MOUSE]	0	0.9064	2	3	57	126		0.89	4	24.3	1.043	4	5.5	0.995	4	5.3	406	45.6	7.55
Q9Z2U1	Proteasome subunit alpha type-5 OS=Mus musculus GN=Psma5 PE=1 SV=1 - [PSA5_MOUSE]	0	0.6141	2	2	19	36		1.35	8	17.7	1.107	8	23.1	1.068	8	8.8	241	26.4	4.79
P61027	Ras-related protein Rab-10 OS=Mus musculus GN=Rab10 PE=1 SV=1 - [RAB10_MOUSE]	0	0.945	3	2	25	74		2.22	5	4.8	1.266	5	23.6	1.107	5	6.6	200	22.5	8.38
Q91V41	Ras-related protein Rab-14 OS=Mus musculus GN=Rab14 PE=1 SV=3 - [RAB14_MOUSE]	0	0.9674	4	5	25	55		0.763	13	59.2	1.059	13	13.3	0.952	13	8.5	215	23.9	6.21
Q6PHN9	Ras-related protein Rab-35 OS=Mus musculus GN=Rab35 PE=1 SV=1 - [RAB35_MOUSE]	0	0.8657	1	1	22	75					0.397	1		0.913	1		201	23	8.29
P61021	Ras-related protein Rab-5B OS=Mus musculus GN=Rab5b PE=1 SV=1 - [RAB5B_MOUSE]	0	0.786	1	3	19	94		1.141	7	12.7	0.989	7	5	1.043	7	2.5	215	23.7	8.13
P62746	Rho-related GTP-binding protein RhoB OS=Mus musculus GN=Rhob PE=1 SV=1 - [RHOB_MOUSE]	0	0.7143	1	2	22	86		0.715	14	37.8	1.079	14	10.2	1.025	14	6.8	196	22.1	5.24
P84096	Rho-related GTP-binding protein RhoG OS=Mus musculus GN=Rhog PE=2 SV=1 - [RHOG_MOUSE]	0	0.8534	1	3	17	36		1.133	6	4.4	0.969	6	9.9	0.982	6	8.2	191	21.3	8.12
Q9CXW4	60S ribosomal protein L11 OS=Mus musculus GN=Rpl11 PE=1 SV=4 - [RL11_MOUSE]	0	0.5843	4	1	22	52		1.044	1		1.084	1		0.838	1		178	20.2	9.6
P84099	60S ribosomal protein L19 OS=Mus musculus GN=Rpl19 PE=1 SV=1 - [RL19_MOUSE]	0	0.7347	2	3	32	86		1.275	3	22.3	1.079	3	10.1	1.098	3	11.5	196	23.5	11.47
P62830	60S ribosomal protein L23 OS=Mus musculus GN=Rpl23 PE=1 SV=1 - [RL23_MOUSE]	0	0.4929	1	2	15	33		1.068	2	27.9	1.123	2	0.8	1.071	2	16.7	140	14.9	10.51
Q8BP67	60S ribosomal protein L24 OS=Mus musculus GN=Rpl24 PE=1 SV=2 - [RL24_MOUSE]	0	0.7197	2	1	18	51		1.22	6	5.7	0.957	6	5.6	0.99	6	5.5	157	17.8	11.25
P61358	60S ribosomal protein L27 OS=Mus musculus GN=Rpl27 PE=1 SV=2 - [RL27_MOUSE]	0	0.875	1	1	16	49		1.161	1		1.014	1		0.976	1		136	15.8	10.56
Q9D823	60S ribosomal protein L37 OS=Mus musculus GN=Rpl37 PE=2 SV=3 - [RL37_MOUSE]	0	0.6804	1	1	13	41		1.419	1		1.199	1		1.052	1		97	11.1	11.74
P62918	60S ribosomal protein L8 OS=Mus musculus GN=Rpl8 PE=1 SV=2 - [RL8_MOUSE]	0	0.6887	1	3	32	99		1.188	10	16.5	1.089	10	12.7	0.991	10	5.3	257	28	11.03
P62281	40S ribosomal protein S11 OS=Mus musculus GN=Rps11 PE=1 SV=3 - [RS11_MOUSE]	0	0.9177	1	2	26	60		0.8	7	18.3	0.843	7	6.7	0.835	7	13.9	158	18.4	10.3
P62301	40S ribosomal protein S13 OS=Mus musculus GN=Rps13 PE=1 SV=2 - [RS13_MOUSE]	0	0.8411	1	3	22	67		1.156	6	40.8	1.009	6	12.5	1.017	6	5.8	151	17.2	10.54
P62264	40S ribosomal protein S14 OS=Mus musculus GN=Rps14 PE=2 SV=3 - [RS14_MOUSE]	0	0.8477	1	2	17	41		1.127	7	22.7	0.966	7	23.9	0.967	7	12.7	151	16.3	10.05
P14131	40S ribosomal protein S16 OS=Mus musculus GN=Rps16 PE=2 SV=4 - [RS16_MOUSE]	0	0.9726	1	3	23	56		0.661	3	12.8	1.032	4	5.8	0.978	4	14.5	146	16.4	10.21
P62270	40S ribosomal protein S18 OS=Mus musculus GN=Rps18 PE=1 SV=3 - [RS18_MOUSE]	0	0.8816	3	1	22	48		1.003	1		1.101	1		1.123	1		152	17.7	10.99
P62267	40S ribosomal protein S23 OS=Mus musculus GN=Rps23 PE=1 SV=3 - [RS23_MOUSE]	0	0.6923	1	4	19	38		0.954	11	35.2	0.99	11	6.2	0.943	11	9.7	143	15.8	10.49
P62849	40S ribosomal protein S24 OS=Mus musculus GN=Rps24 PE=2 SV=1 - [RS24_MOUSE]	0	0.782	1	1	17	44		2.821	1		1.067	1		0.807	1		133	15.4	10.78
P62855	40S ribosomal protein S26 OS=Mus musculus GN=Rps26 PE=2 SV=3 - [RS26_MOUSE]	0	0.8174	1	1	11	29		1.175	2	35.1	1.043	2	7.2	0.977	2	2	115	13	11
P62862	40S ribosomal protein S30 OS=Mus musculus GN=Fau PE=1 SV=1 - [RS30_MOUSE]	0	0.7288	2	2	10	24		1.786	9	22	0.991	9	9	0.909	9	10.5	59	6.6	12.15
P62702	40S ribosomal protein S4, X isoform OS=Mus musculus GN=Rps4x PE=2 SV=2 - [RS4X_MOUSE]	0	0.9163	3	5	39	102		1.132	11	40.8	1.037	13	14.7	0.942	13	10.5	263	29.6	10.15
P62754	40S ribosomal protein S6 OS=Mus musculus GN=Rps6 PE=1 SV=1 - [RS6_MOUSE]	0	0.6948	1	1	29	56		1.026	2	1.9	0.993	2	1.2	0.989	2	10.5	249	28.7	10.84
P62082	40S ribosomal protein S7 OS=Mus musculus GN=Rps7 PE=2 SV=1 - [RS7_MOUSE]	0	0.732	2	2	27	57		1.245	4	108.4	0.979	4	9	1.083	4	19.5	194	22.1	10.1
P62242	40S ribosomal protein S8 OS=Mus musculus GN=Rps8 PE=1 SV=2 - [RS8_MOUSE]	0	0.6298	1	1	21	42		0.748	2	19.2	1.005	2	3.1	0.866	2	8.4	208	24.2	10.32
Q6ZWN5	40S ribosomal protein S9 OS=Mus musculus GN=Rps9 PE=1 SV=3 - [RS9_MOUSE]	0	0.9278	1	1	25	47		1.404	4	9.7	1.131	4	20.2	1.072	4	23.3	194	22.6	10.65
P28663	Beta-soluble NSF attachment protein OS=Mus musculus GN=Napb PE=1 SV=2 - [SNAB_MOUSE]	0	0.8691	2	8	33	98		0.875	20	31	0.932	20	5.5	0.953	20	8.5	298	33.5	5.47
Q78ZM0	Sorting nexin 3 OS=Mus musculus GN=Snx3 PE=2 SV=1 - [Q78ZM0_MOUSE]	0	0.6728	4	4	21	42		0.962	12	29.2	0.908	12	10.4	0.896	12	9.4	162	18.8	8.66
P55821	Stathmin-2 OS=Mus musculus GN=Stmn2 PE=1 SV=1 - [STMN2_MOUSE]	0	0.8939	1	2	19	42		1.139	2	15	1.112	2	15.9	1.122	2	0.1	179	20.8	8.32
P62073	Mitochondrial import inner membrane translocase subunit Tim10 OS=Mus musculus GN=Timm10 PE=1 SV=1 - [TIM10_MOUSE]	0	0.8	1	4	14	92		1.029	26	53.1	0.918	26	14.6	0.99	26	14.5	90	10.3	6.29
P61082	NEDD8-conjugating enzyme Ubc12 OS=Mus musculus GN=Ube2m PE=2 SV=1 - [UBC12_MOUSE]	0	0.7268	5	3	23	80		1.212	21	43.8	1.007	21	7.1	0.972	21	9.3	183	20.9	7.69
P61089	Ubiquitin-conjugating enzyme E2 N OS=Mus musculus GN=Ube2n PE=1 SV=1 - [UBE2N_MOUSE]	0	0.6842	1	4	13	41		1.071	14	58.1	0.965	14	20.4	0.966	14	22.4	152	17.1	6.57
P61961	Ubiquitin-fold modifier 1 OS=Mus musculus GN=Ufm1 PE=1 SV=1 - [UFM1_MOUSE]	0	0.9529	3	2	9	35		0.753	2	13.1	0.784	2	9.8	0.777	2	15.2	85	9.1	9.31
P61965	WD repeat-containing protein 5 OS=Mus musculus GN=Wdr5 PE=1 SV=1 - [WDR5_MOUSE]	0	0.4731	2	1	15	29		2.101	1		1.064	1		1.218	1		334	36.6	8.27
Q61990	Poly(rC)-binding protein 2 OS=Mus musculus GN=Pcbp2 PE=1 SV=1 - [PCBP2_MOUSE]	0	0.7514	3	1	24	49		1.258	4	39.8	0.978	4	25.1	0.88	4	8.8	362	38.2	6.79
Q3UFC0	Kv channel-interacting protein 4 OS=Mus musculus GN=Kcnip4 PE=2 SV=1 - [Q3UFC0_MOUSE]	0	0.7778	4	1	24	53		1.783	1		1.197	1		1.194	1		225	26.3	5.4
Q3U0J8	TBC1 domain family member 2B OS=Mus musculus GN=Tbc1d2b PE=1 SV=2 - [TBD2B_MOUSE]	0	0.6601	1	1	77	176		0.882	1		0.871	1		0.859	1		965	109.9	6.02
Q9D6J6	NADH dehydrogenase [ubiquinone] flavoprotein 2, mitochondrial OS=Mus musculus GN=Ndufv2 PE=1 SV=2 - [NDUV2_MOUSE]	0	0.7661	1	3	19	48		1.109	4	17.8	1.567	4	33.5	1.412	4	39.8	248	27.3	7.4
Q91VD9	NADH-ubiquinone oxidoreductase 75 kDa subunit, mitochondrial OS=Mus musculus GN=Ndufs1 PE=1 SV=2 - [NDUS1_MOUSE]	0	0.8047	1	5	64	149		1.363	9	9.8	1.744	9	28.9	1.884	9	35.9	727	79.7	5.72
P52503	NADH dehydrogenase [ubiquinone] iron-sulfur protein 6, mitochondrial OS=Mus musculus GN=Ndufs6 PE=1 SV=2 - [NDUS6_MOUSE]	0	0.8621	1	2	12	67		1.072	5	21.3	1.522	5	39.8	1.229	5	30.2	116	13	8.65
Q9CQ75	NADH dehydrogenase [ubiquinone] 1 alpha subcomplex subunit 2 OS=Mus musculus GN=Ndufa2 PE=1 SV=3 - [NDUA2_MOUSE]	0	1	1	3	14	45		1.183	3	19.4	1.366	3	25.1	1.309	3	2	99	10.9	9.99
Q62425	Cytochrome c oxidase subunit NDUFA4 OS=Mus musculus GN=Ndufa4 PE=1 SV=2 - [NDUA4_MOUSE]	0	0.7561	1	2	6	16		1.193	6	26.9	1.559	6	11.3	1.136	6	17.9	82	9.3	9.52
Q9CPP6	NADH dehydrogenase [ubiquinone] 1 alpha subcomplex subunit 5 OS=Mus musculus GN=Ndufa5 PE=1 SV=3 - [NDUA5_MOUSE]	0	0.75	1	1	10	19		1.952	3	7	1.594	3	21.9	1.664	3	20.5	116	13.4	8.1
Q9CQZ5	NADH dehydrogenase [ubiquinone] 1 alpha subcomplex subunit 6 OS=Mus musculus GN=Ndufa6 PE=1 SV=1 - [NDUA6_MOUSE]	0	0.9695	1	1	18	26		0.677	1		1.085	1		1.05	1		131	15.3	10.11
Q9DCJ5	NADH dehydrogenase [ubiquinone] 1 alpha subcomplex subunit 8 OS=Mus musculus GN=Ndufa8 PE=1 SV=3 - [NDUA8_MOUSE]	0	0.7267	1	2	14	38		1.007	6	18	1.719	6	30.1	1.391	6	20.4	172	20	8.46
Q9DC69	NADH dehydrogenase [ubiquinone] 1 alpha subcomplex subunit 9, mitochondrial OS=Mus musculus GN=Ndufa9 PE=1 SV=2 - [NDUA9_MOUSE]	0	0.9257	1	1	36	145		1.145	2	6.6	1.734	2	6	1.757	2	16.2	377	42.5	9.74
Q99LC3	NADH dehydrogenase [ubiquinone] 1 alpha subcomplex subunit 10, mitochondrial OS=Mus musculus GN=Ndufa10 PE=1 SV=1 - [NDUAA_MOUSE]	0	0.769	1	1	34	75		1.319	1		1.432	1		1.296	1		355	40.6	7.78
Q9CPU2	NADH dehydrogenase [ubiquinone] 1 beta subcomplex subunit 2, mitochondrial OS=Mus musculus GN=Ndufb2 PE=3 SV=1 - [NDUB2_MOUSE]	0	0.6857	1	1	14	21		1.682	1		1.173	1		1.416	1		105	12	6.52
Q9DCS9	NADH dehydrogenase [ubiquinone] 1 beta subcomplex subunit 10 OS=Mus musculus GN=Ndufb10 PE=1 SV=3 - [NDUBA_MOUSE]	0	0.9148	1	1	21	44		1.048	1		1.08	1		0.994	1		176	21	8.03
Q9CQ54	NADH dehydrogenase [ubiquinone] 1 subunit C2 OS=Mus musculus GN=Ndufc2 PE=1 SV=1 - [NDUC2_MOUSE]	0	0.85	1	1	14	33		1.462	4	15.3	1.243	4	19.5	1.069	4	14.4	120	14.2	9.2
Q9CR68	Cytochrome b-c1 complex subunit Rieske, mitochondrial OS=Mus musculus GN=Uqcrfs1 PE=1 SV=1 - [UCRI_MOUSE]	0	0.646	1	5	22	68		1.296	10	20.2	3.217	11	53.4	3.168	11	61.8	274	29.3	8.7
Q9DB77	Cytochrome b-c1 complex subunit 2, mitochondrial OS=Mus musculus GN=Uqcrc2 PE=1 SV=1 - [QCR2_MOUSE]	0	0.5762	1	2	28	63		1.19	4	12.6	1.24	4	9.5	1.141	4	8.9	453	48.2	9.25
Q9CQ69	Cytochrome b-c1 complex subunit 8 OS=Mus musculus GN=Uqcrq PE=1 SV=3 - [QCR8_MOUSE]	0	0.878	1	2	9	31		1.334	4	40.4	2.571	4	8.3	2.473	4	6.7	82	9.8	10.26
Q9QWL7	Keratin, type I cytoskeletal 17 OS=Mus musculus GN=Krt17 PE=1 SV=3 - [K1C17_MOUSE]	0	0.8199	5	1	48	147		0.633	1		0.903	1		0.942	1		433	48.1	5.06
Q3TTY5	Keratin, type II cytoskeletal 2 epidermal OS=Mus musculus GN=Krt2 PE=1 SV=1 - [K22E_MOUSE]	0	0.7893	1	1	72	188		1.158	2	2.7	0.922	2	9.2	0.96	2	0.4	707	70.9	8.06
Q99N95	39S ribosomal protein L3, mitochondrial OS=Mus musculus GN=Mrpl3 PE=2 SV=1 - [RM03_MOUSE]	0	0.681	2	1	43	120		2.204	1		1.22	1		1.132	1		348	39.1	9.55
Q91VM9	Inorganic pyrophosphatase 2, mitochondrial OS=Mus musculus GN=Ppa2 PE=1 SV=1 - [IPYR2_MOUSE]	0	0.7424	4	4	34	98		1.219	15	34.4	1.135	15	11.4	1.062	15	17.7	330	38.1	6.98
Q9D1H8	39S ribosomal protein L53, mitochondrial OS=Mus musculus GN=Mrpl53 PE=2 SV=1 - [RM53_MOUSE]	0	0.9492	1	1	14	36		1.112	1		1.246	1		1.23	1		118	12.7	9.52
Q920E5	Farnesyl pyrophosphate synthase OS=Mus musculus GN=Fdps PE=1 SV=1 - [FPPS_MOUSE]	0	0.796	1	2	20	65		0.99	9	42.1	0.77	9	17.4	0.935	9	17.4	353	40.6	5.66
Q9D1I5	Methylmalonyl-CoA epimerase, mitochondrial OS=Mus musculus GN=Mcee PE=1 SV=1 - [MCEE_MOUSE]	0	0.8764	1	3	15	36		1.114	11	37.9	1.03	11	4.4	1.086	11	16.4	178	19	9.09
Q9CPQ1	Cytochrome c oxidase subunit 6C OS=Mus musculus GN=Cox6c PE=1 SV=3 - [COX6C_MOUSE]	0	1	1	3	14	69		1.271	17	31.1	2.296	17	33.9	1.956	17	36.6	76	8.5	10.14
Q5RL20	39S ribosomal protein L43, mitochondrial OS=Mus musculus GN=Mrpl43 PE=2 SV=1 - [Q5RL20_MOUSE]	0	0.9308	2	1	22	122		1.541	1		1.101	1		1.468	1		159	17.9	10.58
Q9CQF8	Ribosomal protein 63, mitochondrial OS=Mus musculus GN=Mrpl57 PE=2 SV=1 - [RT63_MOUSE]	0	0.9804	1	1	14	26		1.352	1		1.036	1		1.311	1		102	11.9	10.15
Q8K013	GTP-binding protein 10 OS=Mus musculus GN=Gtpbp10 PE=2 SV=1 - [GTPBA_MOUSE]	0	0.7869	2	1	39	142					0.875	1		0.46	1		366	40.1	9.14
Q8R0F8	Acylpyruvase FAHD1, mitochondrial OS=Mus musculus GN=Fahd1 PE=1 SV=2 - [FAHD1_MOUSE]	0	0.837	1	3	24	45		0.684	12	20.3	0.991	12	10.6	1.069	12	9.9	227	25.2	7.69
Q9CQF4	Uncharacterized protein C6orf203 homolog OS=Mus musculus PE=1 SV=1 - [CF203_MOUSE]	0	0.75	1	1	24	46		1.111	1		0.91	1		1.016	1		240	27.8	9.36
Q8R361	Rab11 family-interacting protein 5 OS=Mus musculus GN=Rab11fip5 PE=1 SV=2 - [RFIP5_MOUSE]	0	0.8512	1	3	57	110		1.346	7	45.4	1.036	7	11.9	1.007	7	19	645	69.5	9.07
Q9CR10	Oxidoreductase-like domain-containing protein 1 OS=Mus musculus GN=Oxld1 PE=2 SV=1 - [OXLD1_MOUSE]	0	0.7562	1	1	20	32		1.704	1		0.953	1		1.129	1		201	22.2	8.05
Q3UHB1	5'-nucleotidase domain-containing protein 3 OS=Mus musculus GN=Nt5dc3 PE=2 SV=1 - [NT5D3_MOUSE]	0	0.859	1	6	53	117		1.279	11	17.2	1.143	11	6.1	1.067	11	8.7	546	63.1	8.56
Q9CQ92	Mitochondrial fission 1 protein OS=Mus musculus GN=Fis1 PE=1 SV=1 - [FIS1_MOUSE]	0	0.9342	2	1	18	40		0.498	1		0.958	6	20.7	0.986	6	20.6	152	17	8.53
Q80Y14	Glutaredoxin-related protein 5, mitochondrial OS=Mus musculus GN=Glrx5 PE=1 SV=2 - [GLRX5_MOUSE]	0	0.6118	1	2	7	34		1.118	3	4.5	1.13	3	9.5	1.119	3	23.2	152	16.3	6.55
Q9CQ62	2,4-dienoyl-CoA reductase, mitochondrial OS=Mus musculus GN=Decr1 PE=1 SV=1 - [DECR_MOUSE]	0	0.7045	1	5	29	82		1.063	7	11.3	1.053	7	12.5	1.072	7	11.1	335	36.2	8.95
Q9D273	Cob(I)yrinic acid a,c-diamide adenosyltransferase, mitochondrial OS=Mus musculus GN=Mmab PE=1 SV=1 - [MMAB_MOUSE]	0	0.7553	2	2	24	44		1.139	9	33.9	1.181	9	28.1	1.041	9	15.1	237	26.3	9.2
Q8BKY8	Transcription termination factor 2, mitochondrial OS=Mus musculus GN=Mterf2 PE=1 SV=1 - [MTEF2_MOUSE]	0	0.7429	1	1	27	57		4.589	1		1.2	1		1.105	1		385	43.4	8.94
O08600	Endonuclease G, mitochondrial OS=Mus musculus GN=Endog PE=2 SV=1 - [NUCG_MOUSE]	0	0.8605	1	3	33	101		1.297	5	56.1	0.987	5	0.9	1.079	5	4.7	294	32.2	9.54
Q9CXJ1	Probable glutamate--tRNA ligase, mitochondrial OS=Mus musculus GN=Ears2 PE=1 SV=1 - [SYEM_MOUSE]	0	0.9254	1	1	41	91		0.448	1		0.983	1		1.265	1		523	58.3	8.75
Q8VCE6	5'(3')-deoxyribonucleotidase, mitochondrial OS=Mus musculus GN=Nt5m PE=2 SV=1 - [NT5M_MOUSE]	0	0.6182	1	1	22	42		0.998	1		1.429	1		1.142	1		220	25.6	8.35
Q91W43	Glycine dehydrogenase (decarboxylating), mitochondrial OS=Mus musculus GN=Gldc PE=1 SV=1 - [GCSP_MOUSE]	0	0.6488	1	1	91	347		1.212	1		1.089	1		1.223	1		1025	113.2	7.56
Q8K0Z7	Translational activator of cytochrome c oxidase 1 OS=Mus musculus GN=Taco1 PE=1 SV=1 - [TACO1_MOUSE]	0	0.8367	1	1	34	80		1.217	2	10.3	0.92	2	0.2	1.022	2	17.6	294	32.3	8.12
Q61425	Hydroxyacyl-coenzyme A dehydrogenase, mitochondrial OS=Mus musculus GN=Hadh PE=1 SV=2 - [HCDH_MOUSE]	0	0.5828	1	2	19	52		0.735	2	18.6	0.961	2	0.1	1.076	2	4.6	314	34.4	8.65
P19783	Cytochrome c oxidase subunit 4 isoform 1, mitochondrial OS=Mus musculus GN=Cox4i1 PE=1 SV=2 - [COX41_MOUSE]	0	0.8402	1	4	24	125		1.055	7	6.3	1.809	7	32	1.827	7	50.7	169	19.5	9.23
Q9CXW2	28S ribosomal protein S22, mitochondrial OS=Mus musculus GN=Mrps22 PE=2 SV=1 - [RT22_MOUSE]	0	0.8886	1	2	38	84		0.813	2	21.4	1.022	2	12.6	1.083	2	1.5	359	41.2	8.56
Q69ZP3	Probable hydrolase PNKD OS=Mus musculus GN=Pnkd PE=2 SV=2 - [PNKD_MOUSE]	0	0.6961	1	1	30	48		1.317	1		1.19	1		1.176	1		385	43	8.94
O88845	A-kinase anchor protein 10, mitochondrial OS=Mus musculus GN=Akap10 PE=1 SV=3 - [AKA10_MOUSE]	0	0.7115	1	2	49	152		1.022	3	13.6	0.906	3	12	0.96	3	4	662	73.6	6.79
Q9CZS1	Aldehyde dehydrogenase X, mitochondrial OS=Mus musculus GN=Aldh1b1 PE=1 SV=1 - [AL1B1_MOUSE]	0	0.6493	3	6	44	108		1.223	8	41.7	1.117	8	13	1.147	8	7.1	519	57.5	7.02
Q8BTZ7	Mannose-1-phosphate guanyltransferase beta OS=Mus musculus GN=Gmppb PE=2 SV=1 - [GMPPB_MOUSE]	0	0.6556	1	2	19	33		1.411	3	7.2	0.98	3	6.9	1.064	3	8.8	360	39.9	6.74
Q9CQN7	39S ribosomal protein L41, mitochondrial OS=Mus musculus GN=Mrpl41 PE=2 SV=1 - [RM41_MOUSE]	0	0.8815	2	1	14	17		1.145	1		1.102	1		0.884	1		135	15.3	9.82
D3Z7P3	Glutaminase kidney isoform, mitochondrial OS=Mus musculus GN=Gls PE=1 SV=1 - [GLSK_MOUSE]	0	0.7003	4	11	54	187		0.989	23	30.3	1.064	23	7.7	1.058	23	13.5	674	73.9	7.99
Q8JZN5	Acyl-CoA dehydrogenase family member 9, mitochondrial OS=Mus musculus GN=Acad9 PE=1 SV=2 - [ACAD9_MOUSE]	0	0.6624	1	1	51	112		1.087	1		0.971	1		1.212	1		625	68.7	7.46
Q9CPW2	Adrenodoxin-like protein, mitochondrial OS=Mus musculus GN=Fdx1l PE=2 SV=1 - [ADXL_MOUSE]	0	0.7931	1	1	23	124		0.605	3	8.5	1.137	3	8.9	1.344	3	11.8	174	18.8	6.04
Q99L13	3-hydroxyisobutyrate dehydrogenase, mitochondrial OS=Mus musculus GN=Hibadh PE=1 SV=1 - [3HIDH_MOUSE]	0	0.8627	1	3	32	101		0.94	6	36.3	1.027	6	7.6	1.125	6	9.2	335	35.4	8.13
P12242	Mitochondrial brown fat uncoupling protein 1 OS=Mus musculus GN=Ucp1 PE=2 SV=2 - [UCP1_MOUSE]	0	0.9707	1	1	32	57		0.565	1		1.178	1		0.892	1		307	33.2	9.14
Q3ULD5	Methylcrotonoyl-CoA carboxylase beta chain, mitochondrial OS=Mus musculus GN=Mccc2 PE=1 SV=1 - [MCCB_MOUSE]	0	0.7869	1	3	48	116		1.059	13	30.9	0.988	14	13.1	1.023	14	13.2	563	61.3	8
Q8VDK1	Nitrilase homolog 1 OS=Mus musculus GN=Nit1 PE=2 SV=2 - [NIT1_MOUSE]	0	0.8545	1	1	25	59		1.411	7	12.4	1.145	7	7.3	1.072	7	7.4	323	35.7	7.94
P97450	ATP synthase-coupling factor 6, mitochondrial OS=Mus musculus GN=Atp5j PE=1 SV=1 - [ATP5J_MOUSE]	0	0.8889	2	3	15	36		0.735	8	75.5	2.119	8	38.3	1.717	8	33.7	108	12.5	9.36
P11930	Nucleoside diphosphate-linked moiety X motif 19, mitochondrial OS=Mus musculus GN=Nudt19 PE=1 SV=2 - [NUD19_MOUSE]	0	0.8039	1	1	24	45		0.922	1		1.023	1		1.057	1		357	40.3	6.68
Q9CZ83	39S ribosomal protein L55, mitochondrial OS=Mus musculus GN=Mrpl55 PE=2 SV=1 - [RM55_MOUSE]	0	0.9055	1	3	22	105		1.015	4	20.5	1.012	4	6.6	0.996	4	3.5	127	15.1	10.51
Q9CYH2	Redox-regulatory protein FAM213A OS=Mus musculus GN=Fam213a PE=1 SV=2 - [F213A_MOUSE]	0	0.6881	8	1	24	71		2.601	1		1.378	1		1.123	1		218	24.4	9.17
Q8R2K3	Single-stranded DNA-binding protein OS=Mus musculus GN=Ssbp1 PE=2 SV=1 - [Q8R2K3_MOUSE]	0	0.9932	1	1	24	44		1.277	1		1.059	1		1.051	1		148	17.1	9.79
Q9JM14	5'(3')-deoxyribonucleotidase, cytosolic type OS=Mus musculus GN=Nt5c PE=1 SV=1 - [NT5C_MOUSE]	0	0.71	2	6	19	58		1.166	33	29.4	0.987	33	14.3	1	33	10.9	200	23.1	5.49
Q9DC50	Peroxisomal carnitine O-octanoyltransferase OS=Mus musculus GN=Crot PE=1 SV=1 - [OCTC_MOUSE]	0	0.7745	1	1	52	134		0.927	1		0.852	1		1.016	1		612	70.2	6.73
Q9WTP6	Adenylate kinase 2, mitochondrial OS=Mus musculus GN=Ak2 PE=1 SV=5 - [KAD2_MOUSE]	0	0.7908	2	3	31	99		0.853	8	47.1	1.029	8	5.3	1.12	8	16.4	239	26.5	7.39
Q8VCX5	Calcium uptake protein 1, mitochondrial OS=Mus musculus GN=Micu1 PE=1 SV=1 - [MICU1_MOUSE]	0	0.7463	2	1	46	112		1.018	1		1.027	1		0.858	1		477	54.3	8.59
Q9DCM2	Glutathione S-transferase kappa 1 OS=Mus musculus GN=Gstk1 PE=1 SV=3 - [GSTK1_MOUSE]	0	0.8274	1	1	27	65		0.605	1		0.967	1		0.963	1		226	25.7	8.88
Q9WTP7	GTP:AMP phosphotransferase AK3, mitochondrial OS=Mus musculus GN=Ak3 PE=1 SV=3 - [KAD3_MOUSE]	0	0.8678	2	6	26	65		1.001	17	38.5	1.036	17	13.7	1.025	17	13.5	227	25.4	8.84
Q8K1J6	CCA tRNA nucleotidyltransferase 1, mitochondrial OS=Mus musculus GN=Trnt1 PE=1 SV=1 - [TRNT1_MOUSE]	0	0.6797	1	2	35	166		1.241	3	0.6	0.925	3	24.4	1.146	3	0.2	434	49.9	8.56
Q923X4	Glutaredoxin-2, mitochondrial OS=Mus musculus GN=Glrx2 PE=1 SV=1 - [GLRX2_MOUSE]	0	0.7756	2	2	16	35		1.099	2	13.4	0.923	2	7.7	0.952	2	18.3	156	17.3	9.95
P54822	Adenylosuccinate lyase OS=Mus musculus GN=Adsl PE=2 SV=2 - [PUR8_MOUSE]	0	0.6942	3	1	49	106		0.759	2	6.7	0.976	2	0.9	0.935	2	12.1	484	54.8	7.27
Q8BFP9	[Pyruvate dehydrogenase (acetyl-transferring)] kinase isozyme 1, mitochondrial OS=Mus musculus GN=Pdk1 PE=1 SV=2 - [PDK1_MOUSE]	0	0.841	1	1	40	86		0.955	1		0.978	1		1.054	1		434	49	8.19
Q5SUC9	Protein SCO1 homolog, mitochondrial OS=Mus musculus GN=Sco1 PE=2 SV=1 - [SCO1_MOUSE]	0	0.581	2	1	17	41		0.558	1		1.388	1		1.371	1		284	31.6	8.47
P52760	Ribonuclease UK114 OS=Mus musculus GN=Hrsp12 PE=1 SV=3 - [UK114_MOUSE]	0	0.9037	1	4	10	25		1.089	14	60.8	1.021	14	11.4	1.025	14	8.5	135	14.2	8.68
Q99LP6	GrpE protein homolog 1, mitochondrial OS=Mus musculus GN=Grpel1 PE=1 SV=1 - [GRPE1_MOUSE]	0	0.8802	1	7	25	55		1.029	15	24.3	1.038	15	13	0.983	15	10.3	217	24.3	8.38
E9Q7L0	Protein Ogdhl OS=Mus musculus GN=Ogdhl PE=4 SV=1 - [E9Q7L0_MOUSE]	0	0.7007	1	8	91	257		0.653	29	75.9	1.106	34	12.1	1.063	33	21.9	1029	116.5	6.84
Q9CZD3	Glycine--tRNA ligase OS=Mus musculus GN=Gars PE=1 SV=1 - [SYG_MOUSE]	0	0.8148	1	3	70	158		0.562	5	52.1	0.873	5	14	0.935	5	14.3	729	81.8	6.65
Q9DCM0	Persulfide dioxygenase ETHE1, mitochondrial OS=Mus musculus GN=Ethe1 PE=1 SV=2 - [ETHE1_MOUSE]	0	0.9685	1	1	26	37		0.808	2	52.5	1.105	2	6.6	1.08	2	8.5	254	27.7	7.23
Q8BKZ9	Pyruvate dehydrogenase protein X component, mitochondrial OS=Mus musculus GN=Pdhx PE=1 SV=1 - [ODPX_MOUSE]	0	0.6367	2	6	41	82		0.797	15	46.3	1.059	15	9.5	1.111	15	19.5	501	54	7.75
Q8K4Z3	NAD(P)H-hydrate epimerase OS=Mus musculus GN=Apoa1bp PE=1 SV=1 - [NNRE_MOUSE]	0	0.773	1	3	19	27		0.668	3	55.6	1.047	3	9.3	0.999	3	7.2	282	31	7.69
Q9CYK1	Tryptophan--tRNA ligase, mitochondrial OS=Mus musculus GN=Wars2 PE=2 SV=2 - [SYWM_MOUSE]	0	0.6944	1	1	31	51		1.787	1		1.499	1		1.503	1		360	40.1	8.82
P40630	Transcription factor A, mitochondrial OS=Mus musculus GN=Tfam PE=1 SV=2 - [TFAM_MOUSE]	0	0.8642	2	8	34	83		0.858	15	34.3	1.031	15	9	1.02	15	11.4	243	28	9.69
Q64441	1,25-dihydroxyvitamin D(3) 24-hydroxylase, mitochondrial OS=Mus musculus GN=Cyp24a1 PE=2 SV=1 - [CP24A_MOUSE]	0	0.7724	1	1	44	106											514	59.4	9.03
Q9Z2I9	Succinyl-CoA ligase [ADP-forming] subunit beta, mitochondrial OS=Mus musculus GN=Sucla2 PE=1 SV=2 - [SUCB1_MOUSE]	0	0.8337	1	9	60	113		0.927	16	27.9	1.111	16	12.7	1.126	16	13.7	463	50.1	7.01
Q6PGC1	ATP-dependent RNA helicase Dhx29 OS=Mus musculus GN=Dhx29 PE=2 SV=1 - [DHX29_MOUSE]	0	0.781	1	2	135	290		1.078	3	21.7	0.95	3	5.5	0.876	3	2.6	1365	153.9	7.94
A6H666	Cytochrome c oxidase subunit 8C, mitochondrial OS=Mus musculus GN=Cox8c PE=3 SV=1 - [COX8C_MOUSE]	0	0.9722	1	1	8	13		0.95	1		0.846	1		0.928	1		72	8	9.99
Q61578	NADPH:adrenodoxin oxidoreductase, mitochondrial OS=Mus musculus GN=Fdxr PE=2 SV=1 - [ADRO_MOUSE]	0	0.7267	1	4	38	76		0.632	11	79	1.138	11	6.4	1.11	11	13.6	494	54.2	8.66
Q80X81	Acetyl-Coenzyme A acetyltransferase 3 OS=Mus musculus GN=Acat3 PE=2 SV=1 - [Q80X81_MOUSE]	0	0.8161	4	7	35	116		0.865	24	39.4	1.025	26	11.1	1.055	26	10.8	397	41.4	7.94
Q9D338	39S ribosomal protein L19, mitochondrial OS=Mus musculus GN=Mrpl19 PE=2 SV=1 - [RM19_MOUSE]	0	0.7979	1	1	39	82		1.093	1		0.996	1		1.107	1		292	33.6	9.44
B2RWE3	CDGSH iron sulfur domain 3 OS=Mus musculus GN=Cisd3 PE=2 SV=1 - [B2RWE3_MOUSE]	0	0.8955	3	1	21	56		0.864	1		0.953	1		1.004	1		134	15	9.95
Q91YP2	Neurolysin, mitochondrial OS=Mus musculus GN=Nln PE=2 SV=1 - [NEUL_MOUSE]	0	0.7841	1	3	78	143		1.06	5	2.6	0.999	5	12.8	0.923	5	6.8	704	80.4	6.44
O35143	ATPase inhibitor, mitochondrial OS=Mus musculus GN=Atpif1 PE=1 SV=2 - [ATIF1_MOUSE]	0	0.9811	2	9	24	131		0.869	41	61.6	1.119	44	9.1	1.06	44	8.6	106	12.2	9.64
O55142	60S ribosomal protein L35a OS=Mus musculus GN=Rpl35a PE=1 SV=2 - [RL35A_MOUSE]	0	0.8545	1	1	19	65		1.896	1		0.941	1		0.99	1		110	12.5	10.89
P10639	Thioredoxin OS=Mus musculus GN=Txn PE=1 SV=3 - [THIO_MOUSE]	0	0.7619	1	2	10	13		1.048	1		0.991	3	16	1.026	3	28.9	105	11.7	4.92
Q9JIK9	28S ribosomal protein S34, mitochondrial OS=Mus musculus GN=Mrps34 PE=2 SV=1 - [RT34_MOUSE]	0	0.9266	1	1	30	70		1.228	1		1.012	1		1.129	1		218	25.8	10.43
Q9QUH0	Glutaredoxin-1 OS=Mus musculus GN=Glrx PE=1 SV=3 - [GLRX1_MOUSE]	0	0.729	1	2	12	63		0.545	16	62.5	0.747	20	21.5	0.68	20	25.1	107	11.9	8.37
Q9R0X4	Acyl-coenzyme A thioesterase 9, mitochondrial OS=Mus musculus GN=Acot9 PE=1 SV=1 - [ACOT9_MOUSE]	0	0.82	2	4	49	83		1.27	7	86.6	1.15	7	9.5	1.08	7	18	439	50.5	8.59
Q9CQX8	28S ribosomal protein S36, mitochondrial OS=Mus musculus GN=Mrps36 PE=1 SV=1 - [RT36_MOUSE]	0	0.9216	2	4	10	34		1.268	13	16.7	1.077	13	12.7	1.145	13	7.6	102	11.1	9.99
Q9DB41	Mitochondrial glutamate carrier 2 OS=Mus musculus GN=Slc25a18 PE=2 SV=4 - [GHC2_MOUSE]	0	0.9906	4	1	36	93		1.187	1		1.734	1		1.573	1		320	34.1	9.19
Q9D1P0	39S ribosomal protein L13, mitochondrial OS=Mus musculus GN=Mrpl13 PE=2 SV=1 - [RM13_MOUSE]	0	0.764	2	2	19	43		1.118	2	24	1.051	2	6.8	1.259	2	1.8	178	20.7	9.35
Q06185	ATP synthase subunit e, mitochondrial OS=Mus musculus GN=Atp5i PE=1 SV=2 - [ATP5I_MOUSE]	0	0.8028	1	2	8	24		0.962	7	21.4	1.608	7	42.2	1.467	7	32.4	71	8.2	9.35
Q8K2Y7	39S ribosomal protein L47, mitochondrial OS=Mus musculus GN=Mrpl47 PE=2 SV=2 - [RM47_MOUSE]	0	0.8413	1	1	32	54		0.833	1		1.366	1		1.299	1		252	29.7	10.21
Q921S7	39S ribosomal protein L37, mitochondrial OS=Mus musculus GN=Mrpl37 PE=2 SV=1 - [RM37_MOUSE]	0	0.8369	1	1	43	98		1.475	3	132.1	1.071	4	10.7	1.142	4	14.3	423	48.3	8.84
Q9CQL4	39S ribosomal protein L20, mitochondrial OS=Mus musculus GN=Mrpl20 PE=1 SV=1 - [RM20_MOUSE]	0	0.906	2	1	25	80											149	17.6	11.11
P56375	Acylphosphatase-2 OS=Mus musculus GN=Acyp2 PE=2 SV=2 - [ACYP2_MOUSE]	0	0.8774	1	2	15	36		1.16	9	38.9	1.014	9	11.1	0.98	9	10.6	106	11.9	9.26
O35943	Frataxin, mitochondrial OS=Mus musculus GN=Fxn PE=1 SV=1 - [FRDA_MOUSE]	0	0.7295	1	2	24	47		1.439	2	1.1	0.992	2	24.2	1.016	2	31.2	207	22.9	8.02
Q8BP40	Lysophosphatidic acid phosphatase type 6 OS=Mus musculus GN=Acp6 PE=2 SV=1 - [PPA6_MOUSE]	0	0.622	1	1	27	47		1.049	1		1.122	1		1.001	1		418	47.6	7.72
Q9QXB9	Developmentally-regulated GTP-binding protein 2 OS=Mus musculus GN=Drg2 PE=1 SV=1 - [DRG2_MOUSE]	0	0.7747	1	3	42	165		0.553	10	51.4	0.896	11	10.9	0.956	11	4	364	40.7	8.88
Q9R1Z7	6-pyruvoyl tetrahydrobiopterin synthase OS=Mus musculus GN=Pts PE=2 SV=2 - [PTPS_MOUSE]	0	0.9583	1	1	13	22		1.236	3	15.7	0.942	3	21.6	0.985	3	3.5	144	16.2	6.52
Q9CQY6	Ubiquinol-cytochrome-c reductase complex assembly factor 2 OS=Mus musculus GN=Uqcc2 PE=1 SV=1 - [UQCC2_MOUSE]	0	0.8382	2	1	18	27		1.73	2	8.4	1.063	2	10.3	0.895	2	9.5	136	16.3	9.19
Q91YP0	L-2-hydroxyglutarate dehydrogenase, mitochondrial OS=Mus musculus GN=L2hgdh PE=1 SV=1 - [L2HDH_MOUSE]	0	0.7802	1	3	33	102		0.918	4	28.8	0.997	5	8.4	1.153	5	13.7	464	50.9	8.29
Q80WJ6	Multidrug resistance-associated protein 9 OS=Mus musculus GN=Abcc12 PE=2 SV=1 - [MRP9_MOUSE]	0	0.6266	2	1	96	192		1.419	1		0.953	1		1.02	1		1366	153	8.22
P48962	ADP/ATP translocase 1 OS=Mus musculus GN=Slc25a4 PE=1 SV=4 - [ADT1_MOUSE]	0	0.8725	2	3	38	121		1.241	6	40.1	1.593	6	42.6	1.59	6	15.6	298	32.9	9.72
Q9JHW4	Selenocysteine-specific elongation factor OS=Mus musculus GN=Eefsec PE=2 SV=2 - [SELB_MOUSE]	0	0.6792	1	1	45	91		1.17	1		0.982	1		0.993	1		583	63.5	8.29
Q5U4H9	Nuclear receptor coactivator 4 OS=Mus musculus GN=Ncoa4 PE=2 SV=1 - [Q5U4H9_MOUSE]	0	0.56	2	1	40	76		0.762	1		0.933	1		0.905	1		625	70.3	5.4
Q920A7	AFG3-like protein 1 OS=Mus musculus GN=Afg3l1 PE=2 SV=2 - [AFG31_MOUSE]	0	0.8188	1	1	79	276		0.806	1		0.98	1		1.089	1		789	87	8.85
Q9CZW5	Mitochondrial import receptor subunit TOM70 OS=Mus musculus GN=Tomm70a PE=1 SV=2 - [TOM70_MOUSE]	0	0.8789	1	1	53	110		1.102	1		2.702	1		2.413	1		611	67.5	7.53
P85094	Isochorismatase domain-containing protein 2A, mitochondrial OS=Mus musculus GN=Isoc2a PE=1 SV=1 - [ISC2A_MOUSE]	0	0.7039	1	1	14	29		2.439	1		1.297	1		1.147	1		206	22.4	8.02
Q99KK9	Probable histidine--tRNA ligase, mitochondrial OS=Mus musculus GN=Hars2 PE=2 SV=1 - [SYHM_MOUSE]	0	0.8198	2	1	53	116		1.08	1		1.061	1		0.917	1		505	56.9	8.32
P56135	ATP synthase subunit f, mitochondrial OS=Mus musculus GN=Atp5j2 PE=1 SV=3 - [ATPK_MOUSE]	0	0.5909	2	2	9	31		1.777	9	28.1	2.083	9	36.1	1.779	9	28.4	88	10.3	9.95
Q99K67	Alpha-aminoadipic semialdehyde synthase, mitochondrial OS=Mus musculus GN=Aass PE=1 SV=1 - [AASS_MOUSE]	0	0.6501	1	3	67	159		1.206	3	8.8	1.109	3	3.5	1.063	3	1.2	926	102.9	6.87
Q8R3F5	Malonyl-CoA-acyl carrier protein transacylase, mitochondrial OS=Mus musculus GN=Mcat PE=1 SV=3 - [FABD_MOUSE]	0	0.8924	1	1	37	82		0.954	1		0.856	1		0.975	1		381	41.9	8.1
Q9WV84	Nucleoside diphosphate kinase, mitochondrial OS=Mus musculus GN=Nme4 PE=1 SV=1 - [NDKM_MOUSE]	0	0.5968	1	1	14	48		0.847	1		0.86	1		1.353	1		186	20.5	9.03
Q9CZN7	Serine hydroxymethyltransferase OS=Mus musculus GN=Shmt2 PE=2 SV=1 - [Q9CZN7_MOUSE]	0	0.7897	1	2	48	133		0.744	3	1.1	1.042	3	41.2	1.175	3	22	504	55.7	8.47
P48410	ATP-binding cassette sub-family D member 1 OS=Mus musculus GN=Abcd1 PE=1 SV=1 - [ABCD1_MOUSE]	0	0.6454	1	1	60	125		0.827	1		0.751	1		0.843	1		736	81.8	8.7
Q9DB15	39S ribosomal protein L12, mitochondrial OS=Mus musculus GN=Mrpl12 PE=1 SV=2 - [RM12_MOUSE]	0	1	1	4	28	68		1.024	9	30.9	1.089	10	11	1.025	10	21.7	201	21.7	9.29
Q78PY7	Staphylococcal nuclease domain-containing protein 1 OS=Mus musculus GN=Snd1 PE=1 SV=1 - [SND1_MOUSE]	0	0.7637	3	3	91	266		0.907	8	43.3	1.078	8	6.4	1.047	8	6.1	910	102	7.43
Q9WV98	Mitochondrial import inner membrane translocase subunit Tim9 OS=Mus musculus GN=Timm9 PE=1 SV=1 - [TIM9_MOUSE]	0	0.8652	1	4	10	38		1.014	26	46.4	1.047	27	9.6	0.995	27	7.1	89	10.3	7.21
Q3URE1	Acyl-CoA synthetase family member 3, mitochondrial OS=Mus musculus GN=Acsf3 PE=2 SV=2 - [ACSF3_MOUSE]	0	0.7907	1	1	43	153		0.925	1		1.022	1		1.159	1		583	65	8.02
P53026	60S ribosomal protein L10a OS=Mus musculus GN=Rpl10a PE=1 SV=3 - [RL10A_MOUSE]	0	0.8479	3	4	25	45		0.79	7	27.3	1.017	7	20.7	1.018	7	30	217	24.9	9.98
Q9CQB4	Cytochrome b-c1 complex subunit 7 OS=Mus musculus GN=Uqcrb PE=2 SV=1 - [Q9CQB4_MOUSE]	0	0.5946	2	2	11	44		0.666	2	40.3	1.91	3	16.6	1.946	3	13.4	111	13.6	9.11
Q9D1G1	Ras-related protein Rab-1B OS=Mus musculus GN=Rab1b PE=1 SV=1 - [RAB1B_MOUSE]	0	0.8607	1	5	22	49		0.61	7	6.9	1.046	7	35.9	1.087	7	47.2	201	22.2	5.73
Q9EQI8	39S ribosomal protein L46, mitochondrial OS=Mus musculus GN=Mrpl46 PE=1 SV=1 - [RM46_MOUSE]	0	0.9117	1	2	31	69		1.113	2	65.5	1.097	2	2.2	1.035	2	8.1	283	32.1	7.4
Q8BGV8	Mitochondrial dynamics protein MID51 OS=Mus musculus GN=Mief1 PE=1 SV=1 - [MID51_MOUSE]	0	0.5659	1	1	38	84					1.806	1		1.565	1		463	51.2	7.88
Q9CQS4	Solute carrier family 25 member 46 OS=Mus musculus GN=Slc25a46 PE=1 SV=1 - [S2546_MOUSE]	0	0.567	1	2	22	69		1.214	3	1.7	1.266	3	2.5	1.164	3	3.6	418	46.2	7.64
Q99M04	Lipoyl synthase, mitochondrial OS=Mus musculus GN=Lias PE=2 SV=1 - [LIAS_MOUSE]	0	0.8365	2	1	40	83		1.357	2	7.2	1.026	2	12.7	1.013	2	19.4	373	41.9	8.88
P00405	Cytochrome c oxidase subunit 2 OS=Mus musculus GN=Mtco2 PE=1 SV=1 - [COX2_MOUSE]	0	0.3392	1	3	8	32		1.169	14	38.9	2.755	18	24.5	2.853	18	35.9	227	26	4.73
P03930	ATP synthase protein 8 OS=Mus musculus GN=Mtatp8 PE=1 SV=1 - [ATP8_MOUSE]	0	0.597	1	2	8	17		1.789	4	28.1	1.677	4	14	1.507	4	27.7	67	7.8	9.88
P00848	ATP synthase subunit a OS=Mus musculus GN=Mtatp6 PE=2 SV=1 - [ATP6_MOUSE]	0	0.4558	1	1	8	20		1.254	1		1.187	1		1.069	1		226	25.1	10.43
Q99LB7	Sarcosine dehydrogenase, mitochondrial OS=Mus musculus GN=Sardh PE=1 SV=1 - [SARDH_MOUSE]	0	0.556	1	1	67	170		0.95	1		1.239	1		1.265	1		919	101.6	6.74
Q922E6	FAST kinase domain-containing protein 2 OS=Mus musculus GN=Fastkd2 PE=2 SV=2 - [FAKD2_MOUSE]	0	0.7866	1	1	67	198		0.902	1		0.959	1		1.098	1		689	78.9	8.9
Q8VEM8	Phosphate carrier protein, mitochondrial OS=Mus musculus GN=Slc25a3 PE=1 SV=1 - [MPCP_MOUSE]	0	0.7815	2	1	25	87		1.356	3	8.7	1.633	3	13.2	1.374	3	7.8	357	39.6	9.26
Q99NB1	Acetyl-coenzyme A synthetase 2-like, mitochondrial OS=Mus musculus GN=Acss1 PE=1 SV=1 - [ACS2L_MOUSE]	0	0.7067	1	2	46	97		1.149	4	14.8	1.067	4	10.5	1.01	4	1.6	682	74.6	6.98
Q9QYB1	Chloride intracellular channel protein 4 OS=Mus musculus GN=Clic4 PE=1 SV=3 - [CLIC4_MOUSE]	0	0.9051	1	1	32	59		1.397	1		1.416	1		1.096	1		253	28.7	5.59
Q9JJN4	Succinyl-CoA:3-ketoacid coenzyme A transferase 2A, mitochondrial OS=Mus musculus GN=Oxct2a PE=2 SV=2 - [SCO2A_MOUSE]	0	0.7731	2	1	47	143		0.944	1		1.081	1		1.188	1		520	56.4	8.91
P47934	Carnitine O-acetyltransferase OS=Mus musculus GN=Crat PE=1 SV=3 - [CACP_MOUSE]	0	0.5974	3	4	47	233		1.06	6	26.9	1.035	6	15.8	1.162	6	16.2	626	70.8	8.44
Q61337	Bcl2-associated agonist of cell death OS=Mus musculus GN=Bad PE=1 SV=1 - [BAD_MOUSE]	0	0.9412	4	1	22	62		1.196	1		0.866	1		0.859	1		204	22.1	9.17
P50544	Very long-chain specific acyl-CoA dehydrogenase, mitochondrial OS=Mus musculus GN=Acadvl PE=1 SV=3 - [ACADV_MOUSE]	0	0.9634	2	7	73	179		1.393	10	31	1.02	10	6	1.03	10	18.9	656	70.8	8.75
Q9D2P8	Myelin-associated oligodendrocyte basic protein OS=Mus musculus GN=Mobp PE=1 SV=1 - [MOBP_MOUSE]	0	0.7529	1	2	21	65		1.365	4	16.2	1.831	4	8.8	1.571	4	7.1	170	19.2	11.14
Q9CZL5	Pterin-4-alpha-carbinolamine dehydratase 2 OS=Mus musculus GN=Pcbd2 PE=1 SV=2 - [PHS2_MOUSE]	0	0.9118	1	1	17	39		1.278	1		1.032	1		0.76	1		136	14.8	9.16
Q8BGT5	Alanine aminotransferase 2 OS=Mus musculus GN=Gpt2 PE=1 SV=1 - [ALAT2_MOUSE]	0	0.8678	2	2	49	103		1.184	4	14.1	1.015	4	1.4	1.017	4	7.7	522	57.9	8
Q3UNZ8	Quinone oxidoreductase-like protein 2 OS=Mus musculus PE=1 SV=1 - [QORL2_MOUSE]	0	0.8714	3	1	28	65		1.315	2	0.7	1.018	2	10.5	0.938	2	35	350	37.8	8.9
Q8BIJ6	Isoleucine--tRNA ligase, mitochondrial OS=Mus musculus GN=Iars2 PE=1 SV=1 - [SYIM_MOUSE]	0	0.6275	3	2	68	165		0.724	4	53.4	1.009	4	3.2	0.958	4	10.9	1012	112.7	6.81
O88696	ATP-dependent Clp protease proteolytic subunit, mitochondrial OS=Mus musculus GN=Clpp PE=1 SV=1 - [CLPP_MOUSE]	0	0.7904	1	3	29	70		0.971	4	11.8	1.031	4	4.4	0.992	4	7.5	272	29.8	7.47
Q9D6S7	Ribosome-recycling factor, mitochondrial OS=Mus musculus GN=Mrrf PE=1 SV=1 - [RRFM_MOUSE]	0	0.8855	1	2	29	89		0.791	4	23.3	0.946	4	9.7	1.036	4	8.4	262	29	9.85
Q9D172	ES1 protein homolog, mitochondrial OS=Mus musculus GN=D10Jhu81e PE=1 SV=1 - [ES1_MOUSE]	0	0.9511	1	9	33	116		0.646	44	69.8	1.03	45	10.8	0.99	45	13.8	266	28.1	8.78
Q8CIW5	Twinkle protein, mitochondrial OS=Mus musculus GN=Peo1 PE=2 SV=1 - [PEO1_MOUSE]	0	0.9051	1	1	68	133		1.114	1		0.973	1		0.861	1		685	76.9	9.13
Q9JHR7	Insulin-degrading enzyme OS=Mus musculus GN=Ide PE=1 SV=1 - [IDE_MOUSE]	0	0.5947	2	2	70	187		1.846	2	20.8	1.326	2	8.7	1.211	2	16.7	1019	117.7	6.54
Q9JKL4	NADH dehydrogenase [ubiquinone] 1 alpha subcomplex assembly factor 3 OS=Mus musculus GN=Ndufaf3 PE=2 SV=1 - [NDUF3_MOUSE]	0	0.827	1	1	13	26		1.875	1		1.222	1		1.253	1		185	20.7	8.05
Q91WM2	Cat eye syndrome critical region protein 5 homolog OS=Mus musculus GN=Cecr5 PE=2 SV=1 - [CECR5_MOUSE]	0	0.6516	1	4	25	43		0.888	8	33.9	1.062	8	17.7	1.168	8	23.2	419	46.3	7.88
Q9CR13	UPF0562 protein C7orf55 homolog OS=Mus musculus PE=3 SV=1 - [CG055_MOUSE]	0	0.7168	1	1	11	35		0.873	2	38.4	0.929	2	8.3	1.037	2	9.3	113	12.7	10.08
Q99LE6	ATP-binding cassette sub-family F member 2 OS=Mus musculus GN=Abcf2 PE=2 SV=1 - [ABCF2_MOUSE]	0	0.7038	1	1	70	199		1.271	1		0.858	1		0.865	1		628	71.7	7.05
Q8CBC8	Branched-chain-amino-acid aminotransferase OS=Mus musculus GN=Bcat1 PE=2 SV=1 - [Q8CBC8_MOUSE]	0	0.5938	7	4	36	112		1.117	11	48.5	1.262	11	9.2	1.133	11	3.8	453	49.9	6.77
P28271	Cytoplasmic aconitate hydratase OS=Mus musculus GN=Aco1 PE=1 SV=3 - [ACOC_MOUSE]	0	0.7458	1	9	74	164		0.961	16	44.3	0.942	23	12.8	1.042	24	10.5	889	98.1	7.5
Q07813	Apoptosis regulator BAX OS=Mus musculus GN=Bax PE=1 SV=1 - [BAX_MOUSE]	0	0.7656	1	2	22	66		1.105	2	31.9	1.002	2	0.9	1.069	2	8	192	21.4	4.98
Q9CR98	Protein FAM136A OS=Mus musculus GN=Fam136a PE=2 SV=1 - [F136A_MOUSE]	0	0.9638	1	1	22	95		1.15	2	8	0.953	2	3.9	0.961	2	9.8	138	15.7	7.61
O55028	[3-methyl-2-oxobutanoate dehydrogenase [lipoamide]] kinase, mitochondrial OS=Mus musculus GN=Bckdk PE=1 SV=1 - [BCKD_MOUSE]	0	0.75	1	1	35	84		1.191	1		1.053	1		1.067	1		412	46.6	8.91
P46638	Ras-related protein Rab-11B OS=Mus musculus GN=Rab11b PE=1 SV=3 - [RB11B_MOUSE]	0	0.9083	9	5	20	40		0.671	9	38.6	1.03	9	16.1	1.008	9	5.2	218	24.5	5.94
Q8BK72	28S ribosomal protein S27, mitochondrial OS=Mus musculus GN=Mrps27 PE=2 SV=2 - [RT27_MOUSE]	0	0.6217	1	2	37	83		0.73	4	22.6	1.125	4	4.4	1.163	4	11.6	415	47.7	5.5
Q3UUI3	Acyl-coenzyme A thioesterase THEM4 OS=Mus musculus GN=Them4 PE=1 SV=1 - [THEM4_MOUSE]	0	0.7261	1	4	26	106		1.01	25	28.2	1.148	28	16.3	1.207	28	9.7	230	26	9.64
O55137	Acyl-coenzyme A thioesterase 1 OS=Mus musculus GN=Acot1 PE=1 SV=1 - [ACOT1_MOUSE]	0	0.8449	6	4	43	84		1.002	9	13.1	0.928	9	9.4	1.023	9	18.3	419	46.1	6.58
P09528	Ferritin heavy chain OS=Mus musculus GN=Fth1 PE=1 SV=2 - [FRIH_MOUSE]	0	0.8571	1	3	19	29		1.538	6	21.5	1.048	6	12.6	1.086	6	6.1	182	21.1	5.88
Q9DBM2	Peroxisomal bifunctional enzyme OS=Mus musculus GN=Ehhadh PE=1 SV=4 - [ECHP_MOUSE]	0	0.766	1	1	63	199		1.24	1		1.044	2	27	0.852	2	6.9	718	78.3	9.13
Q8BXN7	Protein phosphatase 1K, mitochondrial OS=Mus musculus GN=Ppm1k PE=1 SV=1 - [PPM1K_MOUSE]	0	0.7204	1	1	29	107		0.818	1		0.924	1		0.871	1		372	40.9	6.39
Q9Z2I0	LETM1 and EF-hand domain-containing protein 1, mitochondrial OS=Mus musculus GN=Letm1 PE=2 SV=1 - [LETM1_MOUSE]	0	0.7642	1	1	65	149		1.16	1		1.39	1		1.172	1		738	82.9	6.52
Q61733	28S ribosomal protein S31, mitochondrial OS=Mus musculus GN=Mrps31 PE=2 SV=1 - [RT31_MOUSE]	0	0.7161	1	1	26	68		1.009	1		1.003	1		0.983	1		384	43.9	8.51
Q9CQF0	39S ribosomal protein L11, mitochondrial OS=Mus musculus GN=Mrpl11 PE=2 SV=1 - [RM11_MOUSE]	0	0.75	1	2	20	46		0.912	3	9.4	1.26	3	4.1	1.051	3	28.7	192	20.7	9.73
Q14CH7	Alanine--tRNA ligase, mitochondrial OS=Mus musculus GN=Aars2 PE=2 SV=1 - [SYAM_MOUSE]	0	0.6908	1	2	70	141		0.929	2	176.6	1.04	2	16.6	1.054	2	13.1	980	106.7	6.18
Q99JR1	Sideroflexin-1 OS=Mus musculus GN=Sfxn1 PE=1 SV=3 - [SFXN1_MOUSE]	0	0.854	1	1	27	69		1.408	1		1.615	1		1.516	1		322	35.6	9.23
Q99LX0	Protein DJ-1 OS=Mus musculus GN=Park7 PE=1 SV=1 - [PARK7_MOUSE]	0	0.9788	5	8	29	126		1.106	43	44	0.936	44	10.8	1.002	44	12.3	189	20	6.77
Q8BGC4	Zinc-binding alcohol dehydrogenase domain-containing protein 2 OS=Mus musculus GN=Zadh2 PE=1 SV=1 - [ZADH2_MOUSE]	0	0.7215	1	2	33	314		1.193	3	23.6	1.061	3	10.8	0.948	3	3.2	377	40.5	7.42
Q8R086	Sulfite oxidase, mitochondrial OS=Mus musculus GN=Suox PE=2 SV=2 - [SUOX_MOUSE]	0	0.7308	1	1	39	91		1.694	2	2.5	1.231	2	3	1.106	2	11.3	546	60.7	6.54
P09671	Superoxide dismutase [Mn], mitochondrial OS=Mus musculus GN=Sod2 PE=1 SV=3 - [SODM_MOUSE]	0	0.8153	1	6	22	93		0.852	20	38.5	1.114	20	22.2	1.136	20	19.2	222	24.6	8.62
Q60930	Voltage-dependent anion-selective channel protein 2 OS=Mus musculus GN=Vdac2 PE=1 SV=2 - [VDAC2_MOUSE]	0	0.6203	4	3	20	68		1.299	7	23.3	2.056	7	33.9	2.031	7	57.9	295	31.7	7.49
Q6NVE9	Protein phosphatase PTC7 homolog OS=Mus musculus GN=Pptc7 PE=2 SV=1 - [PPTC7_MOUSE]	0	0.6161	1	2	19	33		1.188	1		1.062	2	11.1	0.924	2	2	310	33	5.27
Q91VA7	Isocitrate dehydrogenase [NAD] subunit, mitochondrial OS=Mus musculus GN=Idh3b PE=2 SV=1 - [Q91VA7_MOUSE]	0	0.7708	2	9	37	137		0.882	50	45.3	1.025	51	11.6	0.983	51	8.2	384	42.2	8.6
Q8K1R3	Polyribonucleotide nucleotidyltransferase 1, mitochondrial OS=Mus musculus GN=Pnpt1 PE=1 SV=1 - [PNPT1_MOUSE]	0	0.7791	1	3	73	188		0.874	2	50.8	1.086	2	1.9	1.074	2	18.1	783	85.6	8.03
P32020	Non-specific lipid-transfer protein OS=Mus musculus GN=Scp2 PE=1 SV=3 - [NLTP_MOUSE]	0	0.649	1	4	46	155		0.677	10	19.1	1.048	10	7.4	0.915	10	7.4	547	59.1	7.44
Q9JHS4	ATP-dependent Clp protease ATP-binding subunit clpX-like, mitochondrial OS=Mus musculus GN=Clpx PE=1 SV=2 - [CLPX_MOUSE]	0	0.7729	2	1	58	170					0.989	1		0.923	1		634	69.2	7.71
Q7TSQ8	Pyruvate dehydrogenase phosphatase regulatory subunit, mitochondrial OS=Mus musculus GN=Pdpr PE=2 SV=1 - [PDPR_MOUSE]	0	0.6595	2	2	57	106		1.443	2	41.4	1.183	2	17.9	1.095	2	6.9	878	99.2	6.35
Q9D6Y7	Mitochondrial peptide methionine sulfoxide reductase OS=Mus musculus GN=Msra PE=1 SV=1 - [MSRA_MOUSE]	0	0.9313	1	1	29	57		1.638	1		0.974	1		0.901	1		233	26	8.41
P56382	ATP synthase subunit epsilon, mitochondrial OS=Mus musculus GN=Atp5e PE=1 SV=2 - [ATP5E_MOUSE]	0	0.7115	1	3	6	17		0.913	5	10.8	0.932	5	4.9	0.948	5	12.7	52	5.8	10.01
Q8VDC0	Probable leucine--tRNA ligase, mitochondrial OS=Mus musculus GN=Lars2 PE=1 SV=1 - [SYLM_MOUSE]	0	0.7417	1	1	62	124		0.402	1		0.87	1		0.859	1		902	101.4	8.19
P11352	Glutathione peroxidase 1 OS=Mus musculus GN=Gpx1 PE=1 SV=2 - [GPX1_MOUSE]	0	0.6915	3	3	10	15		0.982	7	9.1	1.094	7	17	1.111	7	18.9	201	22.3	7.21
Q99KE1	NAD-dependent malic enzyme, mitochondrial OS=Mus musculus GN=Me2 PE=2 SV=1 - [MAOM_MOUSE]	0	0.7963	1	3	49	107		1.325	4	12.6	1.195	4	9.5	1.21	4	12.4	589	65.8	7.61
Q9CZN8	Glutamyl-tRNA(Gln) amidotransferase subunit A, mitochondrial OS=Mus musculus GN=Qrsl1 PE=2 SV=1 - [GATA_MOUSE]	0	0.6629	1	1	30	113		0.958	1		1	1		1.212	1		525	56.7	5.95
Q9CQX2	Cytochrome b5 type B OS=Mus musculus GN=Cyb5b PE=1 SV=1 - [CYB5B_MOUSE]	0	0.6164	1	1	7	19		1.344	1		1.129	1		1.144	1		146	16.3	4.89
Q9QUI0	Transforming protein RhoA OS=Mus musculus GN=Rhoa PE=1 SV=1 - [RHOA_MOUSE]	0	0.4611	1	2	17	88		1.133	3	6.7	1.007	3	3.9	0.894	3	0.8	193	21.8	6.1
Q8R164	Valacyclovir hydrolase OS=Mus musculus GN=Bphl PE=1 SV=1 - [BPHL_MOUSE]	0	0.8591	1	6	32	114		0.988	26	40.6	1.095	26	13.3	1.089	26	11.8	291	32.8	8.94
P56213	FAD-linked sulfhydryl oxidase ALR OS=Mus musculus GN=Gfer PE=2 SV=2 - [ALR_MOUSE]	0	0.7879	1	2	27	66		1.316	4	11.2	0.993	4	3.6	0.913	4	5	198	22.9	7.93
Q60936	Chaperone activity of bc1 complex-like, mitochondrial OS=Mus musculus GN=Adck3 PE=1 SV=2 - [ADCK3_MOUSE]	0	0.7085	11	2	49	102		0.897	3	84.4	1.234	3	4.6	1.216	3	22.2	645	71.7	6.54
Q8R0Y8	Mitochondrial coenzyme A transporter SLC25A42 OS=Mus musculus GN=Slc25a42 PE=2 SV=1 - [S2542_MOUSE]	0	0.7862	1	1	32	83		1.057	1		1.021	1		0.999	1		318	35.2	10.05
Q9D113	DNL-type zinc finger protein OS=Mus musculus GN=Dnlz PE=2 SV=1 - [DNLZ_MOUSE]	0	0.8757	1	2	21	36		1.042	2	19.4	1.092	2	11.1	0.942	2	6.1	177	19.4	9.48
Q8K1Z0	Ubiquinone biosynthesis protein COQ9, mitochondrial OS=Mus musculus GN=Coq9 PE=1 SV=1 - [COQ9_MOUSE]	0	0.6422	2	3	24	87		0.7	4	40.4	1.057	4	5.2	1.232	4	6.7	313	35.1	5.92
P52196	Thiosulfate sulfurtransferase OS=Mus musculus GN=Tst PE=1 SV=3 - [THTR_MOUSE]	0	0.7508	1	3	28	75		1.046	8	18.1	1.041	8	11.7	1.042	8	6.4	297	33.4	7.85
Q91YJ5	Translation initiation factor IF-2, mitochondrial OS=Mus musculus GN=Mtif2 PE=1 SV=2 - [IF2M_MOUSE]	0	0.5915	4	1	53	93		1.01	1		1.125	1		1.103	1		727	81.2	7.24
Q499X9	Methionine--tRNA ligase, mitochondrial OS=Mus musculus GN=Mars2 PE=2 SV=2 - [SYMM_MOUSE]	0	0.7679	1	3	46	96		1.026	4	41.9	1.035	4	3.4	1.119	4	3.2	586	65.8	8.09
Q9EQ80	Putative GTP cyclohydrolase 1 type 2 Nif3l1 OS=Mus musculus GN=Nif3l1 PE=1 SV=4 - [GTPC1_MOUSE]	0	0.5878	2	2	27	83		0.898	5	22	1.024	5	5.3	0.936	5	3.6	376	41.7	6.76
Q8BVI4	Dihydropteridine reductase OS=Mus musculus GN=Qdpr PE=1 SV=2 - [DHPR_MOUSE]	0	1	3	2	24	90		0.517	4	21.6	1.092	4	17.6	1.105	4	6.3	241	25.6	7.81
P28661	Septin-4 OS=Mus musculus GN=Sept4 PE=1 SV=1 - [SEPT4_MOUSE]	0	0.6946	6	4	44	106		0.881	8	38	1.088	8	17	1.165	8	12.8	478	54.9	5.87
Q9D6U8	Protein FAM162A OS=Mus musculus GN=Fam162a PE=2 SV=1 - [F162A_MOUSE]	0	0.8581	1	1	18	41		1.219	1		1.93	1		1.656	1		155	17.7	9.88
Q922H2	[Pyruvate dehydrogenase (acetyl-transferring)] kinase isozyme 3, mitochondrial OS=Mus musculus GN=Pdk3 PE=1 SV=1 - [PDK3_MOUSE]	0	0.8024	1	2	44	89		1.236	3	41.9	1.07	3	20.4	1.021	3	0.3	415	47.9	8.82
Q3KNK3	NADH-cytochrome b5 reductase 2 OS=Mus musculus GN=Cyb5r2 PE=2 SV=2 - [NB5R2_MOUSE]	0	0.5217	1	1	17	48		0.311	1		0.785	1		0.89	1		276	31.3	6.76
Q99LB6	Methionine adenosyltransferase 2 subunit beta OS=Mus musculus GN=Mat2b PE=2 SV=1 - [MAT2B_MOUSE]	0	0.7665	2	1	21	38		0.994	3	1.5	1.091	3	0.3	0.974	3	1.4	334	37.4	6.95
Q9D8S4	Oligoribonuclease, mitochondrial OS=Mus musculus GN=Rexo2 PE=1 SV=2 - [ORN_MOUSE]	0	0.8059	1	2	24	68		1.01	9	11.6	1.04	9	4.1	1.103	9	7.9	237	26.7	7.15
O08528	Hexokinase-2 OS=Mus musculus GN=Hk2 PE=2 SV=1 - [HXK2_MOUSE]	0	0.711	6	1	90	324		0.849	1		0.828	1		0.877	1		917	102.5	6.11
Q8BYL4	Tyrosine--tRNA ligase, mitochondrial OS=Mus musculus GN=Yars2 PE=1 SV=2 - [SYYM_MOUSE]	0	0.8242	2	3	53	210		2.188	4	4.2	1.114	4	10.3	1.094	4	8	472	52.6	9.16
Q9D881	Cytochrome c oxidase subunit 5B, mitochondrial OS=Mus musculus GN=Cox5b PE=2 SV=1 - [Q9D881_MOUSE]	0	0.938	2	1	19	104		0.879	2	8	1.529	2	1.4	1.38	2	16.3	129	13.8	8.12
P15532	Nucleoside diphosphate kinase A OS=Mus musculus GN=Nme1 PE=1 SV=1 - [NDKA_MOUSE]	0	0.8355	5	8	15	98		0.765	69	69.4	0.983	72	10.9	0.99	72	11.3	152	17.2	7.37
Q8K2C6	NAD-dependent protein deacylase sirtuin-5, mitochondrial OS=Mus musculus GN=Sirt5 PE=1 SV=1 - [SIR5_MOUSE]	0	0.9774	1	3	31	46		1.289	4	25.6	0.969	4	11.9	1.033	4	15.9	310	34.1	8.53
Q8CBY0	Glutamyl-tRNA(Gln) amidotransferase subunit C, mitochondrial OS=Mus musculus GN=Gatc PE=2 SV=1 - [GATC_MOUSE]	0	0.5871	1	1	14	59		1.008	1		1	1		1.077	1		155	16.7	5.16
Q07417	Short-chain specific acyl-CoA dehydrogenase, mitochondrial OS=Mus musculus GN=Acads PE=1 SV=2 - [ACADS_MOUSE]	0	0.8738	1	1	40	80		1.45	2	0.9	0.959	2	1.7	0.952	2	11.7	412	44.9	8.47
Q9DCX2	ATP synthase subunit d, mitochondrial OS=Mus musculus GN=Atp5h PE=1 SV=3 - [ATP5H_MOUSE]	0	0.8199	3	6	15	24		1.341	8	34.3	1.525	8	13.5	1.521	8	19.8	161	18.7	5.69
Q99JB2	Stomatin-like protein 2, mitochondrial OS=Mus musculus GN=Stoml2 PE=1 SV=1 - [STML2_MOUSE]	0	0.8499	4	3	40	106		1.198	4	41.3	1.186	4	34.2	1.233	4	27.6	353	38.4	8.87
Q8BIP0	Aspartate--tRNA ligase, mitochondrial OS=Mus musculus GN=Dars2 PE=2 SV=1 - [SYDM_MOUSE]	0	0.7565	1	1	61	145		0.703	2	52.6	1.03	2	0.4	1.21	2	10.7	653	74.1	6.98
Q8K4F5	Alpha/beta hydrolase domain-containing protein 11 OS=Mus musculus GN=Abhd11 PE=1 SV=1 - [ABHDB_MOUSE]	0	0.7003	2	1	22	101		0.917	6	14.2	1.023	7	9.9	1.048	7	11.6	307	33.5	9.61
Q91VA6	Polymerase delta-interacting protein 2 OS=Mus musculus GN=Poldip2 PE=2 SV=1 - [PDIP2_MOUSE]	0	0.7853	2	1	31	150		1.102	2	25.1	0.947	2	2.5	0.972	2	2.2	368	41.8	8.63
Q9WUT3	Ribosomal protein S6 kinase alpha-2 OS=Mus musculus GN=Rps6ka2 PE=1 SV=1 - [KS6A2_MOUSE]	0	0.7353	1	1	66	127		1.02	1		0.98	1		1.008	1		733	83.1	8.5
Q6PD03	Serine/threonine-protein phosphatase 2A 56 kDa regulatory subunit alpha isoform OS=Mus musculus GN=Ppp2r5a PE=2 SV=1 - [2A5A_MOUSE]	0	0.5844	1	2	36	107		0.771	4	3.5	0.991	4	6.6	0.975	4	5.4	486	56.3	7.03
Q60996	Serine/threonine-protein phosphatase 2A 56 kDa regulatory subunit gamma isoform OS=Mus musculus GN=Ppp2r5c PE=1 SV=2 - [2A5G_MOUSE]	0	0.771	1	1	36	92		0.784	1		0.969	1		0.92	1		524	60.8	6.64
Q78JT3	3-hydroxyanthranilate 3,4-dioxygenase OS=Mus musculus GN=Haao PE=1 SV=1 - [3HAO_MOUSE]	0	0.6678	1	1	25	35		1.174	1		0.946	1		0.841	1		286	32.8	6.54
P48193	Protein 4.1 OS=Mus musculus GN=Epb41 PE=1 SV=2 - [41_MOUSE]	0	0.8042	9	1	70	118		0.979	1		1.029	1		1.125	1		858	95.9	5.6
P10852	4F2 cell-surface antigen heavy chain OS=Mus musculus GN=Slc3a2 PE=1 SV=1 - [4F2_MOUSE]	0	0.7662	1	2	47	128		0.964	2	8.8	1.385	2	0.7	1.275	2	9.1	526	58.3	5.91
P97288	5-hydroxytryptamine receptor 4 OS=Mus musculus GN=Htr4 PE=1 SV=3 - [5HT4R_MOUSE]	0	0.4562	1	1	20	49											388	43.9	8.12
Q3UFY7	7-methylguanosine phosphate-specific 5'-nucleotidase OS=Mus musculus GN=Nt5c3b PE=2 SV=3 - [5NT3B_MOUSE]	0	0.7833	1	2	34	72		0.965	3	6.7	1.022	3	1.3	0.927	3	5.7	300	34.4	6.24
Q61503	5'-nucleotidase OS=Mus musculus GN=Nt5e PE=1 SV=2 - [5NTD_MOUSE]	0	0.6215	1	1	32	94					2.129	1					576	63.8	6.64
P12961	Neuroendocrine protein 7B2 OS=Mus musculus GN=Scg5 PE=1 SV=1 - [7B2_MOUSE]	0	0.6604	1	1	15	35		0.734	1		0.694	1		0.85	1		212	23.9	5.81
Q8C0J2	Autophagy-related protein 16-1 OS=Mus musculus GN=Atg16l1 PE=1 SV=1 - [A16L1_MOUSE]	0	0.8402	1	2	60	120		0.941	6	47.7	0.873	6	15	1.067	6	14.6	607	68.1	6.38
Q6GQT1	Alpha-2-macroglobulin-P OS=Mus musculus GN=A2mp PE=2 SV=2 - [A2MP_MOUSE]	0	0.6194	1	1	83	181		1.961	1		0.828	1		0.64	1		1474	164.2	6.61
Q9D2R0	Acetoacetyl-CoA synthetase OS=Mus musculus GN=Aacs PE=2 SV=1 - [AACS_MOUSE]	0	0.7128	1	1	57	149		0.792	1		0.985	1		1.169	1		672	75.2	6.71
Q7M759	Alpha/beta hydrolase domain-containing protein 17B OS=Mus musculus GN=Abhd17b PE=2 SV=1 - [AB17B_MOUSE]	0	0.7222	1	1	22	45		0.899	1		1.285	1		1.077	1		288	32.2	6.29
Q8R5A3	Amyloid beta A4 precursor protein-binding family B member 1-interacting protein OS=Mus musculus GN=Apbb1ip PE=1 SV=2 - [AB1IP_MOUSE]	0	0.5403	1	1	37	108											670	74.3	5.35
Q5SSE9	ATP-binding cassette sub-family A member 13 OS=Mus musculus GN=Abca13 PE=2 SV=1 - [ABCAD_MOUSE]	0	0.5767	1	2	267	691		1.27	1		0.862	1		1.029	1		5034	568.5	6.52
Q61102	ATP-binding cassette sub-family B member 7, mitochondrial OS=Mus musculus GN=Abcb7 PE=1 SV=3 - [ABCB7_MOUSE]	0	0.5944	1	1	49	140		1.273	1		0.832	1		1.163	1		752	82.5	9.32
Q99LR1	Monoacylglycerol lipase ABHD12 OS=Mus musculus GN=Abhd12 PE=1 SV=2 - [ABD12_MOUSE]	0	0.6533	3	2	33	63		1.058	3	21.2	1.052	3	16.4	0.92	3	6	398	45.2	8.72
Q99J72	DNA dC->dU-editing enzyme APOBEC-3 OS=Mus musculus GN=Apobec3 PE=1 SV=2 - [ABEC3_MOUSE]	0	0.7832	1	1	35	62		0.563	2	19.3	0.756	2	0	0.742	2	19.1	429	50.9	8.94
Q8R0P8	Abhydrolase domain-containing protein 8 OS=Mus musculus GN=Abhd8 PE=2 SV=1 - [ABHD8_MOUSE]	0	0.5057	1	1	16	74		0.666	2	43.4	0.935	2	5.1	0.875	2	9.8	439	48.2	6.64
Q8BYZ1	ABI gene family member 3 OS=Mus musculus GN=Abi3 PE=2 SV=3 - [ABI3_MOUSE]	0	0.7575	2	1	27	96		0.613	1		0.932	1		0.922	1		367	39.1	5.54
Q69ZX8	Actin-binding LIM protein 3 OS=Mus musculus GN=Ablim3 PE=1 SV=2 - [ABLM3_MOUSE]	0	0.8636	1	1	67	146		1.525	3	15.4	0.839	3	11.9	0.865	3	18.1	682	77.6	8.54
Q5SSL4	Active breakpoint cluster region-related protein OS=Mus musculus GN=Abr PE=1 SV=1 - [ABR_MOUSE]	0	0.6868	3	4	61	120		0.744	15	37.2	0.993	15	6.6	0.904	15	16.5	859	97.6	6.58
Q7TQI7	Ankyrin repeat and BTB/POZ domain-containing protein 2 OS=Mus musculus GN=Abtb2 PE=2 SV=1 - [ABTB2_MOUSE]	0	0.6045	1	1	70	186		0.967	1		0.878	1		0.928	1		1024	113.4	6.28
Q5SWU9	Acetyl-CoA carboxylase 1 OS=Mus musculus GN=Acaca PE=1 SV=1 - [ACACA_MOUSE]	0	0.7454	1	1	183	451		0.607	1		0.97	1		0.841	1		2345	265.1	6.39
Q9D7B6	Isobutyryl-CoA dehydrogenase, mitochondrial OS=Mus musculus GN=Acad8 PE=1 SV=2 - [ACAD8_MOUSE]	0	0.9588	2	3	48	144		1.052	5	12.7	1.091	5	5.1	1.146	5	7	413	45	8.13
Q6ZQK5	Arf-GAP with coiled-coil, ANK repeat and PH domain-containing protein 2 OS=Mus musculus GN=Acap2 PE=1 SV=2 - [ACAP2_MOUSE]	0	0.7104	1	2	62	145		1.234	2	25.3	1.104	2	1.7	1.035	2	4.2	770	87.2	6.68
Q9D061	Acyl-CoA-binding domain-containing protein 6 OS=Mus musculus GN=Acbd6 PE=2 SV=2 - [ACBD6_MOUSE]	0	0.6454	2	4	14	40		1.132	14	15.3	1.07	14	25.8	1.027	14	18	282	30.9	5.11
Q8K370	Acyl-CoA dehydrogenase family member 10 OS=Mus musculus GN=Acad10 PE=1 SV=1 - [ACD10_MOUSE]	0	0.8709	3	1	107	231					0.412	1		1.103	1		1069	118.9	8.24
Q8R493	Neuronal acetylcholine receptor subunit beta-4 OS=Mus musculus GN=Chrnb4 PE=2 SV=1 - [ACHB4_MOUSE]	0	0.6404	1	1	31	59		0.827	1		1.043	1		0.956	1		495	55.8	7.66
Q9Z2N8	Actin-like protein 6A OS=Mus musculus GN=Actl6a PE=1 SV=2 - [ACL6A_MOUSE]	0	0.655	3	1	29	76		1.033	1		1.203	1		1.29	1		429	47.4	5.6
Q9QYR9	Acyl-coenzyme A thioesterase 2, mitochondrial OS=Mus musculus GN=Acot2 PE=1 SV=2 - [ACOT2_MOUSE]	0	0.7506	1	4	43	92		1.033	11	24.3	1.012	11	7	1.163	11	18.1	453	49.6	7.36
Q9QXG4	Acetyl-coenzyme A synthetase, cytoplasmic OS=Mus musculus GN=Acss2 PE=1 SV=2 - [ACSA_MOUSE]	0	0.5207	3	1	42	83											701	78.8	6.64
Q91WC3	Long-chain-fatty-acid--CoA ligase 6 OS=Mus musculus GN=Acsl6 PE=2 SV=1 - [ACSL6_MOUSE]	0	0.6413	7	1	58	98		1.575	2	3.7	1.136	2	3.8	1.202	2	9	697	78	7.34
Q8R5C5	Beta-centractin OS=Mus musculus GN=Actr1b PE=1 SV=1 - [ACTY_MOUSE]	0	0.7952	3	1	36	75		0.619	1		1.117	1		1.256	1		376	42.3	6.4
Q99JW2	Aminoacylase-1 OS=Mus musculus GN=Acy1 PE=1 SV=1 - [ACY1_MOUSE]	0	0.7819	2	4	36	84		0.96	11	117.6	1.069	11	11.8	1.112	11	12.2	408	45.8	6.32
Q8R3P0	Aspartoacylase OS=Mus musculus GN=Aspa PE=1 SV=2 - [ACY2_MOUSE]	0	0.7051	4	2	28	64		1.024	3	39.6	1.133	3	8.3	1.144	3	6.6	312	35.3	6.58
O88839	Disintegrin and metalloproteinase domain-containing protein 15 OS=Mus musculus GN=Adam15 PE=1 SV=2 - [ADA15_MOUSE]	0	0.6655	1	1	52	133											864	92.6	6.54
Q80SY6	Adenosine deaminase-like protein OS=Mus musculus GN=Adal PE=2 SV=1 - [ADAL_MOUSE]	0	0.6611	1	1	27	54		2.842	1		1.218	1		1.156	1		360	41	6.35
Q9JHI2	tRNA-specific adenosine deaminase 1 OS=Mus musculus GN=Adat1 PE=1 SV=1 - [ADAT1_MOUSE]	0	0.7756	1	1	48	128		1.263	1		1.045	1		1.051	1		499	55.3	8.16
Q6NSR3	Uncharacterized aarF domain-containing protein kinase 2 OS=Mus musculus GN=Adck2 PE=2 SV=1 - [ADCK2_MOUSE]	0	0.8088	2	1	52	153		1.29	1		0.944	1		0.899	1		617	68.6	8.13
Q8BM81	Arylacetamide deacetylase-like 4 OS=Mus musculus GN=Aadacl4 PE=2 SV=2 - [ADCL4_MOUSE]	0	0.7224	1	1	27	61					0.817	1		0.722	1		407	46.2	8.32
O88444	Adenylate cyclase type 1 OS=Mus musculus GN=Adcy1 PE=2 SV=2 - [ADCY1_MOUSE]	0	0.6664	1	2	96	307											1118	123.3	8.47
P84309	Adenylate cyclase type 5 OS=Mus musculus GN=Adcy5 PE=1 SV=2 - [ADCY5_MOUSE]	0	0.519	1	1	81	218		0.448	3	4.8	0.987	4	5.5	0.948	4	2.9	1262	139	7.06
P97490	Adenylate cyclase type 8 OS=Mus musculus GN=Adcy8 PE=2 SV=2 - [ADCY8_MOUSE]	0	0.6333	1	1	84	197		0.837	2	14.1	0.98	2	5.9	1.167	2	10.6	1249	140	6.93
P51830	Adenylate cyclase type 9 OS=Mus musculus GN=Adcy9 PE=1 SV=1 - [ADCY9_MOUSE]	0	0.643	2	2	100	225		1.117	2	31.7	1.357	2	8.7	1.331	2	10.8	1353	150.9	7.21
Q9QYB5	Gamma-adducin OS=Mus musculus GN=Add3 PE=1 SV=2 - [ADDG_MOUSE]	0	0.6841	1	11	66	185		0.791	32	52	0.986	33	11.1	0.953	33	6.6	706	78.7	5.95
P28474	Alcohol dehydrogenase class-3 OS=Mus musculus GN=Adh5 PE=1 SV=3 - [ADHX_MOUSE]	0	0.5856	1	3	17	28		1.227	4	13.2	1.036	4	9.1	1.023	4	6.5	374	39.5	7.25
Q9CQF6	L-aminoadipate-semialdehyde dehydrogenase-phosphopantetheinyl transferase OS=Mus musculus GN=Aasdhppt PE=2 SV=1 - [ADPPT_MOUSE]	0	0.6861	1	1	27	74		1.316	1		0.892	1		0.983	1		309	35.7	7.14
P54923	[Protein ADP-ribosylarginine] hydrolase OS=Mus musculus GN=Adprh PE=2 SV=1 - [ADPRH_MOUSE]	0	0.6547	1	2	30	77		0.834	4	26.5	1.17	4	4.6	0.724	4	12.1	362	40	5.76
P18762	Beta-2 adrenergic receptor OS=Mus musculus GN=Adrb2 PE=2 SV=2 - [ADRB2_MOUSE]	0	0.7823	1	1	26	46		0.731	1		1.141	1		0.747	1		418	47	7.33
Q6PDY2	2-aminoethanethiol dioxygenase OS=Mus musculus GN=Ado PE=1 SV=2 - [AEDO_MOUSE]	0	0.8242	1	4	29	94		1.247	14	30.3	1.072	14	14	1.043	14	11.5	256	28.4	5.97
Q9ESC8	AF4/FMR2 family member 4 OS=Mus musculus GN=Aff4 PE=1 SV=1 - [AFF4_MOUSE]	0	0.6224	1	1	92	353		0.545	1		0.951	1		0.81	1		1160	126.6	9.36
Q8BXK8	Arf-GAP with GTPase, ANK repeat and PH domain-containing protein 1 OS=Mus musculus GN=Agap1 PE=2 SV=1 - [AGAP1_MOUSE]	0	0.7281	3	1	67	125		1.786	1		1.249	1		1.226	1		857	94.4	7.94
Q3UHD9	Arf-GAP with GTPase, ANK repeat and PH domain-containing protein 2 OS=Mus musculus GN=Agap2 PE=2 SV=1 - [AGAP2_MOUSE]	0	0.704	1	11	108	272		1.033	31	38.7	1	31	11.1	0.983	31	10.6	1186	124.4	9.89
Q8CJG0	Protein argonaute-2 OS=Mus musculus GN=Ago2 PE=1 SV=3 - [AGO2_MOUSE]	0	0.7674	1	2	69	183		0.854	2	31.2	0.906	2	4.8	0.964	2	0.2	860	97.2	9.19
Q8N9S3	Activator of 90 kDa heat shock protein ATPase homolog 2 OS=Mus musculus GN=Ahsa2 PE=2 SV=2 - [AHSA2_MOUSE]	0	0.6586	3	1	23	34		0.743	1		0.838	1		0.836	1		331	37.6	6.44
Q8C4Q6	Axin interactor, dorsalization-associated protein OS=Mus musculus GN=Aida PE=1 SV=1 - [AIDA_MOUSE]	0	0.8557	1	2	27	62		0.839	2	22.2	0.858	2	2.9	0.934	2	17.7	305	34.9	6.74
P31230	Aminoacyl tRNA synthase complex-interacting multifunctional protein 1 OS=Mus musculus GN=Aimp1 PE=1 SV=2 - [AIMP1_MOUSE]	0	0.6839	2	2	25	86		1.098	5	29.2	1.044	5	5.6	0.981	5	12.6	310	34	8.35
O88987	A-kinase anchor protein 3 OS=Mus musculus GN=Akap3 PE=2 SV=2 - [AKAP3_MOUSE]	0	0.7836	1	2	69	151		0.704	2	6	0.937	2	6.4	0.873	2	12.3	864	95.5	6.3
Q9DCT1	1,5-anhydro-D-fructose reductase OS=Mus musculus GN=Akr1e2 PE=1 SV=1 - [AKCL2_MOUSE]	0	0.8306	2	1	31	59		1.069	1		0.979	1		0.954	1		301	34.4	7.33
Q6ZPS6	Ankyrin repeat and IBR domain-containing protein 1 OS=Mus musculus GN=Ankib1 PE=1 SV=2 - [AKIB1_MOUSE]	0	0.729	1	1	83	161		0.737	1		1	1		1.103	1		1085	121.8	5.16
Q9WUA6	RAC-gamma serine/threonine-protein kinase OS=Mus musculus GN=Akt3 PE=1 SV=1 - [AKT3_MOUSE]	0	0.7223	1	3	52	154		1.328	3	80.3	1.19	3	39.6	0.991	3	3.8	479	55.7	6.02
Q8BIX3	ARL14 effector protein OS=Mus musculus GN=Arl14ep PE=1 SV=1 - [AL14E_MOUSE]	0	0.6558	1	1	25	49		0.407	1		1.119	1		1.324	1		276	31	8.24
P24549	Retinal dehydrogenase 1 OS=Mus musculus GN=Aldh1a1 PE=1 SV=5 - [AL1A1_MOUSE]	0	0.6048	2	3	39	92		1.298	3	28.7	1.04	3	3.3	1.159	3	3.5	501	54.4	7.8
Q8CHT0	Delta-1-pyrroline-5-carboxylate dehydrogenase, mitochondrial OS=Mus musculus GN=Aldh4a1 PE=1 SV=3 - [AL4A1_MOUSE]	0	0.5338	1	4	34	82		1.011	10	27.2	1.077	11	16.7	1.073	11	18.1	562	61.8	8.24
Q9DBE8	Alpha-1,3/1,6-mannosyltransferase ALG2 OS=Mus musculus GN=Alg2 PE=2 SV=2 - [ALG2_MOUSE]	0	0.6048	1	1	26	62		0.845	2	29	1.18	2	41.7	1.03	2	27.8	415	47.4	7.97
O35936	Arachidonate 8S-lipoxygenase OS=Mus musculus GN=Alox8 PE=1 SV=1 - [ALOX8_MOUSE]	0	0.421	1	1	32	70		0.387	1		0.866	2	1.1	0.804	2	9.4	677	76.2	6.73
Q924C5	Alpha-protein kinase 3 OS=Mus musculus GN=Alpk3 PE=1 SV=1 - [ALPK3_MOUSE]	0	0.6901	1	1	119	311		1.151	1		1.178	1		1.378	1		1678	180.1	6.15
Q7TS75	APC membrane recruitment protein 1 OS=Mus musculus GN=Amer1 PE=2 SV=3 - [AMER1_MOUSE]	0	0.4435	1	1	44	116		0.923	1		0.895	1		0.983	1		1132	124.1	4.68
Q8CCJ4	APC membrane recruitment protein 2 OS=Mus musculus GN=Amer2 PE=1 SV=2 - [AMER2_MOUSE]	0	0.7411	1	1	62	190		0.671	2	29.4	0.887	2	13.7	0.916	2	13.7	672	69.9	6.64
Q8VCT3	Aminopeptidase B OS=Mus musculus GN=Rnpep PE=2 SV=2 - [AMPB_MOUSE]	0	0.6215	2	2	37	88		1.192	3	61.7	1.069	3	1.5	0.949	3	0.5	650	72.4	5.35
P55302	Alpha-2-macroglobulin receptor-associated protein OS=Mus musculus GN=Lrpap1 PE=1 SV=1 - [AMRP_MOUSE]	0	0.8806	2	5	47	165		1.001	12	27	0.988	12	12.9	0.965	12	20.5	360	42.2	7.87
P00687	Alpha-amylase 1 OS=Mus musculus GN=Amy1 PE=1 SV=2 - [AMY1_MOUSE]	0	0.6223	2	1	39	95		1.002	1		0.979	1		1.05	1		511	57.6	6.96
Q69ZU8	Ankyrin repeat domain-containing protein 6 OS=Mus musculus GN=Ankrd6 PE=1 SV=2 - [ANKR6_MOUSE]	0	0.7893	2	1	71	192		0.425	1		0.782	1		0.845	1		712	77.9	9.31
Q9CZK6	Ankyrin repeat and SAM domain-containing protein 3 OS=Mus musculus GN=Anks3 PE=2 SV=2 - [ANKS3_MOUSE]	0	0.7252	1	1	49	94		1.047	1		1.105	1		0.885	1		655	72	5.58
Q8K298	Actin-binding protein anillin OS=Mus musculus GN=Anln PE=1 SV=2 - [ANLN_MOUSE]	0	0.7056	1	5	89	190		0.822	9	24.4	0.946	9	21.9	0.974	9	32	1121	122.7	6.98
Q8CIG8	Protein arginine N-methyltransferase 5 OS=Mus musculus GN=Prmt5 PE=1 SV=3 - [ANM5_MOUSE]	0	0.6515	1	2	41	93		1.091	3	58.6	1.22	3	28.2	1.059	3	10.9	637	72.6	6.42
Q6PAK3	Protein arginine N-methyltransferase 8 OS=Mus musculus GN=Prmt8 PE=2 SV=2 - [ANM8_MOUSE]	0	0.6929	1	1	29	54		1.02	1		1.093	1		1.18	1		394	45.2	6.93
P18293	Atrial natriuretic peptide receptor 1 OS=Mus musculus GN=Npr1 PE=2 SV=2 - [ANPRA_MOUSE]	0	0.6528	1	1	85	174		1.154	1		1.172	1		1.083	1		1057	119	6.89
Q99NH0	Ankyrin repeat domain-containing protein 17 OS=Mus musculus GN=Ankrd17 PE=1 SV=2 - [ANR17_MOUSE]	0	0.4971	2	1	121	292		0.707	1		0.848	1		0.852	1		2603	274	6.52
Q3UMR0	Ankyrin repeat domain-containing protein 27 OS=Mus musculus GN=Ankrd27 PE=1 SV=2 - [ANR27_MOUSE]	0	0.6927	1	1	85	191		1.119	1		1.158	1		1.026	1		1048	116.7	6.65
Q3V096	Ankyrin repeat domain-containing protein 42 OS=Mus musculus GN=Ankrd42 PE=2 SV=1 - [ANR42_MOUSE]	0	0.6452	2	1	30	80		1.052	1		0.991	1		0.869	1		527	58.5	6.68
P97384	Annexin A11 OS=Mus musculus GN=Anxa11 PE=1 SV=2 - [ANX11_MOUSE]	0	0.5845	2	3	43	92		0.706	7	50.9	0.867	7	7.4	0.914	7	7.5	503	54	7.66
P07356	Annexin A2 OS=Mus musculus GN=Anxa2 PE=1 SV=2 - [ANXA2_MOUSE]	0	0.6903	3	1	34	66		0.442	1		0.951	1		0.914	1		339	38.7	7.69
Q8BW75	Amine oxidase [flavin-containing] B OS=Mus musculus GN=Maob PE=1 SV=4 - [AOFB_MOUSE]	0	0.6962	1	2	42	87		1.145	1		1.233	1		1.237	1		520	58.5	8.29
O54754	Aldehyde oxidase 1 OS=Mus musculus GN=Aox1 PE=1 SV=2 - [AOXA_MOUSE]	0	0.6969	2	1	105	256		1.531	1		1.188	1		1.192	1		1333	146.6	7.02
P22892	AP-1 complex subunit gamma-1 OS=Mus musculus GN=Ap1g1 PE=1 SV=3 - [AP1G1_MOUSE]	0	0.6715	2	1	63	140		1.406	1		1.149	1		1.109	1		822	91.3	6.8
O88512	AP-1 complex subunit gamma-like 2 OS=Mus musculus GN=Ap1g2 PE=2 SV=2 - [AP1G2_MOUSE]	0	0.7105	2	1	63	148		1.205	1		0.845	1		1.03	1		791	87.8	6.51
P35585	AP-1 complex subunit mu-1 OS=Mus musculus GN=Ap1m1 PE=1 SV=3 - [AP1M1_MOUSE]	0	0.8298	1	4	33	67		0.808	7	18.8	0.932	7	11.2	0.948	7	8.3	423	48.5	7.3
Q3U829	AP-5 complex subunit zeta-1 OS=Mus musculus GN=Ap5z1 PE=2 SV=1 - [AP5Z1_MOUSE]	0	0.7745	1	1	54	110		0.941	1		0.93	1		1.307	1		807	89.3	6.95
P98084	Amyloid beta A4 precursor protein-binding family A member 2 OS=Mus musculus GN=Apba2 PE=1 SV=2 - [APBA2_MOUSE]	0	0.692	2	1	46	170		0.762	2	26.2	0.874	2	17.5	0.941	2	14.5	750	82.7	4.88
Q9DBR4	Amyloid beta A4 precursor protein-binding family B member 2 OS=Mus musculus GN=Apbb2 PE=1 SV=2 - [APBB2_MOUSE]	0	0.6974	5	1	46	110		1.803	2	14.5	1.351	2	1.1	1.154	2	5.1	760	83.1	6.15
Q8BTZ4	Anaphase-promoting complex subunit 5 OS=Mus musculus GN=Anapc5 PE=2 SV=1 - [APC5_MOUSE]	0	0.6284	1	1	54	136		0.485	1		0.865	1		0.793	1		740	83	6.71
Q03157	Amyloid-like protein 1 OS=Mus musculus GN=Aplp1 PE=1 SV=1 - [APLP1_MOUSE]	0	0.8959	1	3	68	155		1.322	4	16.4	1.064	4	5.9	1.06	4	9.9	653	72.7	5.67
E9Q414	Apolipoprotein B-100 OS=Mus musculus GN=Apob PE=1 SV=1 - [APOB_MOUSE]	0	0.6513	2	2	331	810		1.347	2	34.8	0.822	2	0.6	0.827	2	14.7	4505	509.1	6.81
P08226	Apolipoprotein E OS=Mus musculus GN=Apoe PE=1 SV=2 - [APOE_MOUSE]	0	0.6559	5	2	46	92		0.689	2	12.1	0.994	3	12.5	0.993	3	13.8	311	35.8	5.68
P08030	Adenine phosphoribosyltransferase OS=Mus musculus GN=Aprt PE=1 SV=2 - [APT_MOUSE]	0	0.7778	1	1	15	22		0.935	2	49.6	1.043	2	4.8	0.998	2	1.3	180	19.7	6.79
Q8BHH1	Aquaporin-11 OS=Mus musculus GN=Aqp11 PE=2 SV=1 - [AQP11_MOUSE]	0	0.3875	1	1	7	11		1.532	1		0.905	1		1.134	1		271	30.5	7.69
P55088	Aquaporin-4 OS=Mus musculus GN=Aqp4 PE=2 SV=2 - [AQP4_MOUSE]	0	0.2446	1	1	10	32		1.519	2	9.1	3.401	2	15.3	2.606	2	8.1	323	34.4	7.42
Q640N2	ADP-ribosylation factor-like protein 13B OS=Mus musculus GN=Arl13b PE=1 SV=2 - [AR13B_MOUSE]	0	0.719	1	1	34	71		0.755	1		0.893	1		0.725	1		427	48.1	6.32
P97433	Rho guanine nucleotide exchange factor 28 OS=Mus musculus GN=Arhgef28 PE=1 SV=1 - [ARG28_MOUSE]	0	0.5629	2	1	121	242		1.074	1		0.901	1		0.972	1		1693	190.2	5.97
Q61176	Arginase-1 OS=Mus musculus GN=Arg1 PE=1 SV=1 - [ARGI1_MOUSE]	0	0.6873	1	1	25	71		0.792	2	9.6	1.116	2	9.7	1.056	2	4.4	323	34.8	7.01
Q9ES28	Rho guanine nucleotide exchange factor 7 OS=Mus musculus GN=Arhgef7 PE=1 SV=2 - [ARHG7_MOUSE]	0	0.6137	2	2	73	155		1.158	3	21.6	0.89	3	5.9	0.894	3	4.7	862	97	6.8
Q8R4H2	Rho guanine nucleotide exchange factor 12 OS=Mus musculus GN=Arhgef12 PE=1 SV=2 - [ARHGC_MOUSE]	0	0.6371	2	1	108	209		0.814	1		0.986	1		0.869	1		1543	172.2	5.74
Q80U35	Rho guanine nucleotide exchange factor 17 OS=Mus musculus GN=Arhgef17 PE=2 SV=2 - [ARHGH_MOUSE]	0	0.6889	1	1	149	387		1.305	1		1.167	1		1.141	1		2057	221.5	6.3
Q9CWR0	Rho guanine nucleotide exchange factor 25 OS=Mus musculus GN=Arhgef25 PE=1 SV=1 - [ARHGP_MOUSE]	0	0.6165	2	1	46	141		1.591	1		1.112	1		1.016	1		618	68.2	5.29
Q8CG72	Poly(ADP-ribose) glycohydrolase ARH3 OS=Mus musculus GN=Adprhl2 PE=1 SV=1 - [ARHL2_MOUSE]	0	0.4838	1	1	19	47		0.877	7	21.8	1.044	7	13.5	1.176	7	5.3	370	39.4	4.96
Q8CG76	Aflatoxin B1 aldehyde reductase member 2 OS=Mus musculus GN=Akr7a2 PE=1 SV=3 - [ARK72_MOUSE]	0	0.6866	1	1	35	116		1.437	9	32.5	1.008	9	5.3	1.051	9	7.1	367	40.6	8.12
Q8BGR6	ADP-ribosylation factor-like protein 15 OS=Mus musculus GN=Arl15 PE=2 SV=1 - [ARL15_MOUSE]	0	0.6814	1	1	12	19		1.073	1		1.04	1		1.064	1		204	22.9	5.29
Q91YI0	Argininosuccinate lyase OS=Mus musculus GN=Asl PE=1 SV=1 - [ARLY_MOUSE]	0	0.7931	5	4	48	82		0.868	7	41.8	1.041	7	3.7	0.973	7	4.5	464	51.7	6.96
Q9QZB7	Actin-related protein 10 OS=Mus musculus GN=Actr10 PE=1 SV=2 - [ARP10_MOUSE]	0	0.7722	1	3	34	80		0.8	5	45.8	1.021	5	2.5	1.043	5	11.6	417	46.2	7.61
Q641P0	Actin-related protein 3B OS=Mus musculus GN=Actr3b PE=2 SV=1 - [ARP3B_MOUSE]	0	0.7943	1	3	29	134		0.7	22	67.1	0.967	22	8.1	0.917	22	13.4	418	47.5	6.02
Q99JY9	Actin-related protein 3 OS=Mus musculus GN=Actr3 PE=1 SV=3 - [ARP3_MOUSE]	0	0.7727	6	10	36	159		0.737	33	57.8	0.933	35	12	0.924	35	12.7	418	47.3	5.88
Q9D0A3	Arpin OS=Mus musculus GN=Arpin PE=1 SV=1 - [ARPIN_MOUSE]	0	0.6549	1	2	23	38		0.889	2	1.7	0.936	2	6.6	0.948	2	9.1	226	25.2	5.19
P50429	Arylsulfatase B OS=Mus musculus GN=Arsb PE=2 SV=3 - [ARSB_MOUSE]	0	0.5936	1	3	33	75		0.981	4	10.7	0.951	4	14.5	1.019	4	12.6	534	59.6	7.24
P98203	Armadillo repeat protein deleted in velo-cardio-facial syndrome homolog OS=Mus musculus GN=Arvcf PE=1 SV=2 - [ARVC_MOUSE]	0	0.7692	1	3	100	280		0.936	8	24.7	0.939	8	11.2	0.988	8	8	962	105	6.64
Q91WU5	Arsenite methyltransferase OS=Mus musculus GN=As3mt PE=2 SV=2 - [AS3MT_MOUSE]	0	0.6835	1	2	30	79		0.834	3	69.5	0.927	3	23	0.984	3	8.8	376	41.8	5.86
Q91ZU0	Ankyrin repeat and SOCS box protein 7 OS=Mus musculus GN=Asb7 PE=2 SV=2 - [ASB7_MOUSE]	0	0.9937	1	2	39	88		0.632	1		0.776	2	14.7	0.963	2	26.9	318	36	8.29
Q8C0M9	Isoaspartyl peptidase/L-asparaginase OS=Mus musculus GN=Asrgl1 PE=1 SV=1 - [ASGL1_MOUSE]	0	0.7515	1	3	25	55		0.753	9	24.2	1.043	9	7.7	1.063	9	8.1	326	33.9	7.65
Q99MY8	Histone-lysine N-methyltransferase ASH1L OS=Mus musculus GN=Ash1l PE=1 SV=3 - [ASH1L_MOUSE]	0	0.7089	1	1	252	644											2958	331.1	9.35
Q925H0	Acid-sensing ion channel 2 OS=Mus musculus GN=Asic2 PE=1 SV=1 - [ASIC2_MOUSE]	0	0.5254	1	1	33	72		1.017	1		1.014	1		1.147	1		512	57.7	5.19
Q9R0Y1	Acid-sensing ion channel 5 OS=Mus musculus GN=Asic5 PE=2 SV=1 - [ASIC5_MOUSE]	0	0.6646	2	1	25	48		1.607	1		0.9	1		0.924	1		495	56.5	7.74
Q8VBT9	Tether containing UBX domain for GLUT4 OS=Mus musculus GN=Aspscr1 PE=1 SV=1 - [ASPC1_MOUSE]	0	0.7709	12	3	39	83		0.975	3	4.1	1	3	17.6	0.94	3	7.2	550	59.8	6.96
Q62415	Apoptosis-stimulating of p53 protein 1 OS=Mus musculus GN=Ppp1r13b PE=2 SV=2 - [ASPP1_MOUSE]	0	0.5566	1	2	64	163		0.91	3	13.5	0.958	3	1.4	0.876	3	4.2	1087	119.1	6.68
P16460	Argininosuccinate synthase OS=Mus musculus GN=Ass1 PE=1 SV=1 - [ASSY_MOUSE]	0	0.7354	2	6	36	55		0.977	6	17.8	1.015	6	14.7	0.98	6	12.2	412	46.6	8.22
O54827	Probable phospholipid-transporting ATPase VA OS=Mus musculus GN=Atp10a PE=2 SV=4 - [AT10A_MOUSE]	0	0.5424	1	1	87	187		0.504	1		2.174	1		1.307	1		1508	168.7	6.67
P14231	Sodium/potassium-transporting ATPase subunit beta-2 OS=Mus musculus GN=Atp1b2 PE=1 SV=2 - [AT1B2_MOUSE]	0	0.7483	2	2	13	30		0.902	9	38.6	1.65	9	24.7	1.542	9	18.3	290	33.3	8.31
O55143	Sarcoplasmic/endoplasmic reticulum calcium ATPase 2 OS=Mus musculus GN=Atp2a2 PE=1 SV=2 - [AT2A2_MOUSE]	0	0.6015	7	6	66	130		0.892	14	15.7	1.253	15	10.5	1.249	15	12.9	1044	114.8	5.34
P70704	Phospholipid-transporting ATPase IA OS=Mus musculus GN=Atp8a1 PE=1 SV=2 - [AT8A1_MOUSE]	0	0.6521	2	3	86	182		1.148	5	37.3	0.938	5	8	1.006	5	9.3	1164	131.3	6.84
Q148W0	Phospholipid-transporting ATPase IC OS=Mus musculus GN=Atp8b1 PE=1 SV=2 - [AT8B1_MOUSE]	0	0.5755	1	1	82	189		0.767	1		0.846	1		0.854	1		1251	143.7	7.36
Q6UQ17	Phospholipid-transporting ATPase IK OS=Mus musculus GN=Atp8b3 PE=1 SV=1 - [AT8B3_MOUSE]	0	0.6195	1	1	97	198											1335	151.9	8.02
Q8K341	Alpha-tubulin N-acetyltransferase 1 OS=Mus musculus GN=Atat1 PE=1 SV=1 - [ATAT_MOUSE]	0	0.8812	3	3	43	102		1.095	5	21.9	1.021	5	13.1	1.044	5	10.9	421	47.1	9.98
Q80XK6	Autophagy-related protein 2 homolog B OS=Mus musculus GN=Atg2b PE=1 SV=3 - [ATG2B_MOUSE]	0	0.7441	1	1	143	373		1.718	1		1.407	1		1.232	1		2075	231.3	5.88
Q9CPX6	Ubiquitin-like-conjugating enzyme ATG3 OS=Mus musculus GN=Atg3 PE=1 SV=1 - [ATG3_MOUSE]	0	0.6561	1	4	18	39		0.887	19	36.6	0.864	19	26.8	0.934	19	20.9	314	35.8	4.72
Q8BH66	Atlastin-1 OS=Mus musculus GN=Atl1 PE=1 SV=1 - [ATLA1_MOUSE]	0	0.6272	1	1	52	81		1.286	2	84.5	1.266	2	2.3	1.091	2	5.9	558	63.3	6.49
O08997	Copper transport protein ATOX1 OS=Mus musculus GN=Atox1 PE=1 SV=1 - [ATOX1_MOUSE]	0	0.9559	1	3	7	20		0.784	7	39	1.165	7	5.6	1.076	7	9.9	68	7.3	6.51
Q9JKK8	Serine/threonine-protein kinase ATR OS=Mus musculus GN=Atr PE=1 SV=2 - [ATR_MOUSE]	0	0.7457	2	1	241	556		0.777	1		0.948	1		1.017	1		2635	300	7.53
P28658	Ataxin-10 OS=Mus musculus GN=Atxn10 PE=1 SV=2 - [ATX10_MOUSE]	0	0.8695	1	1	46	86		0.74	1		1.123	1		1.149	1		475	53.7	5.25
Q7TQH0	Ataxin-2-like protein OS=Mus musculus GN=Atxn2l PE=1 SV=1 - [ATX2L_MOUSE]	0	0.489	1	1	53	103		2.013	1		0.907	1		0.745	1		1049	110.6	8.85
O70305	Ataxin-2 OS=Mus musculus GN=Atxn2 PE=1 SV=1 - [ATX2_MOUSE]	0	0.5735	4	1	85	268		0.882	2	6.7	1.022	2	7.3	1.098	2	0.1	1285	136.4	9.55
Q80U56	Late secretory pathway protein AVL9 homolog OS=Mus musculus GN=Avl9 PE=2 SV=2 - [AVL9_MOUSE]	0	0.6518	1	1	42	96		0.98	2	9.3	0.939	2	22.2	1.03	2	2	649	72.1	6.14
P16283	Anion exchange protein 3 OS=Mus musculus GN=Slc4a3 PE=1 SV=2 - [B3A3_MOUSE]	0	0.6267	4	1	69	135		1.081	1		1.063	1		1.186	1		1227	135.3	6.51
Q9Z222	N-acetyllactosaminide beta-1,3-N-acetylglucosaminyltransferase 2 OS=Mus musculus GN=B3GNT2 PE=1 SV=3 - [B3GN2_MOUSE]	0	0.8111	2	1	43	90											397	45.9	9.22
Q09200	Beta-1,4 N-acetylgalactosaminyltransferase 1 OS=Mus musculus GN=B4galnt1 PE=2 SV=1 - [B4GN1_MOUSE]	0	0.6116	1	1	38	89		1.419	1		1.877	1		1.455	1		533	59.2	8.59
P15535	Beta-1,4-galactosyltransferase 1 OS=Mus musculus GN=B4galt1 PE=1 SV=1 - [B4GT1_MOUSE]	0	0.6566	1	1	32	87		1.316	1		1.169	1		0.965	1		399	44.4	9.38
Q8VHV1	Brain and acute leukemia cytoplasmic protein OS=Mus musculus GN=Baalc PE=2 SV=3 - [BAALC_MOUSE]	0	0.3034	1	1	10	73		1.091	1		1.042	1		1.062	1		145	15.5	7.06
P97303	Transcription regulator protein BACH2 OS=Mus musculus GN=Bach2 PE=1 SV=3 - [BACH2_MOUSE]	0	0.6782	1	1	54	132		1.822	1		1.379	1		1.148	1		839	91.8	5.14
O54962	Barrier-to-autointegration factor OS=Mus musculus GN=Banf1 PE=1 SV=1 - [BAF_MOUSE]	0	0.9101	1	1	12	36		0.674	3	2.8	1.006	3	7.8	0.976	3	1.8	89	10.1	6.09
Q8CI61	BAG family molecular chaperone regulator 4 OS=Mus musculus GN=Bag4 PE=1 SV=2 - [BAG4_MOUSE]	0	0.2582	1	1	12	21		1.054	1		1.014	1		0.88	1		457	49.1	5.34
Q8CI32	BAG family molecular chaperone regulator 5 OS=Mus musculus GN=Bag5 PE=1 SV=1 - [BAG5_MOUSE]	0	0.7494	1	1	34	52		0.695	1		0.88	1		0.955	1		447	50.9	6.05
Q3UHD1	Brain-specific angiogenesis inhibitor 1 OS=Mus musculus GN=Bai1 PE=1 SV=1 - [BAI1_MOUSE]	0	0.7276	3	1	126	266											1582	173.2	7.56
Q8VBU8	Protein BANP OS=Mus musculus GN=Banp PE=1 SV=1 - [BANP_MOUSE]	0	0.2993	4	1	22	36		0.911	1		1.042	1		1.066	1		548	59.6	5.1
P18572	Basigin OS=Mus musculus GN=Bsg PE=1 SV=2 - [BASI_MOUSE]	0	0.6735	3	1	26	48		0.731	6	26.3	1.059	7	10	1.041	7	6.9	389	42.4	5.85
Q91XV3	Brain acid soluble protein 1 OS=Mus musculus GN=Basp1 PE=1 SV=3 - [BASP1_MOUSE]	0	0.8142	1	1	11	21		0.614	1		0.687	3	57.3	0.48	3	43.6	226	22.1	4.51
Q9Z277	Tyrosine-protein kinase BAZ1B OS=Mus musculus GN=Baz1b PE=1 SV=2 - [BAZ1B_MOUSE]	0	0.737	1	1	147	276		1.111	1		0.999	2	2.2	0.997	2	39.5	1479	170.5	8.6
Q9CWF6	Bardet-Biedl syndrome 2 protein homolog OS=Mus musculus GN=Bbs2 PE=1 SV=1 - [BBS2_MOUSE]	0	0.5437	1	1	47	92		1.35	1		1.115	1		1.125	1		721	79.9	5.86
Q61140	Breast cancer anti-estrogen resistance protein 1 OS=Mus musculus GN=Bcar1 PE=1 SV=2 - [BCAR1_MOUSE]	0	0.6888	1	2	50	89		1.13	2	18.9	0.995	2	1	1.15	2	17	874	94.2	5.68
Q80YN3	Breast carcinoma-amplified sequence 1 homolog OS=Mus musculus GN=Bcas1 PE=2 SV=3 - [BCAS1_MOUSE]	0	0.6493	4	3	52	88		1.5	3	1.5	0.955	3	5.6	0.961	3	1.4	633	67.3	6.21
P41183	B-cell lymphoma 6 protein homolog OS=Mus musculus GN=Bcl6 PE=1 SV=1 - [BCL6_MOUSE]	0	0.7709	2	1	61	173											707	78.9	8
Q9D219	B-cell CLL/lymphoma 9 protein OS=Mus musculus GN=Bcl9 PE=1 SV=3 - [BCL9_MOUSE]	0	0.5544	1	1	75	178		1.637	1		1	1		1.21	1		1425	148.9	8.91
Q6PAJ1	Breakpoint cluster region protein OS=Mus musculus GN=Bcr PE=1 SV=3 - [BCR_MOUSE]	0	0.7701	1	5	120	249		1.309	14	22.8	0.98	14	12.4	0.899	14	12.8	1270	143	6.92
O88597	Beclin-1 OS=Mus musculus GN=Becn1 PE=1 SV=3 - [BECN1_MOUSE]	0	0.7076	4	3	41	98		0.576	4	42.9	0.914	4	9.1	1.085	4	2.9	448	51.6	4.93
Q8C6D4	BEN domain-containing protein 5 OS=Mus musculus GN=Bend5 PE=2 SV=1 - [BEND5_MOUSE]	0	0.7957	2	1	46	108		0.932	2	30.7	0.926	2	11.6	0.844	2	7.3	421	48.2	6.07
Q6H1V1	Bestrophin-3 OS=Mus musculus GN=Best3 PE=2 SV=1 - [BEST3_MOUSE]	0	0.5695	1	1	48	98		1.03	1		0.949	1		0.934	1		669	76.4	7.18
Q9CY64	Biliverdin reductase A OS=Mus musculus GN=Blvra PE=2 SV=1 - [BIEA_MOUSE]	0	0.7153	4	2	30	92		0.795	4	14.6	0.982	4	0.6	1.007	4	22.8	295	33.5	7.02
Q3UGY8	Brefeldin A-inhibited guanine nucleotide-exchange protein 3 OS=Mus musculus GN=Arfgef3 PE=1 SV=1 - [BIG3_MOUSE]	0	0.6691	1	1	154	385		1.539	1		1.031	1		0.999	1		2170	239.9	5.88
O70337	Bcl-2-interacting killer OS=Mus musculus GN=Bik PE=1 SV=1 - [BIK_MOUSE]	0	0.6733	1	1	20	78		1.002	2	11.2	0.901	2	15	0.912	2	3.3	150	16.9	7.9
Q9QUK4	Baculoviral IAP repeat-containing protein 1b OS=Mus musculus GN=Naip2 PE=1 SV=2 - [BIR1B_MOUSE]	0	0.6614	2	1	89	149		0.827	1		0.74	1		0.901	1		1447	164	6.51
Q62210	Baculoviral IAP repeat-containing protein 2 OS=Mus musculus GN=Birc2 PE=1 SV=1 - [BIRC2_MOUSE]	0	0.9036	1	1	79	209											612	69.6	6.54
O08863	Baculoviral IAP repeat-containing protein 3 OS=Mus musculus GN=Birc3 PE=1 SV=2 - [BIRC3_MOUSE]	0	0.6633	2	1	56	141		1.658	1		0.896	1		0.965	1		600	67.2	5.86
P16277	Tyrosine-protein kinase Blk OS=Mus musculus GN=Blk PE=1 SV=4 - [BLK_MOUSE]	0	0.7194	49	1	46	91		0.774	1		0.87	1		0.965	1		499	56.6	7.11
Q8R016	Bleomycin hydrolase OS=Mus musculus GN=Blmh PE=1 SV=1 - [BLMH_MOUSE]	0	0.7978	4	2	46	98		1.475	5	9.8	1.006	5	6.8	1.012	5	10	455	52.5	6.48
Q923D2	Flavin reductase (NADPH) OS=Mus musculus GN=Blvrb PE=2 SV=3 - [BLVRB_MOUSE]	0	0.9806	2	2	16	25		0.827	2	31.3	0.908	2	5	0.917	2	22.1	206	22.2	7.01
Q2VPD4	Aryl hydrocarbon receptor nuclear translocator-like protein 2 OS=Mus musculus GN=Arntl2 PE=1 SV=2 - [BMAL2_MOUSE]	0	0.7927	3	1	52	247		0.514	1		0.948	1		1.159	1		579	64.4	8.09
P25916	Polycomb complex protein BMI-1 OS=Mus musculus GN=Bmi1 PE=1 SV=1 - [BMI1_MOUSE]	0	0.6049	3	1	28	55											324	36.7	8.65
O35607	Bone morphogenetic protein receptor type-2 OS=Mus musculus GN=Bmpr2 PE=1 SV=1 - [BMPR2_MOUSE]	0	0.71	1	1	81	176		1.73	1		1.049	1		1.008	1		1038	114.9	6.23
P36898	Bone morphogenetic protein receptor type-1B OS=Mus musculus GN=Bmpr1b PE=1 SV=1 - [BMR1B_MOUSE]	0	0.6514	1	1	36	92		0.253	1		1.095	1		1.098	1		502	56.9	7.53
Q9JM96	Cdc42 effector protein 4 OS=Mus musculus GN=Cdc42ep4 PE=1 SV=1 - [BORG4_MOUSE]	0	0.9427	3	3	38	139		0.944	3	86.2	0.919	3	4.6	1.075	3	2	349	37.8	5.36
Q8BU51	BPI fold-containing family B member 6 OS=Mus musculus GN=Bpifb6 PE=2 SV=3 - [BPIB6_MOUSE]	0	0.7283	2	1	34	118		0.876	1		0.946	1		1.01	1		449	48.7	7.33
Q9Z0S1	3'(2'),5'-bisphosphate nucleotidase 1 OS=Mus musculus GN=Bpnt1 PE=1 SV=2 - [BPNT1_MOUSE]	0	0.7727	3	3	27	59		1.019	10	122.4	1.073	13	14.8	0.953	13	14.2	308	33.2	5.82
O88665	Bromodomain-containing protein 7 OS=Mus musculus GN=Brd7 PE=1 SV=1 - [BRD7_MOUSE]	0	0.6406	1	1	48	92		1.725	1		1.192	1		0.927	1		651	74	6.38
Q3UQU0	Bromodomain-containing protein 9 OS=Mus musculus GN=Brd9 PE=2 SV=1 - [BRD9_MOUSE]	0	0.8138	1	1	46	109		0.511	1		1.041	1		0.938	1		596	66.8	6.27
Q91VR8	Protein BRICK1 OS=Mus musculus GN=Brk1 PE=2 SV=1 - [BRK1_MOUSE]	0	0.9333	1	6	16	83		1.114	45	27.9	0.95	46	9	0.907	46	19	75	8.8	5.45
Q8K2Q7	BRO1 domain-containing protein BROX OS=Mus musculus GN=Brox PE=2 SV=1 - [BROX_MOUSE]	0	0.8637	1	1	35	82		1.199	1		1.086	1		0.972	1		411	46.2	7.69
Q69Z98	Serine/threonine-protein kinase BRSK2 OS=Mus musculus GN=Brsk2 PE=1 SV=2 - [BRSK2_MOUSE]	0	0.8599	6	3	84	186		0.959	3	26.1	0.957	3	8.5	0.959	3	6.5	735	81.7	8.79
Q80Y55	BSD domain-containing protein 1 OS=Mus musculus GN=Bsdc1 PE=2 SV=1 - [BSDC1_MOUSE]	0	0.5714	1	2	24	64		0.833	5	91.4	0.999	5	10.1	0.953	5	6	427	46.9	4.4
Q9Z1S0	Mitotic checkpoint serine/threonine-protein kinase BUB1 beta OS=Mus musculus GN=Bub1b PE=1 SV=2 - [BUB1B_MOUSE]	0	0.7281	1	1	82	183		1.644	1		0.823	1		1.079	1		1052	118.3	5.43
Q91VK1	Basic leucine zipper and W2 domain-containing protein 2 OS=Mus musculus GN=Bzw2 PE=1 SV=1 - [BZW2_MOUSE]	0	0.7041	1	2	37	78		1.195	2	101.4	0.956	2	3.2	1.06	2	34.9	419	48	6.68
O35127	Protein C10 OS=Mus musculus GN=Grcc10 PE=2 SV=1 - [C10_MOUSE]	0	0.9841	1	1	12	32		0.595	8	38.3	1.073	8	12.2	0.905	8	21.8	126	13.2	5.14
Q8BG79	CWF19-like protein 2 OS=Mus musculus GN=Cwf19l2 PE=2 SV=1 - [C19L2_MOUSE]	0	0.8501	1	1	105	244		0.955	2	16.9	0.79	2	28.1	0.786	2	13.3	887	103.1	8.5
P98086	Complement C1q subcomponent subunit A OS=Mus musculus GN=C1qa PE=1 SV=2 - [C1QA_MOUSE]	0	0.6041	1	1	17	34		1.707	1		1.108	1		1.061	1		245	26	9.11
O35658	Complement component 1 Q subcomponent-binding protein, mitochondrial OS=Mus musculus GN=C1qbp PE=1 SV=1 - [C1QBP_MOUSE]	0	0.7374	2	1	16	36		0.675	11	80.2	1.298	11	10.8	1.407	11	7.7	278	31	4.92
P14106	Complement C1q subcomponent subunit B OS=Mus musculus GN=C1qb PE=1 SV=2 - [C1QB_MOUSE]	0	0.4941	2	2	14	34		0.938	5	31.3	1.116	5	3.9	0.938	5	8.9	253	26.7	8.15
Q8R066	Complement C1q tumor necrosis factor-related protein 4 OS=Mus musculus GN=C1qtnf4 PE=1 SV=1 - [C1QT4_MOUSE]	0	0.8589	1	1	29	70		1.034	2	33.6	0.958	2	14.3	0.82	2	9.7	326	35	8.98
Q3V3R1	Monofunctional C1-tetrahydrofolate synthase, mitochondrial OS=Mus musculus GN=Mthfd1l PE=1 SV=2 - [C1TM_MOUSE]	0	0.7329	1	4	82	217		0.907	6	35.1	1.111	6	6.6	1.172	6	17.1	977	105.7	7.02
Q80X80	C2 domain-containing protein 2-like OS=Mus musculus GN=C2cd2l PE=1 SV=3 - [C2C2L_MOUSE]	0	0.7167	1	1	55	148		1.557	1		1.015	1		1.061	1		706	76.3	7.21
Q8BRN9	Coiled-coil and C2 domain-containing protein 1B OS=Mus musculus GN=Cc2d1b PE=2 SV=1 - [C2D1B_MOUSE]	0	0.6627	2	2	70	166		0.705	1		1.028	2	22.9	0.899	2	13.2	848	93	5.41
Q9WUF3	CASP8-associated protein 2 OS=Mus musculus GN=Casp8ap2 PE=1 SV=2 - [C8AP2_MOUSE]	0	0.6478	1	1	166	320		0.347	1		0.782	1		1.019	1		1962	219	6.67
Q8K207	Uncharacterized protein C1orf21 homolog OS=Mus musculus PE=1 SV=1 - [CA021_MOUSE]	0	0.8099	1	1	16	61		1.432	1		1.126	1		1.109	1		121	13.9	5.22
Q3URK1	Coiled-coil domain-containing protein C1orf110 homolog OS=Mus musculus PE=2 SV=1 - [CA110_MOUSE]	0	0.6771	1	1	30	61		0.929	1		1.012	1		1.194	1		288	32.6	9.14
Q9D5Q8	Uncharacterized protein C1orf141 homolog OS=Mus musculus PE=2 SV=1 - [CA141_MOUSE]	0	0.7937	1	1	49	100		1.151	1		0.887	1		0.871	1		446	51.6	9.6
Q8C3W1	Uncharacterized protein C1orf198 homolog OS=Mus musculus PE=2 SV=1 - [CA198_MOUSE]	0	0.7484	1	2	28	53		1.233	1		1.053	2	23.4	0.969	2	14.3	322	35.3	5.24
O08532	Voltage-dependent calcium channel subunit alpha-2/delta-1 OS=Mus musculus GN=Cacna2d1 PE=1 SV=1 - [CA2D1_MOUSE]	0	0.5775	2	2	66	122		0.902	6	28.5	1.246	6	10.3	1.278	6	14.8	1103	124.6	5.3
Q9Z1L5	Voltage-dependent calcium channel subunit alpha-2/delta-3 OS=Mus musculus GN=Cacna2d3 PE=1 SV=1 - [CA2D3_MOUSE]	0	0.6068	1	2	78	191		1.159	2	34.3	1.053	2	9.4	1.05	2	1.7	1091	122.7	5.73
Q06138	Calcium-binding protein 39 OS=Mus musculus GN=Cab39 PE=1 SV=2 - [CAB39_MOUSE]	0	0.6569	1	1	27	61		0.401	2	73.5	0.875	2	0.2	0.713	2	12.6	341	39.8	6.89
Q61112	45 kDa calcium-binding protein OS=Mus musculus GN=Sdf4 PE=2 SV=1 - [CAB45_MOUSE]	0	0.8753	1	1	38	99		1.462	1		1.139	1		1.038	1		361	42	4.96
P97445	Voltage-dependent P/Q-type calcium channel subunit alpha-1A OS=Mus musculus GN=Cacna1a PE=1 SV=2 - [CAC1A_MOUSE]	0	0.5823	2	3	176	431		1.203	3	12.3	1.257	3	25.7	1.374	3	10.2	2368	267.5	8.85
P54285	Voltage-dependent L-type calcium channel subunit beta-3 OS=Mus musculus GN=Cacnb3 PE=2 SV=2 - [CACB3_MOUSE]	0	0.7872	3	2	46	157		0.769	4	37	1.039	4	26.4	0.952	4	9.7	484	54.5	6.27
P33146	Cadherin-15 OS=Mus musculus GN=Cdh15 PE=1 SV=3 - [CAD15_MOUSE]	0	0.5906	1	1	37	83		1.519	1		0.991	1		0.986	1		784	85.6	4.86
Q99N28	Cell adhesion molecule 3 OS=Mus musculus GN=Cadm3 PE=1 SV=1 - [CADM3_MOUSE]	0	0.5682	2	1	20	84		1.075	4	24.7	0.974	4	6.9	0.919	4	3.1	396	42.9	5.8
Q8R464	Cell adhesion molecule 4 OS=Mus musculus GN=Cadm4 PE=1 SV=1 - [CADM4_MOUSE]	0	0.5851	1	4	23	50		0.999	7	13.8	1.119	7	5.2	1.044	7	12	388	42.7	6.3
Q64444	Carbonic anhydrase 4 OS=Mus musculus GN=Ca4 PE=1 SV=1 - [CAH4_MOUSE]	0	0.6984	1	1	15	28		1.674	2	118.5	1.248	2	2.3	1.143	2	3.2	305	34.3	8.21
P12658	Calbindin OS=Mus musculus GN=Calb1 PE=1 SV=2 - [CALB1_MOUSE]	0	0.7088	1	1	25	55		1.827	1		0.891	1		1.188	1		261	30	4.83
O35887	Calumenin OS=Mus musculus GN=Calu PE=1 SV=1 - [CALU_MOUSE]	0	0.6603	5	1	22	56		0.696	5	22.5	0.913	5	8.3	1.047	5	2.6	315	37	4.67
P35564	Calnexin OS=Mus musculus GN=Canx PE=1 SV=1 - [CALX_MOUSE]	0	0.445	1	4	29	60		1.1	6	13.8	1.078	6	5.2	1.131	6	11.3	591	67.2	4.64
Q3UHL1	CaM kinase-like vesicle-associated protein OS=Mus musculus GN=Camkv PE=1 SV=2 - [CAMKV_MOUSE]	0	0.5957	4	7	32	87		0.791	23	67.4	0.92	26	14.2	0.934	26	14.3	512	54.8	5.54
Q9JLG8	Calpain-15 OS=Mus musculus GN=Capn15 PE=1 SV=1 - [CAN15_MOUSE]	0	0.6941	1	1	89	192		0.844	1		0.979	1		0.998	1		1095	118.6	6.76
O35350	Calpain-1 catalytic subunit OS=Mus musculus GN=Capn1 PE=1 SV=1 - [CAN1_MOUSE]	0	0.7658	1	2	67	160		1.077	2	10.6	1.038	2	2.4	1.091	2	0.6	713	82.1	5.87
O08529	Calpain-2 catalytic subunit OS=Mus musculus GN=Capn2 PE=2 SV=4 - [CAN2_MOUSE]	0	0.6771	1	5	50	147		0.833	9	29.8	0.944	9	20.2	0.884	9	3.4	700	79.8	4.96
Q6ZQ38	Cullin-associated NEDD8-dissociated protein 1 OS=Mus musculus GN=Cand1 PE=2 SV=2 - [CAND1_MOUSE]	0	0.6886	2	6	95	246		0.599	10	43.1	0.88	12	12.4	0.998	12	18.4	1230	136.2	5.78
Q9CYT6	Adenylyl cyclase-associated protein 2 OS=Mus musculus GN=Cap2 PE=1 SV=1 - [CAP2_MOUSE]	0	0.6513	2	8	37	170		1.045	27	22.9	1.036	27	10	1	27	10.2	476	52.8	6.43
Q60865	Caprin-1 OS=Mus musculus GN=Caprin1 PE=1 SV=2 - [CAPR1_MOUSE]	0	0.3904	2	1	48	136		1.298	1		1.044	1		1.016	1		707	78.1	5.25
Q6TDU8	Protein CASC1 OS=Mus musculus GN=Casc1 PE=2 SV=1 - [CASC1_MOUSE]	0	0.7384	1	1	72	142											730	84.9	5.38
Q9QY96	Extracellular calcium-sensing receptor OS=Mus musculus GN=Casr PE=2 SV=2 - [CASR_MOUSE]	0	0.4884	1	1	55	109		1.026	1		1.079	1		1.161	1		1079	120.8	6.07
P24270	Catalase OS=Mus musculus GN=Cat PE=1 SV=4 - [CATA_MOUSE]	0	0.8899	2	5	55	109		1.065	11	40.4	0.99	11	6	0.977	11	16	527	59.8	7.88
P10605	Cathepsin B OS=Mus musculus GN=Ctsb PE=1 SV=2 - [CATB_MOUSE]	0	0.59	1	1	21	44		0.76	6	26	0.804	6	2.7	0.774	6	11.1	339	37.3	5.91
P18242	Cathepsin D OS=Mus musculus GN=Ctsd PE=1 SV=1 - [CATD_MOUSE]	0	0.6634	3	3	25	79		0.993	12	15.8	0.956	12	12.3	0.952	12	7.3	410	44.9	7.15
P70190	F-actin-capping protein subunit alpha-3 OS=Mus musculus GN=Capza3 PE=2 SV=1 - [CAZA3_MOUSE]	0	0.7793	1	1	25	42		1.148	1		1.457	1		1.5	1		299	34.9	7.46
Q6NV72	WD repeat and coiled-coil-containing protein C2orf44 homolog OS=Mus musculus PE=2 SV=2 - [CB044_MOUSE]	0	0.552	1	1	37	90		1.129	1		0.814	1		0.635	1		663	72.2	7.53
Q9DAS2	UPF0573 protein C2orf70 homolog OS=Mus musculus PE=2 SV=1 - [CB070_MOUSE]	0	0.77	1	1	13	23											200	23.1	9.7
P22682	E3 ubiquitin-protein ligase CBL OS=Mus musculus GN=Cbl PE=1 SV=3 - [CBL_MOUSE]	0	0.6517	1	1	61	123											913	100.5	6.67
Q91WT9	Cystathionine beta-synthase OS=Mus musculus GN=Cbs PE=2 SV=3 - [CBS_MOUSE]	0	0.6239	4	3	42	140		0.791	5	37.3	1	6	6.1	0.933	6	9.4	561	61.5	6.48
Q8CDI7	Coiled-coil domain-containing protein 150 OS=Mus musculus GN=Ccdc150 PE=2 SV=2 - [CC150_MOUSE]	0	0.7928	2	1	119	250		1.229	1		1.164	1		1.139	1		1110	128.4	6.93
E9PVB3	Coiled-coil domain-containing protein 175 OS=Mus musculus GN=Ccdc175 PE=4 SV=1 - [CC175_MOUSE]	0	0.7883	1	2	97	253		0.904	1		0.935	1		1.073	1		822	97.1	9.06
Q8C9S4	Coiled-coil domain-containing protein 186 OS=Mus musculus GN=Ccdc186 PE=2 SV=2 - [CC186_MOUSE]	0	0.6772	1	1	78	152					0.836	1		1.632	1		917	104.8	5.53
E9Q6B2	Coiled-coil domain-containing protein 85C OS=Mus musculus GN=Ccdc85c PE=2 SV=1 - [CC85C_MOUSE]	0	0.6619	2	2	37	65		1.119	2	34.1	1.103	2	34	0.953	2	9	420	45.3	6.96
Q9JIG7	Coiled-coil domain-containing protein 22 OS=Mus musculus GN=Ccdc22 PE=1 SV=1 - [CCD22_MOUSE]	0	0.9107	1	2	65	177		1.342	3	16.7	1.175	3	15.8	1.165	3	0.8	627	70.8	6.01
Q9D024	Coiled-coil domain-containing protein 47 OS=Mus musculus GN=Ccdc47 PE=2 SV=2 - [CCD47_MOUSE]	0	0.7205	2	1	37	69		0.884	1		1.324	1		1.174	1		483	55.8	4.84
Q6PHN1	Coiled-coil domain-containing protein 57 OS=Mus musculus GN=Ccdc57 PE=2 SV=1 - [CCD57_MOUSE]	0	0.8612	1	1	116	208		0.983	1		2.282	1		2.056	1		1016	116.1	6.93
Q3TCJ8	Coiled-coil domain-containing protein 69 OS=Mus musculus GN=Ccdc69 PE=2 SV=1 - [CCD69_MOUSE]	0	0.9406	1	1	25	102		1.053	1		1.006	1		0.908	1		202	23.3	6.99
Q8R2G6	Coiled-coil domain-containing protein 80 OS=Mus musculus GN=Ccdc80 PE=1 SV=2 - [CCD80_MOUSE]	0	0.7355	1	1	86	238		1.035	1		1.113	1		1.282	1		949	107.5	9.58
Q8VDN4	Coiled-coil domain-containing protein 92 OS=Mus musculus GN=Ccdc92 PE=2 SV=1 - [CCD92_MOUSE]	0	0.7962	3	3	35	77		1.123	5	16.9	1.052	5	11.4	0.874	5	5.4	314	35.2	9.38
Q7TQK5	Coiled-coil domain-containing protein 93 OS=Mus musculus GN=Ccdc93 PE=2 SV=1 - [CCD93_MOUSE]	0	0.868	2	1	69	197		0.602	2	18.9	0.994	2	3.8	1.396	2	15.2	629	72.6	8.29
P09240	Cholecystokinin OS=Mus musculus GN=Cck PE=1 SV=3 - [CCKN_MOUSE]	0	0.913	1	2	17	69		0.693	8	26.8	1.17	9	6.2	0.808	9	6.2	115	12.8	9.35
Q810T2	G2/mitotic-specific cyclin-B3 OS=Mus musculus GN=Ccnb3 PE=2 SV=2 - [CCNB3_MOUSE]	0	0.6554	2	1	97	185											1396	158.9	6.35
Q8BGU5	Cyclin-Y OS=Mus musculus GN=Ccny PE=1 SV=1 - [CCNY_MOUSE]	0	0.8886	4	3	32	76		0.879	3	17.3	1.088	3	9.6	1.01	3	0.9	341	39.4	7.2
Q8QZT2	Centriole, cilia and spindle-associated protein OS=Mus musculus GN=Ccsap PE=2 SV=1 - [CCSAP_MOUSE]	0	0.7976	1	2	26	49		1.291	2	16.1	0.971	2	2	0.978	2	3.1	252	28.4	9.22
Q8C1Y8	Vacuolar fusion protein CCZ1 homolog OS=Mus musculus GN=Ccz1 PE=1 SV=1 - [CCZ1_MOUSE]	0	0.7958	1	1	42	78											480	55.5	6.02
Q8K4F0	CD226 antigen OS=Mus musculus GN=Cd226 PE=2 SV=1 - [CD226_MOUSE]	0	0.7568	2	1	23	68		0.738	2	3.7	1.713	2	20.6	1.453	2	18	333	38	9.03
Q9Z0M6	CD97 antigen OS=Mus musculus GN=Cd97 PE=1 SV=2 - [CD97_MOUSE]	0	0.6797	4	1	42	148		1.369	1		0.904	1		0.906	1		818	90.4	7.39
Q8CC12	Codanin-1 OS=Mus musculus GN=Cdan1 PE=2 SV=2 - [CDAN1_MOUSE]	0	0.7369	2	1	97	275		0.651	1		1.299	1		0.968	1		1239	135.8	7.25
Q8VHP6	Cadherin-related family member 1 OS=Mus musculus GN=Cdhr1 PE=1 SV=1 - [CDHR1_MOUSE]	0	0.7031	1	1	56	114		0.416	1		0.998	1		0.984	1		859	94	5.73
Q69ZA1	Cyclin-dependent kinase 13 OS=Mus musculus GN=Cdk13 PE=1 SV=3 - [CDK13_MOUSE]	0	0.6863	49	1	119	209		0.712	1		0.7	1		1.097	1		1511	164.5	9.69
P49615	Cyclin-dependent-like kinase 5 OS=Mus musculus GN=Cdk5 PE=1 SV=1 - [CDK5_MOUSE]	0	0.5685	49	2	22	64		0.776	6	23.3	0.935	6	12.7	0.93	6	9.9	292	33.3	7.66
Q64261	Cyclin-dependent kinase 6 OS=Mus musculus GN=Cdk6 PE=1 SV=2 - [CDK6_MOUSE]	0	0.6564	49	1	23	72		0.47	1		0.765	1		0.648	1		326	37	6.62
Q03147	Cyclin-dependent kinase 7 OS=Mus musculus GN=Cdk7 PE=2 SV=2 - [CDK7_MOUSE]	0	0.7688	1	1	20	35		0.768	1		0.818	1		0.841	1		346	38.9	8.47
Q3UTQ8	Cyclin-dependent kinase-like 5 OS=Mus musculus GN=Cdkl5 PE=2 SV=1 - [CDKL5_MOUSE]	0	0.7186	2	2	73	147		1.535	4	12.5	1.076	4	4.3	1.025	4	5.5	938	105.4	9.58
Q4VAA2	Protein CDV3 OS=Mus musculus GN=Cdv3 PE=1 SV=2 - [CDV3_MOUSE]	0	0.5587	3	2	21	61		0.788	6	10.9	0.923	6	9	0.985	6	11.1	281	29.7	6.1
Q80V31	Centrosomal protein of 104 kDa OS=Mus musculus GN=Cep104 PE=2 SV=1 - [CE104_MOUSE]	0	0.7311	2	2	91	253		1.753	2	99	0.921	2	9.4	0.773	2	48.3	926	103.9	8.15
Q9R0M0	Cadherin EGF LAG seven-pass G-type receptor 2 OS=Mus musculus GN=Celsr2 PE=1 SV=2 - [CELR2_MOUSE]	0	0.5812	3	1	172	521		0.757	1		1.091	1		0.972	1		2920	317.4	5.68
Q9JKC6	Cell cycle exit and neuronal differentiation protein 1 OS=Mus musculus GN=Cend1 PE=1 SV=1 - [CEND_MOUSE]	0	0.6174	1	2	10	21		0.926	2	37.1	1.604	2	44.3	1.457	2	27.3	149	15	8.97
Q6RT24	Centromere-associated protein E OS=Mus musculus GN=Cenpe PE=1 SV=1 - [CENPE_MOUSE]	0	0.7987	2	1	275	568											2474	286.3	5.31
O55233	Cerberus OS=Mus musculus GN=Cer1 PE=1 SV=1 - [CER1_MOUSE]	0	0.9044	1	1	22	101											272	30.4	7.84
Q9D6K9	Ceramide synthase 5 OS=Mus musculus GN=Cers5 PE=1 SV=1 - [CERS5_MOUSE]	0	0.6256	4	1	23	47											414	48.1	8.07
Q6PE87	UPF0704 protein C6orf165 homolog OS=Mus musculus PE=2 SV=2 - [CF165_MOUSE]	0	0.6013	2	1	47	110		0.328	1		0.526	1		0.482	1		622	70.9	6.77
A6H630	UPF0364 protein C6orf211 homolog OS=Mus musculus PE=2 SV=1 - [CF211_MOUSE]	0	0.7289	1	3	34	68		0.95	4	20	1.024	4	8.7	0.996	4	10.4	439	50.5	5.92
Q6ZPR1	Cilia- and flagella-associated protein 97 OS=Mus musculus GN=Cfap97 PE=1 SV=2 - [CFA97_MOUSE]	0	0.8004	2	1	60	158		1.51	1		1.543	1		1.236	1		541	60.8	9.51
Q8VCN5	Cystathionine gamma-lyase OS=Mus musculus GN=Cth PE=1 SV=1 - [CGL_MOUSE]	0	0.7839	1	1	29	71		1.088	2	53.2	1.019	2	2.5	1.166	2	10	398	43.5	7.65
Q80ZQ3	Uncharacterized protein C8orf74 homolog OS=Mus musculus PE=2 SV=1 - [CH074_MOUSE]	0	0.8725	1	1	21	56		0.825	1		0.902	1		1.179	1		298	33.9	7.49
P40201	Chromodomain-helicase-DNA-binding protein 1 OS=Mus musculus GN=Chd1 PE=1 SV=3 - [CHD1_MOUSE]	0	0.8212	2	1	175	447		0.679	1		1.031	1		1.199	1		1711	196.3	7.37
E9PZM4	Chromodomain-helicase-DNA-binding protein 2 OS=Mus musculus GN=Chd2 PE=1 SV=1 - [CHD2_MOUSE]	0	0.7318	2	2	166	358					0.892	1		1.13	1		1827	210.7	8.06
A3KFM7	Chromodomain-helicase-DNA-binding protein 6 OS=Mus musculus GN=Chd6 PE=1 SV=1 - [CHD6_MOUSE]	0	0.6975	1	1	213	481					0.31	1		0.797	1		2711	305.2	6.38
Q922Q9	Chitinase domain-containing protein 1 OS=Mus musculus GN=Chid1 PE=2 SV=1 - [CHID1_MOUSE]	0	0.5751	3	1	27	174		1.513	1		1.162	1		1.378	1		393	44.9	7.97
Q91V57	N-chimaerin OS=Mus musculus GN=Chn1 PE=1 SV=2 - [CHIN_MOUSE]	0	0.9041	2	1	48	119		1.489	4	54.6	1.166	4	22.6	1.218	4	17.5	459	53.2	6.76
Q9D7Q1	Chitotriosidase-1 OS=Mus musculus GN=Chit1 PE=1 SV=2 - [CHIT1_MOUSE]	0	0.75	1	1	33	79		0.57	1		1.027	1		0.947	1		464	51.1	5.96
Q9Z265	Serine/threonine-protein kinase Chk2 OS=Mus musculus GN=Chek2 PE=1 SV=1 - [CHK2_MOUSE]	0	0.5971	1	1	41	85											546	61	6.27
O55229	Choline/ethanolamine kinase OS=Mus musculus GN=Chkb PE=1 SV=3 - [CHKB_MOUSE]	0	0.6929	2	2	32	75		1.366	2	2.7	0.894	2	36.7	0.876	2	40.3	394	45.1	5.41
Q921W0	Charged multivesicular body protein 1a OS=Mus musculus GN=Chmp1a PE=1 SV=1 - [CHM1A_MOUSE]	0	0.5	1	1	16	59		1.081	4	21.2	1.044	4	1.4	0.975	4	5	196	21.6	8.06
Q9CQ10	Charged multivesicular body protein 3 OS=Mus musculus GN=Chmp3 PE=1 SV=3 - [CHMP3_MOUSE]	0	0.9063	1	2	25	61		1.554	1		1.162	2	30.7	1.134	2	0.3	224	25.2	5.06
P0C0A3	Charged multivesicular body protein 6 OS=Mus musculus GN=Chmp6 PE=2 SV=2 - [CHMP6_MOUSE]	0	0.65	2	1	20	65		0.306	1		1.449	1		1.707	1		200	23.4	5.44
Q9D1P4	Cysteine and histidine-rich domain-containing protein 1 OS=Mus musculus GN=Chordc1 PE=1 SV=1 - [CHRD1_MOUSE]	0	0.6677	1	1	25	48		1.026	6	25.4	1.039	6	10.1	1.006	6	9.1	331	37.3	7.9
Q9CRC6	UPF0693 protein C10orf32 homolog OS=Mus musculus PE=1 SV=1 - [CJ032_MOUSE]	0	1	1	2	13	28		1.226	2	3.9	0.991	2	2	1.007	2	9.2	105	11.5	6.79
Q91V76	Ester hydrolase C11orf54 homolog OS=Mus musculus PE=2 SV=1 - [CK054_MOUSE]	0	0.5079	1	2	17	48		0.989	5	28.6	0.869	5	10.3	0.9	5	12.8	315	35	6.29
Q78WH7	Calcium/calmodulin-dependent protein kinase II inhibitor 2 OS=Mus musculus GN=Camk2n2 PE=3 SV=1 - [CK2N2_MOUSE]	0	0.9873	2	1	10	13		0.385	1		0.883	1		0.964	1		79	8.6	5.48
A2AGT5	Cytoskeleton-associated protein 5 OS=Mus musculus GN=Ckap5 PE=2 SV=1 - [CKAP5_MOUSE]	0	0.7864	3	9	200	502		0.962	20	35.8	1.013	20	11.8	0.924	20	10.8	2032	225.5	7.96
Q8BTG6	UPF0454 protein C12orf49 homolog OS=Mus musculus PE=2 SV=1 - [CL049_MOUSE]	0	0.8439	1	1	17	36											205	23.5	7.83
Q03059	Choline O-acetyltransferase OS=Mus musculus GN=Chat PE=2 SV=2 - [CLAT_MOUSE]	0	0.7738	2	1	50	136		1.456	1		1	1		0.807	1		641	71.8	7.74
P70194	C-type lectin domain family 4 member F OS=Mus musculus GN=Clec4f PE=2 SV=1 - [CLC4F_MOUSE]	0	0.6533	1	2	42	86											548	61.2	7.15
Q6IRU5	Clathrin light chain B OS=Mus musculus GN=Cltb PE=1 SV=1 - [CLCB_MOUSE]	0	0.5677	2	11	26	145		0.689	52	95.8	0.954	53	8	0.975	53	11.8	229	25.2	4.63
O35492	Dual specificity protein kinase CLK3 OS=Mus musculus GN=Clk3 PE=1 SV=2 - [CLK3_MOUSE]	0	0.7884	1	1	76	279		1.485	1		1.267	1		1.268	1		638	73.8	9.94
Q9QUK3	Protein CLN8 OS=Mus musculus GN=Cln8 PE=2 SV=1 - [CLN8_MOUSE]	0	0.3264	1	1	7	17		1.019	1		0.793	1		0.954	1		288	33.1	8.82
Q80YR7	Claspin OS=Mus musculus GN=Clspn PE=1 SV=2 - [CLSPN_MOUSE]	0	0.5894	2	1	85	168											1315	146.6	4.79
P26339	Chromogranin-A OS=Mus musculus GN=Chga PE=1 SV=1 - [CMGA_MOUSE]	0	0.6415	1	2	41	104		1.357	8	27.5	1.085	8	16.3	0.971	8	18.3	463	51.8	4.72
Q8CHQ9	Probable N-acetyltransferase CML2 OS=Mus musculus GN=Cml2 PE=1 SV=1 - [CMLO2_MOUSE]	0	0.5966	1	1	13	34		0.6	1		1.139	1		1.037	1		238	26.4	9.58
Q9CZT6	Protein CMSS1 OS=Mus musculus GN=Cmss1 PE=2 SV=1 - [CMS1_MOUSE]	0	0.5725	1	1	27	49											276	31.6	8.46
Q70KF4	Cardiomyopathy-associated protein 5 OS=Mus musculus GN=Cmya5 PE=1 SV=2 - [CMYA5_MOUSE]	0	0.6424	2	1	242	551					1.943	1		1.254	1		3739	412.8	4.75
Q9CQE8	UPF0568 protein C14orf166 homolog OS=Mus musculus PE=2 SV=1 - [CN166_MOUSE]	0	0.8525	1	6	25	39		1.1	9	46.7	1.022	11	17.8	1.011	11	15.8	244	28.1	6.89
Q9D1A2	Cytosolic non-specific dipeptidase OS=Mus musculus GN=Cndp2 PE=1 SV=1 - [CNDP2_MOUSE]	0	0.8863	1	11	50	125		0.976	31	36.5	0.958	31	9.6	1.003	31	9.2	475	52.7	5.66
Q80YA9	Connector enhancer of kinase suppressor of ras 2 OS=Mus musculus GN=Cnksr2 PE=1 SV=1 - [CNKR2_MOUSE]	0	0.6076	2	4	76	177		0.951	6	45.4	1.062	6	14.9	1.03	6	6.6	1032	117.3	6.79
Q3TWN3	Metal transporter CNNM2 OS=Mus musculus GN=Cnnm2 PE=1 SV=3 - [CNNM2_MOUSE]	0	0.6171	1	1	65	161		1.45	1		0.991	1		1.066	1		875	96.6	6.21
Q9DAU1	Protein canopy homolog 3 OS=Mus musculus GN=Cnpy3 PE=1 SV=1 - [CNPY3_MOUSE]	0	0.7391	1	1	22	38		1.174	2	12.3	1.093	2	5.3	1.07	2	11.5	276	30.5	5.62
Q8BQ47	Protein canopy homolog 4 OS=Mus musculus GN=Cnpy4 PE=1 SV=1 - [CNPY4_MOUSE]	0	0.9306	2	3	22	62		0.938	4	6.4	1.007	4	4	0.965	4	6.1	245	28.1	4.77
A2AM05	Centlein OS=Mus musculus GN=Cntln PE=1 SV=1 - [CNTLN_MOUSE]	0	0.8024	1	1	174	348		1.306	1		0.957	1		0.854	1		1397	160.6	7.99
Q61330	Contactin-2 OS=Mus musculus GN=Cntn2 PE=1 SV=2 - [CNTN2_MOUSE]	0	0.6298	1	1	67	177		0.863	2	27.5	0.893	2	14.4	0.937	2	3.8	1040	113.1	7.62
P68500	Contactin-5 OS=Mus musculus GN=Cntn5 PE=1 SV=2 - [CNTN5_MOUSE]	0	0.684	1	1	78	174											1098	120.7	6.61
Q9CPW0	Contactin-associated protein-like 2 OS=Mus musculus GN=Cntnap2 PE=1 SV=2 - [CNTP2_MOUSE]	0	0.6712	2	1	77	140		1.035	5	10.4	1.082	5	5.3	1.129	5	15.5	1332	148.1	6.77
P11087	Collagen alpha-1(I) chain OS=Mus musculus GN=Col1a1 PE=1 SV=4 - [CO1A1_MOUSE]	0	0.7763	1	1	92	191		0.917	1		0.86	1		0.817	1		1453	137.9	5.85
P02463	Collagen alpha-1(IV) chain OS=Mus musculus GN=Col4a1 PE=2 SV=4 - [CO4A1_MOUSE]	0	0.6603	1	2	95	272		1.641	2	28.7	1.033	2	0.1	1.002	2	5.9	1669	160.6	8.24
Q8C6K9	Collagen alpha-6(VI) chain OS=Mus musculus GN=Col6a6 PE=1 SV=2 - [CO6A6_MOUSE]	0	0.7289	2	1	196	468		1.154	1		0.94	1		1.042	1		2265	246.2	6.83
Q921H9	Cytochrome c oxidase assembly factor 7 OS=Mus musculus GN=Coa7 PE=2 SV=1 - [COA7_MOUSE]	0	0.9307	1	3	26	62		1.169	4	11.2	1.15	4	12.9	1.056	4	10.6	231	25.6	6.29
Q9DBL7	Bifunctional coenzyme A synthase OS=Mus musculus GN=Coasy PE=1 SV=2 - [COASY_MOUSE]	0	0.4671	1	2	28	75		0.939	3	5.7	0.936	4	15.6	0.968	4	3.9	563	62	7.11
Q61245	Collagen alpha-1(XI) chain OS=Mus musculus GN=Col11a1 PE=1 SV=2 - [COBA1_MOUSE]	0	0.6547	2	1	114	239											1804	180.9	5.21
P45591	Cofilin-2 OS=Mus musculus GN=Cfl2 PE=1 SV=1 - [COF2_MOUSE]	0	0.8554	1	4	20	93		0.564	24	77.3	0.896	29	13.9	0.921	29	17	166	18.7	7.88
Q923P0	Collagen alpha-1(XX) chain OS=Mus musculus GN=Col20a1 PE=2 SV=3 - [COKA1_MOUSE]	0	0.6318	2	1	77	186		1.013	6	96.3	1.124	7	9.1	0.841	7	11.7	1320	140.8	7.64
Q80YR6	DNA endonuclease RBBP8 OS=Mus musculus GN=Rbbp8 PE=1 SV=1 - [COM1_MOUSE]	0	0.7167	1	2	81	156		0.507	1		1.044	1		1.296	1		893	100.8	6.68
Q9CZG3	COMM domain-containing protein 8 OS=Mus musculus GN=Commd8 PE=2 SV=1 - [COMD8_MOUSE]	0	0.3333	1	1	5	8		0.854	2	8.3	0.714	2	4.3	0.706	2	12	183	20.8	5.59
Q8K2Q0	COMM domain-containing protein 9 OS=Mus musculus GN=Commd9 PE=2 SV=3 - [COMD9_MOUSE]	0	0.7273	1	1	14	27		1.248	5	7.6	1.115	5	6.6	1.034	5	18.4	198	21.8	5.82
O55029	Coatomer subunit beta' OS=Mus musculus GN=Copb2 PE=2 SV=2 - [COPB2_MOUSE]	0	0.5503	1	1	50	92		1.345	3	10.8	1.024	3	5.9	1.072	3	2.3	905	102.4	5.3
Q5XJY5	Coatomer subunit delta OS=Mus musculus GN=Arcn1 PE=1 SV=2 - [COPD_MOUSE]	0	0.6849	1	2	50	134		0.735	4	41.7	0.964	4	21.1	0.798	4	4.1	511	57.2	6.21
Q8R1S0	Ubiquinone biosynthesis monooxygenase COQ6 OS=Mus musculus GN=Coq6 PE=1 SV=3 - [COQ6_MOUSE]	0	0.7122	4	3	31	99		0.709	3	5.5	1.236	3	0.6	1.065	3	8.1	476	51.4	7.17
Q9WUM3	Coronin-1B OS=Mus musculus GN=Coro1b PE=1 SV=1 - [COR1B_MOUSE]	0	0.6364	1	5	50	120		0.829	26	32.5	1.121	27	13.8	0.896	27	15.8	484	53.9	5.78
Q8C0P5	Coronin-2A OS=Mus musculus GN=Coro2a PE=2 SV=1 - [COR2A_MOUSE]	0	0.5668	3	3	37	86		1.11	5	6.6	1.143	5	11.9	1.103	5	6.7	524	59.5	7.71
Q8BH44	Coronin-2B OS=Mus musculus GN=Coro2b PE=2 SV=2 - [COR2B_MOUSE]	0	0.6479	3	10	45	144		0.921	31	58.5	1.033	31	11.5	0.97	31	13.7	480	54.9	8.27
Q920M5	Coronin-6 OS=Mus musculus GN=Coro6 PE=2 SV=1 - [CORO6_MOUSE]	0	0.5117	2	1	33	66		0.88	1		1.005	1		1.042	1		471	52.6	5.96
Q9D2V7	Coronin-7 OS=Mus musculus GN=Coro7 PE=2 SV=2 - [CORO7_MOUSE]	0	0.6811	1	2	60	170		1.337	2	50.9	1.085	2	7	1	2	2.4	922	100.7	5.77
Q8R1Y2	Uncharacterized protein C16orf45 homolog OS=Mus musculus PE=2 SV=1 - [CP045_MOUSE]	0	0.8966	2	1	28	64		1.007	1		0.93	1		0.846	1		203	23.5	5.63
P00186	Cytochrome P450 1A2 OS=Mus musculus GN=Cyp1a2 PE=1 SV=1 - [CP1A2_MOUSE]	0	0.8168	1	1	40	87		1.283	1		1.319	1		1.383	1		513	58.1	8.76
P56656	Cytochrome P450 2C39 OS=Mus musculus GN=Cyp2c39 PE=2 SV=2 - [CP239_MOUSE]	0	0.7714	3	1	39	152		1.151	1		0.866	1		0.996	1		490	55.8	7.93
O55127	Cytochrome P450 26A1 OS=Mus musculus GN=Cyp26a1 PE=2 SV=1 - [CP26A_MOUSE]	0	0.668	1	1	42	107		0.817	1		0.936	1		0.741	1		497	56.1	8.6
Q811W2	Cytochrome P450 26B1 OS=Mus musculus GN=Cyp26b1 PE=1 SV=1 - [CP26B_MOUSE]	0	0.8262	1	1	49	90		1.826	1		0.794	1		0.81	1		512	57.3	8.46
Q64481	Cytochrome P450 3A16 OS=Mus musculus GN=Cyp3a16 PE=2 SV=2 - [CP3AG_MOUSE]	0	0.6567	1	1	43	95		1.323	1		0.776	1		0.888	1		504	57.8	7.39
Q9WVK8	Cholesterol 24-hydroxylase OS=Mus musculus GN=Cyp46a1 PE=2 SV=1 - [CP46A_MOUSE]	0	0.732	1	1	50	81		0.654	1		0.896	1		0.89	1		500	56.8	8.82
P63040	Complexin-1 OS=Mus musculus GN=Cplx1 PE=1 SV=1 - [CPLX1_MOUSE]	0	0.8955	2	3	19	136		0.822	11	34.1	0.916	11	10.5	0.868	11	5.7	134	15.1	4.97
Q8C166	Copine-1 OS=Mus musculus GN=Cpne1 PE=1 SV=1 - [CPNE1_MOUSE]	0	0.5765	3	3	34	85		1.229	17	19.8	0.907	18	11.1	0.964	18	14.2	536	58.8	5.66
O88456	Calpain small subunit 1 OS=Mus musculus GN=Capns1 PE=2 SV=1 - [CPNS1_MOUSE]	0	0.9405	2	2	23	71		0.82	4	16.9	0.987	4	7.6	1.123	4	23.4	269	28.4	5.63
Q8BFS6	Serine/threonine-protein phosphatase CPPED1 OS=Mus musculus GN=Cpped1 PE=2 SV=1 - [CPPED_MOUSE]	0	0.5609	2	1	20	34		0.924	2	0.8	0.908	2	1.9	0.915	2	11.5	312	35.2	5.34
P52825	Carnitine O-palmitoyltransferase 2, mitochondrial OS=Mus musculus GN=Cpt2 PE=1 SV=2 - [CPT2_MOUSE]	0	0.8313	3	2	59	114		1.036	2	5.1	0.964	2	4.8	0.994	2	0.5	658	73.9	8.37
Q8R555	Cartilage acidic protein 1 OS=Mus musculus GN=Crtac1 PE=2 SV=1 - [CRAC1_MOUSE]	0	0.548	1	1	36	86		1.168	1		0.945	1		1.081	1		646	70.3	5.14
Q8BGC9	Protein CREG2 OS=Mus musculus GN=Creg2 PE=1 SV=1 - [CREG2_MOUSE]	0	0.4688	1	1	24	78		3.342	1		1.067	1		1.316	1		288	31.7	7.77
Q6PG95	Protein cramped-like OS=Mus musculus GN=Cramp1l PE=2 SV=3 - [CRML_MOUSE]	0	0.5891	1	1	69	271		0.598	1		1.177	1		0.992	1		1285	137	8.22
P63154	Crooked neck-like protein 1 OS=Mus musculus GN=Crnkl1 PE=1 SV=1 - [CRNL1_MOUSE]	0	0.8435	1	1	87	204		1.012	1		0.921	1		0.979	1		690	83.4	6.93
Q68ED7	CREB-regulated transcription coactivator 1 OS=Mus musculus GN=Crtc1 PE=1 SV=1 - [CRTC1_MOUSE]	0	0.3111	1	3	20	45		0.753	5	0.6	0.822	5	14.3	1.009	5	13.4	630	66.9	6.05
Q80YA8	Protein crumbs homolog 2 OS=Mus musculus GN=Crb2 PE=2 SV=3 - [CRUM2_MOUSE]	0	0.5117	1	1	50	96		1.294	1		0.714	1		0.917	1		1282	134.7	5.22
P23927	Alpha-crystallin B chain OS=Mus musculus GN=Cryab PE=1 SV=2 - [CRYAB_MOUSE]	0	0.8057	1	3	19	23		1.012	6	19.8	0.973	6	7.5	0.922	6	17.8	175	20.1	7.33
Q9D7E4	UPF0449 protein C19orf25 homolog OS=Mus musculus PE=1 SV=1 - [CS025_MOUSE]	0	0.4862	1	1	6	18		0.818	8	10.7	1.027	8	3.4	1.045	8	4.1	109	12.1	5.25
Q8BGX2	Uncharacterized protein C19orf52 homolog OS=Mus musculus PE=2 SV=1 - [CS052_MOUSE]	0	0.6654	1	1	14	26		1.381	1		2.75	1		2.76	1		266	29.4	6.73
Q9CYZ6	Uncharacterized protein C19orf60 homolog OS=Mus musculus PE=2 SV=1 - [CS060_MOUSE]	0	0.6686	1	1	13	74											169	18.7	5.81
Q91W50	Cold shock domain-containing protein E1 OS=Mus musculus GN=Csde1 PE=2 SV=1 - [CSDE1_MOUSE]	0	0.8183	1	6	73	181		0.989	5	39.4	0.971	5	8	1.004	5	18.1	798	88.7	6.37
Q00941	Granulocyte-macrophage colony-stimulating factor receptor subunit alpha OS=Mus musculus GN=Csf2ra PE=2 SV=2 - [CSF2R_MOUSE]	0	0.7603	1	1	31	85		0.751	1		0.778	1		0.979	1		388	41.7	7.78
P40223	Granulocyte colony-stimulating factor receptor OS=Mus musculus GN=Csf3r PE=1 SV=2 - [CSF3R_MOUSE]	0	0.4409	1	1	29	47					1.054	1		1.018	1		837	93.3	5.48
O54833	Casein kinase II subunit alpha' OS=Mus musculus GN=Csnk2a2 PE=2 SV=1 - [CSK22_MOUSE]	0	0.78	1	4	44	130		0.874	6	15	0.961	6	13.1	0.954	6	12.3	350	41.2	8.56
O70589	Peripheral plasma membrane protein CASK OS=Mus musculus GN=Cask PE=1 SV=2 - [CSKP_MOUSE]	0	0.7138	4	5	77	210		1.132	15	41.3	0.972	15	7.7	0.955	15	13.2	926	105	6.43
P41241	Tyrosine-protein kinase CSK OS=Mus musculus GN=Csk PE=1 SV=2 - [CSK_MOUSE]	0	0.8444	1	1	42	96		1.379	2	16.4	1.036	2	7.8	1.075	2	4.1	450	50.7	7.06
O88543	COP9 signalosome complex subunit 3 OS=Mus musculus GN=Cops3 PE=1 SV=3 - [CSN3_MOUSE]	0	0.6856	1	2	30	57		1.184	7	8.4	1.017	7	13.6	1.021	7	2.1	423	47.8	6.65
O88544	COP9 signalosome complex subunit 4 OS=Mus musculus GN=Cops4 PE=1 SV=1 - [CSN4_MOUSE]	0	0.6897	4	4	32	58		0.77	12	39.8	0.982	12	7.5	1.027	12	7.2	406	46.3	5.83
Q71M36	Chondroitin sulfate proteoglycan 5 OS=Mus musculus GN=Cspg5 PE=1 SV=2 - [CSPG5_MOUSE]	0	0.4382	1	1	19	34		0.921	1		1.029	1		1.098	1		566	60.4	4.54
P97315	Cysteine and glycine-rich protein 1 OS=Mus musculus GN=Csrp1 PE=1 SV=3 - [CSRP1_MOUSE]	0	0.9067	1	2	23	79		1.177	25	25	0.93	26	12.6	0.961	26	12.9	193	20.6	8.57
Q9CWL8	Beta-catenin-like protein 1 OS=Mus musculus GN=Ctnnbl1 PE=2 SV=1 - [CTBL1_MOUSE]	0	0.6483	1	1	57	134		0.802	1		0.907	1		1.24	1		563	64.9	5.07
P26231	Catenin alpha-1 OS=Mus musculus GN=Ctnna1 PE=1 SV=1 - [CTNA1_MOUSE]	0	0.8113	1	1	90	264		1.135	1		1.005	1		0.979	1		906	100	6.23
P30999	Catenin delta-1 OS=Mus musculus GN=Ctnnd1 PE=1 SV=2 - [CTND1_MOUSE]	0	0.8507	17	5	99	258		0.947	8	31.1	1.007	8	16.2	1.003	8	11.4	938	104.9	6.87
Q62018	RNA polymerase-associated protein CTR9 homolog OS=Mus musculus GN=Ctr9 PE=1 SV=2 - [CTR9_MOUSE]	0	0.7221	1	1	116	272											1173	133.3	6.49
Q9CXX9	CUE domain-containing protein 2 OS=Mus musculus GN=Cuedc2 PE=2 SV=1 - [CUED2_MOUSE]	0	0.5246	1	1	20	35		1.632	1		0.848	1		0.951	1		284	31.8	4.98
Q9WTX6	Cullin-1 OS=Mus musculus GN=Cul1 PE=1 SV=1 - [CUL1_MOUSE]	0	0.6856	3	1	59	129		0.699	1		0.776	1		0.856	1		776	89.6	8
Q9JLV5	Cullin-3 OS=Mus musculus GN=Cul3 PE=1 SV=1 - [CUL3_MOUSE]	0	0.8737	3	3	88	223		0.7	8	48.1	0.902	8	5.8	0.869	8	20.1	768	88.9	8.46
Q3TCH7	Cullin-4A OS=Mus musculus GN=Cul4a PE=1 SV=1 - [CUL4A_MOUSE]	0	0.8722	3	1	87	188		0.819	1		0.882	1		0.884	1		759	87.7	8.35
A2A432	Cullin-4B OS=Mus musculus GN=Cul4b PE=1 SV=1 - [CUL4B_MOUSE]	0	0.7969	3	1	97	194		1.206	1		0.892	1		1.044	1		970	110.6	8.37
P53564	Homeobox protein cut-like 1 OS=Mus musculus GN=Cux1 PE=1 SV=3 - [CUX1_MOUSE]	0	0.6383	11	1	105	243		1.41	2	1.2	0.947	2	2.4	0.978	2	6.7	1515	165.5	6.32
O88410	C-X-C chemokine receptor type 3 OS=Mus musculus GN=Cxcr3 PE=2 SV=2 - [CXCR3_MOUSE]	0	0.5286	1	1	24	64											367	41	7.34
O54851	Gap junction delta-2 protein OS=Mus musculus GN=Gjd2 PE=2 SV=2 - [CXD2_MOUSE]	0	0.6604	1	1	25	82		0.995	1		0.838	1		0.84	1		321	36.1	8.68
Q9CXW3	Calcyclin-binding protein OS=Mus musculus GN=Cacybp PE=1 SV=1 - [CYBP_MOUSE]	0	0.8122	2	2	23	49		1.308	5	12.7	1.014	5	1.9	0.987	5	1.3	229	26.5	7.87
Q7TMB8	Cytoplasmic FMR1-interacting protein 1 OS=Mus musculus GN=Cyfip1 PE=1 SV=1 - [CYFP1_MOUSE]	0	0.7015	3	1	114	272		1.389	3	36.3	0.981	3	5.5	1.048	3	10.3	1253	145.1	6.9
Q62426	Cystatin-B OS=Mus musculus GN=Cstb PE=1 SV=1 - [CYTB_MOUSE]	0	0.7653	1	1	10	17		0.657	2	25.8	0.981	2	1.4	0.992	2	4.3	98	11	7.39
P21460	Cystatin-C OS=Mus musculus GN=Cst3 PE=2 SV=2 - [CYTC_MOUSE]	0	0.8786	2	3	19	58		1.02	10	22.6	1.087	10	8.7	1.039	10	8.5	140	15.5	9
Q5SXY1	Cytospin-B OS=Mus musculus GN=Specc1 PE=1 SV=2 - [CYTSB_MOUSE]	0	0.6748	1	10	100	285		0.925	17	26.3	0.969	20	13.9	0.954	20	14	1067	118	6.64
B9EJR8	Dynein assembly factor 5, axonemal OS=Mus musculus GN=Heatr2 PE=2 SV=1 - [DAAF5_MOUSE]	0	0.803	1	1	68	167		1.181	1		1.806	1		1.233	1		853	93.8	6.15
Q8BPM0	Disheveled-associated activator of morphogenesis 1 OS=Mus musculus GN=Daam1 PE=1 SV=4 - [DAAM1_MOUSE]	0	0.779	1	1	117	221		1.623	1		1.096	1		1.061	1		1077	123.3	7.46
Q3UHC7	Disabled homolog 2-interacting protein OS=Mus musculus GN=Dab2ip PE=1 SV=1 - [DAB2P_MOUSE]	0	0.783	6	2	125	350		1.129	2	5.6	0.972	2	0.8	1.104	2	7.6	1189	131.6	8.72
Q8R4A3	Dapper homolog 1 OS=Mus musculus GN=Dact1 PE=1 SV=1 - [DACT1_MOUSE]	0	0.6799	2	1	76	153		1.241	1		1.271	1		0.788	1		778	84.3	9.2
Q7TN08	Dapper homolog 2 OS=Mus musculus GN=Dact2 PE=1 SV=2 - [DACT2_MOUSE]	0	0.8137	1	1	72	247		0.533	1		1.065	1		0.947	1		757	81.6	8.91
Q80YE7	Death-associated protein kinase 1 OS=Mus musculus GN=Dapk1 PE=1 SV=3 - [DAPK1_MOUSE]	0	0.6983	1	2	96	194					0.854	1		0.91	1		1442	161.3	6.89
P48318	Glutamate decarboxylase 1 OS=Mus musculus GN=Gad1 PE=2 SV=2 - [DCE1_MOUSE]	0	0.6661	3	3	50	101		0.961	4	23.7	1.059	4	17.2	0.993	4	14.1	593	66.6	7.17
Q9QZ73	DCN1-like protein 1 OS=Mus musculus GN=Dcun1d1 PE=2 SV=1 - [DCNL1_MOUSE]	0	0.6409	2	2	23	65		1.105	8	37.9	1.074	8	18.5	1	8	11.5	259	30.1	5.34
Q8BZJ7	DCN1-like protein 2 OS=Mus musculus GN=Dcun1d2 PE=2 SV=3 - [DCNL2_MOUSE]	0	0.556	3	1	22	35		1.03	2	25.5	0.964	2	0.6	0.985	2	3.2	259	30	5.59
Q9Z0Y1	Dynactin subunit 3 OS=Mus musculus GN=Dctn3 PE=2 SV=2 - [DCTN3_MOUSE]	0	0.8118	2	2	21	53		1.2	9	32.5	1.012	9	4.3	1.095	9	19.2	186	21	6.06
Q9QZB9	Dynactin subunit 5 OS=Mus musculus GN=Dctn5 PE=1 SV=1 - [DCTN5_MOUSE]	0	0.4835	1	2	13	41		0.61	3	0.4	0.856	3	14.3	0.891	3	15.3	182	20.1	8.02
P70697	Uroporphyrinogen decarboxylase OS=Mus musculus GN=Urod PE=1 SV=2 - [DCUP_MOUSE]	0	0.7575	1	1	27	48		1.509	1		0.888	1		0.945	1		367	40.7	6.65
A2ADY9	Protein DDI1 homolog 2 OS=Mus musculus GN=Ddi2 PE=1 SV=1 - [DDI2_MOUSE]	0	0.9774	1	4	40	103		1.214	8	39.5	0.932	8	5.1	0.993	8	5.4	399	44.6	5.05
Q03146	Epithelial discoidin domain-containing receptor 1 OS=Mus musculus GN=Ddr1 PE=2 SV=2 - [DDR1_MOUSE]	0	0.6476	1	1	73	184		0.938	1		0.908	1		1.243	1		911	101.1	6.58
Q80Y44	Probable ATP-dependent RNA helicase DDX10 OS=Mus musculus GN=Ddx10 PE=1 SV=2 - [DDX10_MOUSE]	0	0.6423	1	1	67	125		0.678	1		1.236	1		1.205	1		875	100.7	7.75
Q501J6	Probable ATP-dependent RNA helicase DDX17 OS=Mus musculus GN=Ddx17 PE=1 SV=1 - [DDX17_MOUSE]	0	0.5292	2	1	62	216		0.374	1		1.123	1		1.017	1		650	72.4	8.59
Q8K363	ATP-dependent RNA helicase DDX18 OS=Mus musculus GN=Ddx18 PE=2 SV=1 - [DDX18_MOUSE]	0	0.6788	1	1	61	167		0.569	1		1.503	1		1.641	1		660	74.1	9.52
Q91VR5	ATP-dependent RNA helicase DDX1 OS=Mus musculus GN=Ddx1 PE=1 SV=1 - [DDX1_MOUSE]	0	0.8041	1	1	66	149		0.498	2	68.9	0.97	2	10.9	0.979	2	3.2	740	82.4	7.21
Q91VN6	Probable ATP-dependent RNA helicase DDX41 OS=Mus musculus GN=Ddx41 PE=1 SV=2 - [DDX41_MOUSE]	0	0.9132	1	1	91	288		0.844	1		1.02	1		1.124	1		622	69.8	6.7
Q569Z5	Probable ATP-dependent RNA helicase DDX46 OS=Mus musculus GN=Ddx46 PE=1 SV=2 - [DDX46_MOUSE]	0	0.7655	2	1	101	236		0.925	1		0.851	1		1.14	1		1032	117.4	9.26
Q9CWX9	Probable ATP-dependent RNA helicase DDX47 OS=Mus musculus GN=Ddx47 PE=2 SV=2 - [DDX47_MOUSE]	0	0.633	2	1	36	89		1.198	1		1.312	1		1.308	1		455	50.6	9.1
Q6ZPL9	ATP-dependent RNA helicase DDX55 OS=Mus musculus GN=Ddx55 PE=1 SV=2 - [DDX55_MOUSE]	0	0.745	2	1	58	145		1.082	1		0.889	1		0.923	1		600	68.4	9.38
P54823	Probable ATP-dependent RNA helicase DDX6 OS=Mus musculus GN=Ddx6 PE=1 SV=1 - [DDX6_MOUSE]	0	0.8758	1	1	41	88											483	54.2	8.66
Q9WV69	Dematin OS=Mus musculus GN=Dmtn PE=1 SV=1 - [DEMA_MOUSE]	0	0.837	1	7	40	97		1.016	27	28.5	0.994	28	12.2	0.976	28	10.7	405	45.4	8.41
Q8C4S8	DENN domain-containing protein 2A OS=Mus musculus GN=Dennd2a PE=1 SV=1 - [DEN2A_MOUSE]	0	0.803	2	1	111	283											1000	113	8.91
Q3U1Y4	DENN domain-containing protein 4B OS=Mus musculus GN=Dennd4b PE=2 SV=2 - [DEN4B_MOUSE]	0	0.5564	2	3	116	299		1.349	3	19.6	0.948	3	3	1.037	3	9.5	1499	164.6	7.71
Q80TS7	Dendrin OS=Mus musculus GN=Ddn PE=1 SV=3 - [DEND_MOUSE]	0	0.7521	1	3	64	177		0.96	3	12.7	1.025	3	5.6	1.005	3	7.9	710	76.4	9.98
E9Q557	Desmoplakin OS=Mus musculus GN=Dsp PE=1 SV=1 - [DESP_MOUSE]	0	0.8099	2	3	322	822		0.845	2	38.6	0.903	3	37.9	0.911	3	2.3	2883	332.7	6.8
Q9R0P5	Destrin OS=Mus musculus GN=Dstn PE=1 SV=3 - [DEST_MOUSE]	0	0.9273	1	6	23	111		0.55	36	58.8	0.894	53	15.9	0.836	52	21.2	165	18.5	7.97
Q6NS52	Diacylglycerol kinase beta OS=Mus musculus GN=Dgkb PE=2 SV=2 - [DGKB_MOUSE]	0	0.7307	1	3	53	110		0.915	11	20.5	0.977	11	8.3	0.915	11	12.3	802	90.2	7.93
Q9R1C6	Diacylglycerol kinase epsilon OS=Mus musculus GN=Dgke PE=2 SV=1 - [DGKE_MOUSE]	0	0.7057	2	1	49	102											564	63.6	7.44
Q91WG7	Diacylglycerol kinase gamma OS=Mus musculus GN=Dgkg PE=2 SV=1 - [DGKG_MOUSE]	0	0.6992	3	3	58	138		0.923	4	7.8	1.126	5	5.3	1.003	5	15.9	788	88.5	6.76
Q6WQJ1	Sn1-specific diacylglycerol lipase alpha OS=Mus musculus GN=Dagla PE=1 SV=2 - [DGLA_MOUSE]	0	0.5642	1	1	60	143		0.971	6	45.5	0.946	6	8.1	0.891	6	15.9	1044	115.3	6.42
Q9DBB8	Trans-1,2-dihydrobenzene-1,2-diol dehydrogenase OS=Mus musculus GN=Dhdh PE=2 SV=1 - [DHDH_MOUSE]	0	0.6036	1	2	28	72		1.007	4	11.9	1.027	4	1.4	0.984	4	12	333	36.3	6.44
Q64442	Sorbitol dehydrogenase OS=Mus musculus GN=Sord PE=1 SV=3 - [DHSO_MOUSE]	0	0.8459	1	3	44	166		0.87	3	13.8	1.092	3	17	1.047	3	3.9	357	38.2	7.02
Q8VHK9	ATP-dependent RNA helicase DHX36 OS=Mus musculus GN=Dhx36 PE=1 SV=2 - [DHX36_MOUSE]	0	0.7912	2	2	87	191		1.75	2	37.9	1.049	2	21.1	1.064	2	0.2	1001	113.8	8.29
Q8C0S1	DIS3-like exonuclease 1 OS=Mus musculus GN=Dis3l PE=2 SV=2 - [DI3L1_MOUSE]	0	0.7521	1	1	85	212		2.538	2	23.2	0.954	2	14.2	0.965	2	9	1053	120.2	6.81
Q8CI75	DIS3-like exonuclease 2 OS=Mus musculus GN=Dis3l2 PE=1 SV=1 - [DI3L2_MOUSE]	0	0.6276	2	1	68	147		1.482	1		0.952	1		1.026	1		870	97.7	5.9
Q8C9B9	Death-inducer obliterator 1 OS=Mus musculus GN=Dido1 PE=1 SV=4 - [DIDO1_MOUSE]	0	0.7314	1	1	177	412		3.808	1		1.101	1		1.184	1		2256	247	7.91
Q3UH60	Disco-interacting protein 2 homolog B OS=Mus musculus GN=Dip2b PE=1 SV=1 - [DIP2B_MOUSE]	0	0.6264	2	2	105	256		2.047	2	43.5	1.116	2	13.9	1.085	2	24.4	1574	171	8.09
Q5PR73	GTP-binding protein Di-Ras2 OS=Mus musculus GN=Diras2 PE=2 SV=1 - [DIRA2_MOUSE]	0	0.799	1	1	18	56		0.648	4	14.5	1.204	6	32.8	1.112	6	6.7	199	22.5	8.76
Q8BFQ6	Disrupted in renal carcinoma protein 2 homolog OS=Mus musculus GN=Dirc2 PE=2 SV=1 - [DIRC2_MOUSE]	0	0.4331	1	1	18	33		2.948	1		1.159	1		1.184	1		478	51.9	8.35
Q3TDN0	Protein dispatched homolog 1 OS=Mus musculus GN=Disp1 PE=1 SV=2 - [DISP1_MOUSE]	0	0.5233	1	1	73	192		1.226	1		0.889	1		0.961	1		1521	170	6.84
Q80TN4	DnaJ homolog subfamily C member 16 OS=Mus musculus GN=Dnajc16 PE=1 SV=2 - [DJC16_MOUSE]	0	0.6969	1	1	54	134		1.246	1		1	1		1.012	1		772	89.1	7.55
Q91WT4	DnaJ homolog subfamily C member 17 OS=Mus musculus GN=Dnajc17 PE=2 SV=2 - [DJC17_MOUSE]	0	0.8713	1	2	36	84		0.165	1		0.937	1		0.924	1		303	34.4	8.57
Q91ZF0	DnaJ homolog subfamily C member 24 OS=Mus musculus GN=Dnajc24 PE=1 SV=3 - [DJC24_MOUSE]	0	1	3	1	26	47		1.327	1		0.858	1		0.936	1		196	22.1	5.91
Q9ESX5	H/ACA ribonucleoprotein complex subunit 4 OS=Mus musculus GN=Dkc1 PE=1 SV=4 - [DKC1_MOUSE]	0	0.7289	1	1	51	117		1.101	1		1.064	1		1.118	1		509	57.4	9.28
P62627	Dynein light chain roadblock-type 1 OS=Mus musculus GN=Dynlrb1 PE=1 SV=3 - [DLRB1_MOUSE]	0	1	2	6	10	29		0.7	15	39.7	0.915	16	7.9	0.952	16	10.6	96	11	7.25
Q91ZK4	Diencephalon/mesencephalon homeobox protein 1 OS=Mus musculus GN=Dmbx1 PE=1 SV=1 - [DMBX1_MOUSE]	0	0.3806	1	1	21	44		1.718	1		1.115	1		1.101	1		381	41.1	8.4
P11531	Dystrophin OS=Mus musculus GN=Dmd PE=1 SV=3 - [DMD_MOUSE]	0	0.7496	3	2	296	620		1.089	3	18.2	1.033	3	2.5	1.127	3	0.7	3678	425.6	5.94
P54265	Myotonin-protein kinase OS=Mus musculus GN=Dmpk PE=1 SV=1 - [DMPK_MOUSE]	0	0.6688	3	1	42	87		1.733	1		0.898	1		0.937	1		631	69.6	4.91
Q05A62	Dynein light chain 1, axonemal OS=Mus musculus GN=Dnal1 PE=2 SV=2 - [DNAL1_MOUSE]	0	0.7947	3	1	17	24		1.146	1		0.992	1		1.075	1		190	21.5	5.76
Q9QYJ0	DnaJ homolog subfamily A member 2 OS=Mus musculus GN=Dnaja2 PE=1 SV=1 - [DNJA2_MOUSE]	0	0.7573	1	3	43	195		0.676	4	37.1	0.762	4	23.7	0.737	4	13.7	412	45.7	6.48
Q99M87	DnaJ homolog subfamily A member 3, mitochondrial OS=Mus musculus GN=Dnaja3 PE=1 SV=1 - [DNJA3_MOUSE]	0	0.9333	1	9	57	233		1.104	13	42.1	1.053	13	8.9	1.13	13	15.5	480	52.4	9.22
Q9JMC3	DnaJ homolog subfamily A member 4 OS=Mus musculus GN=Dnaja4 PE=2 SV=1 - [DNJA4_MOUSE]	0	0.8816	1	2	49	104		1.029	2	17.5	1.023	2	2.1	0.922	2	0.7	397	44.9	7.58
Q9QYJ3	DnaJ homolog subfamily B member 1 OS=Mus musculus GN=Dnajb1 PE=2 SV=3 - [DNJB1_MOUSE]	0	0.75	1	4	42	110		1.159	7	9.5	1.071	8	6.7	0.973	8	5.3	340	38.1	8.63
Q9D832	DnaJ homolog subfamily B member 4 OS=Mus musculus GN=Dnajb4 PE=2 SV=1 - [DNJB4_MOUSE]	0	0.7864	1	1	37	126		1.298	2	8.1	0.964	2	2.9	0.965	2	7.2	337	37.8	8.59
Q91YW3	DnaJ homolog subfamily C member 3 OS=Mus musculus GN=Dnajc3 PE=1 SV=1 - [DNJC3_MOUSE]	0	0.8671	1	1	48	91		0.843	1		0.909	1		0.861	1		504	57.4	5.85
O88508	DNA (cytosine-5)-methyltransferase 3A OS=Mus musculus GN=Dnmt3a PE=1 SV=2 - [DNM3A_MOUSE]	0	0.8645	4	1	97	236		2.523	3	28.4	1.008	3	16.7	0.994	3	5.8	908	101.6	6.65
Q9QY48	Deoxyribonuclease-2-beta OS=Mus musculus GN=Dnase2b PE=2 SV=1 - [DNS2B_MOUSE]	0	0.6441	1	1	23	40		1.613	1		0.53	1		1.195	1		354	40.8	9.42
Q8K3H0	DCC-interacting protein 13-alpha OS=Mus musculus GN=Appl1 PE=1 SV=1 - [DP13A_MOUSE]	0	0.6421	1	5	47	162		0.922	13	21.7	0.968	13	10.6	0.996	13	10.1	707	79.3	5.41
P52431	DNA polymerase delta catalytic subunit OS=Mus musculus GN=Pold1 PE=1 SV=2 - [DPOD1_MOUSE]	0	0.7801	2	1	113	260		1.128	1		1.149	1		1.25	1		1105	123.7	7.61
Q9WVF7	DNA polymerase epsilon catalytic subunit A OS=Mus musculus GN=Pole PE=2 SV=3 - [DPOE1_MOUSE]	0	0.668	1	1	183	413		1.176	1		1.104	1		1.096	1		2283	261.9	6.44
Q99KK7	Dipeptidyl peptidase 3 OS=Mus musculus GN=Dpp3 PE=2 SV=2 - [DPP3_MOUSE]	0	0.7791	1	1	57	167		1.1	2	20.2	0.962	2	0.6	0.995	2	2.8	738	82.8	5.38
Q8BVG4	Dipeptidyl peptidase 9 OS=Mus musculus GN=Dpp9 PE=2 SV=2 - [DPP9_MOUSE]	0	0.6485	1	1	47	106		1.158	1		0.946	1		1.164	1		862	97.9	6.65
Q8K3P0	Short-chain dehydrogenase/reductase family 9C member 7 OS=Mus musculus GN=Sdr9c7 PE=2 SV=1 - [DR9C7_MOUSE]	0	0.7284	1	1	34	88		1.474	1		1.036	1		1.092	1		313	35.1	9.03
P32233	Developmentally-regulated GTP-binding protein 1 OS=Mus musculus GN=Drg1 PE=1 SV=1 - [DRG1_MOUSE]	0	0.7357	1	2	37	92		1.012	2	28.6	0.936	2	2.9	1.056	2	0.2	367	40.5	8.9
Q9ERC8	Down syndrome cell adhesion molecule homolog OS=Mus musculus GN=Dscam PE=1 SV=1 - [DSCAM_MOUSE]	0	0.6816	1	1	148	292		1.415	1		1.334	1		1.332	1		2013	222.1	7.74
Q9DD18	D-tyrosyl-tRNA(Tyr) deacylase 1 OS=Mus musculus GN=Dtd1 PE=1 SV=2 - [DTD1_MOUSE]	0	0.7177	1	5	22	46		0.947	11	51.2	1.069	11	9.1	1.023	11	11	209	23.4	7.87
Q9D2N4	Dystrobrevin alpha OS=Mus musculus GN=Dtna PE=1 SV=2 - [DTNA_MOUSE]	0	0.8029	2	3	64	134		1.22	5	5.3	0.992	5	5.8	0.984	5	14.3	746	84	6.76
O70585	Dystrobrevin beta OS=Mus musculus GN=Dtnb PE=1 SV=3 - [DTNB_MOUSE]	0	0.8634	9	1	68	168		1.187	1		0.846	1		0.763	1		659	74.4	8.62
Q8VHE6	Dynein heavy chain 5, axonemal OS=Mus musculus GN=Dnah5 PE=2 SV=2 - [DYH5_MOUSE]	0	0.7416	1	1	393	940		0.701	1		1.079	1		1.026	1		4621	527.2	6.15
Q91XQ0	Dynein heavy chain 8, axonemal OS=Mus musculus GN=Dnah8 PE=1 SV=2 - [DYH8_MOUSE]	0	0.7297	1	2	380	845		0.707	1		1.035	1		0.997	1		4731	540.9	6.18
P56387	Dynein light chain Tctex-type 3 OS=Mus musculus GN=Dynlt3 PE=1 SV=1 - [DYLT3_MOUSE]	0	0.8707	1	1	5	9		1.037	1		0.908	1		0.839	1		116	12.9	5.12
P52963	Band 4.1-like protein 4A OS=Mus musculus GN=Epb41l4a PE=2 SV=2 - [E41LA_MOUSE]	0	0.7843	1	1	73	171											686	78.5	9.44
P56564	Excitatory amino acid transporter 1 OS=Mus musculus GN=Slc1a3 PE=1 SV=2 - [EAA1_MOUSE]	0	0.7053	1	1	40	96		1.093	2	22.4	1.036	2	7.1	0.981	2	3.4	543	59.6	8.4
P43006	Excitatory amino acid transporter 2 OS=Mus musculus GN=Slc1a2 PE=1 SV=1 - [EAA2_MOUSE]	0	0.7343	1	1	40	88		0.804	2	7.2	1.464	2	11.3	1.549	2	21.4	572	62	6.68
Q8BL66	Early endosome antigen 1 OS=Mus musculus GN=Eea1 PE=1 SV=2 - [EEA1_MOUSE]	0	0.7477	1	11	127	244		0.83	17	26.6	1.051	18	9.7	1.01	18	10.7	1411	160.8	5.77
O70251	Elongation factor 1-beta OS=Mus musculus GN=Eef1b PE=1 SV=5 - [EF1B_MOUSE]	0	0.6844	2	4	17	33		1.115	9	22.8	1.142	9	14.8	1.086	9	7.8	225	24.7	4.69
Q9D8N0	Elongation factor 1-gamma OS=Mus musculus GN=Eef1g PE=1 SV=3 - [EF1G_MOUSE]	0	0.8192	1	6	38	80		0.888	26	77.6	0.991	27	10.9	0.972	27	7.7	437	50	6.74
Q8VDY4	EF-hand calcium-binding domain-containing protein 7 OS=Mus musculus GN=Efcab7 PE=2 SV=1 - [EFCB7_MOUSE]	0	0.9108	2	1	59	112		1.526	1		0.941	1		0.834	1		628	71.4	6.09
Q8K0D5	Elongation factor G, mitochondrial OS=Mus musculus GN=Gfm1 PE=2 SV=1 - [EFGM_MOUSE]	0	0.8708	1	3	82	245		0.749	6	20.5	0.967	7	6.4	0.915	7	13.2	751	83.5	6.92
Q8BG67	Protein EFR3 homolog A OS=Mus musculus GN=Efr3a PE=1 SV=1 - [EFR3A_MOUSE]	0	0.7619	1	1	67	205		1.001	1		0.703	1		1.023	1		819	92.6	6.83
Q6ZQ18	Protein EFR3 homolog B OS=Mus musculus GN=Efr3b PE=2 SV=2 - [EFR3B_MOUSE]	0	0.8213	1	1	72	150		1.232	4	26.7	1.034	4	5.8	1.126	4	3.1	817	92.3	6.54
Q01279	Epidermal growth factor receptor OS=Mus musculus GN=Egfr PE=1 SV=1 - [EGFR_MOUSE]	0	0.7686	1	1	101	199		1.006	1		0.711	1		0.841	1		1210	134.8	6.86
P01132	Pro-epidermal growth factor OS=Mus musculus GN=Egf PE=1 SV=2 - [EGF_MOUSE]	0	0.6738	1	1	87	237		0.866	1		0.98	1		0.85	1		1217	133	6.46
Q91YE3	Egl nine homolog 1 OS=Mus musculus GN=Egln1 PE=2 SV=2 - [EGLN1_MOUSE]	0	0.7375	1	1	33	105		0.303	1		0.913	1		0.931	1		400	43.1	8.29
Q69ZW3	EH domain-binding protein 1 OS=Mus musculus GN=Ehbp1 PE=1 SV=3 - [EHBP1_MOUSE]	0	0.6474	1	2	98	193		0.996	3	40.7	0.991	3	18.3	1.061	3	3.9	1231	139	5.38
Q99LD9	Translation initiation factor eIF-2B subunit beta OS=Mus musculus GN=Eif2b2 PE=2 SV=1 - [EI2BB_MOUSE]	0	0.7464	3	1	34	120		1.003	1		1.07	1		0.967	1		351	38.9	6.24
Q8CHW4	Translation initiation factor eIF-2B subunit epsilon OS=Mus musculus GN=Eif2b5 PE=1 SV=1 - [EI2BE_MOUSE]	0	0.5927	1	1	51	118		1.402	1		0.999	1		1.109	1		717	80	5.07
Q3UGC7	Eukaryotic translation initiation factor 3 subunit J-A OS=Mus musculus GN=Eif3j1 PE=2 SV=1 - [EI3JA_MOUSE]	0	0.8008	2	2	21	40		0.972	4	26.4	0.953	4	4.8	0.887	4	16.8	261	29.3	4.81
Q8BJW6	Eukaryotic translation initiation factor 2A OS=Mus musculus GN=Eif2a PE=2 SV=2 - [EIF2A_MOUSE]	0	0.5112	1	1	34	87											581	64.4	8.91
P23116	Eukaryotic translation initiation factor 3 subunit A OS=Mus musculus GN=Eif3a PE=1 SV=5 - [EIF3A_MOUSE]	0	0.747	1	9	177	398		1.04	16	49.5	1.04	16	8.5	1.008	16	12	1344	161.8	6.77
O70194	Eukaryotic translation initiation factor 3 subunit D OS=Mus musculus GN=Eif3d PE=1 SV=2 - [EIF3D_MOUSE]	0	0.8303	1	2	50	101		1.064	4	26.5	0.961	4	21.2	0.993	4	3.7	548	63.9	6.05
Q9QZD9	Eukaryotic translation initiation factor 3 subunit I OS=Mus musculus GN=Eif3i PE=1 SV=1 - [EIF3I_MOUSE]	0	0.7692	1	2	26	145		0.818	3	6.1	0.898	3	6.5	0.89	3	8.7	325	36.4	5.64
Q9DBZ5	Eukaryotic translation initiation factor 3 subunit K OS=Mus musculus GN=Eif3k PE=1 SV=1 - [EIF3K_MOUSE]	0	0.6009	1	1	11	29		1.462	3	2	1.007	3	15	1.127	3	10.4	218	25.1	4.93
Q8QZY1	Eukaryotic translation initiation factor 3 subunit L OS=Mus musculus GN=Eif3l PE=1 SV=1 - [EIF3L_MOUSE]	0	0.7163	1	1	43	94		1.059	1		0.978	1		1.184	1		564	66.6	6.44
P70372	ELAV-like protein 1 OS=Mus musculus GN=Elavl1 PE=1 SV=2 - [ELAV1_MOUSE]	0	0.6963	1	1	28	103		1.133	1		1.047	1		1.086	1		326	36.1	9.04
Q8C8T7	Protein ELFN1 OS=Mus musculus GN=Elfn1 PE=2 SV=1 - [ELFN1_MOUSE]	0	0.6679	1	1	47	98		0.901	1		1.078	1		0.908	1		828	90.8	8.18
P41158	ETS domain-containing protein Elk-4 OS=Mus musculus GN=Elk4 PE=2 SV=2 - [ELK4_MOUSE]	0	0.4419	3	1	21	36		0.945	1		0.982	1		0.954	1		430	46.8	6.95
Q3UKU1	RNA polymerase II elongation factor ELL2 OS=Mus musculus GN=Ell2 PE=2 SV=2 - [ELL2_MOUSE]	0	0.687	1	1	56	118		1.202	1		0.937	1		0.923	1		639	72.1	8.81
Q8BHL5	Engulfment and cell motility protein 2 OS=Mus musculus GN=Elmo2 PE=1 SV=1 - [ELMO2_MOUSE]	0	0.7678	4	6	71	185		0.961	7	35.1	1.003	7	4.9	1.028	7	16.6	732	83.8	5.95
P62869	Transcription elongation factor B polypeptide 2 OS=Mus musculus GN=Tceb2 PE=1 SV=1 - [ELOB_MOUSE]	0	0.6864	1	4	11	28		0.748	5	29.2	0.949	5	14.5	1.014	5	13.1	118	13.2	5.01
Q9ER73	Elongator complex protein 4 OS=Mus musculus GN=Elp4 PE=2 SV=2 - [ELP4_MOUSE]	0	0.8412	2	2	41	112		1.108	2	17.8	1.176	2	21	1.152	2	1.6	422	46.3	8.78
Q99L85	Elongator complex protein 5 OS=Mus musculus GN=Elp5 PE=2 SV=1 - [ELP5_MOUSE]	0	0.4733	1	1	14	23		1.552	3	3	1.082	3	10.3	0.882	3	10.9	300	33.5	5.49
Q3UMY5	Echinoderm microtubule-associated protein-like 4 OS=Mus musculus GN=Eml4 PE=1 SV=1 - [EMAL4_MOUSE]	0	0.7085	2	2	77	142		1.474	3	24.2	0.986	3	4	0.927	3	3.2	988	110	6.54
Q8BQM8	Echinoderm microtubule-associated protein-like 5 OS=Mus musculus GN=Eml5 PE=2 SV=2 - [EMAL5_MOUSE]	0	0.7117	2	1	163	345		1.053	3	7.9	0.902	3	6.6	1.113	3	14.6	1977	220	7.8
O70378	ER membrane protein complex subunit 8 OS=Mus musculus GN=Emc8 PE=1 SV=1 - [EMC8_MOUSE]	0	0.7729	3	1	16	71		1.833	1		1.13	1		1.044	1		207	23.3	6.15
Q8K482	EMILIN-2 OS=Mus musculus GN=Emilin2 PE=1 SV=1 - [EMIL2_MOUSE]	0	0.649	1	1	65	117		0.937	1		0.951	1		1.075	1		1074	117.2	5.62
Q6SP97	Enkurin OS=Mus musculus GN=Enkur PE=1 SV=1 - [ENKUR_MOUSE]	0	0.7216	1	1	21	40		0.95	1		0.93	1		0.913	1		255	29.5	9.57
Q8BGB7	Enolase-phosphatase E1 OS=Mus musculus GN=Enoph1 PE=2 SV=1 - [ENOPH_MOUSE]	0	0.6109	1	2	15	39		1.364	2	0.8	0.927	2	6.6	0.891	2	12.2	257	28.6	4.92
Q9R1E6	Ectonucleotide pyrophosphatase/phosphodiesterase family member 2 OS=Mus musculus GN=Enpp2 PE=1 SV=3 - [ENPP2_MOUSE]	0	0.7053	1	1	69	116		1.587	1		0.964	1		1.113	1		862	98.8	7.27
Q8BGN3	Ectonucleotide pyrophosphatase/phosphodiesterase family member 6 OS=Mus musculus GN=Enpp6 PE=2 SV=1 - [ENPP6_MOUSE]	0	0.8523	1	1	35	93		0.99	3	99.1	1.05	4	20.1	1.013	4	17.2	440	50.6	7.31
P60840	Alpha-endosulfine OS=Mus musculus GN=Ensa PE=1 SV=1 - [ENSA_MOUSE]	0	0.8264	1	5	15	32		1.1	8	25.4	0.903	8	11.4	1.006	8	6.1	121	13.3	7.24
Q99M71	Mammalian ependymin-related protein 1 OS=Mus musculus GN=Epdr1 PE=2 SV=1 - [EPDR1_MOUSE]	0	0.6518	1	1	19	41		1.323	1		0.876	1		0.837	1		224	25.5	7.58
Q80TA9	Ectopic P granules protein 5 homolog OS=Mus musculus GN=Epg5 PE=2 SV=2 - [EPG5_MOUSE]	0	0.5964	1	1	143	328		1.065	1		1.273	1		1.245	1		2572	290.6	6.37
Q03145	Ephrin type-A receptor 2 OS=Mus musculus GN=Epha2 PE=1 SV=3 - [EPHA2_MOUSE]	0	0.7513	1	1	73	147		1.095	1		1.027	1		0.996	1		977	108.8	6.23
P54754	Ephrin type-B receptor 3 OS=Mus musculus GN=Ephb3 PE=1 SV=2 - [EPHB3_MOUSE]	0	0.6969	1	1	76	147					0.779	1		0.488	1		993	109.6	6.28
Q08509	Epidermal growth factor receptor kinase substrate 8 OS=Mus musculus GN=Eps8 PE=1 SV=2 - [EPS8_MOUSE]	0	0.7028	1	1	69	143		1.066	2	18.9	1.004	2	5.2	1.014	2	3.6	821	91.7	7.65
Q9JIM3	DNA excision repair protein ERCC-6-like 2 OS=Mus musculus GN=Ercc6l2 PE=2 SV=3 - [ER6L2_MOUSE]	0	0.6955	3	1	129	290		4.327	1		1.026	1		0.975	1		1537	173.8	8.28
Q5EBJ4	Ermin OS=Mus musculus GN=Ermn PE=1 SV=1 - [ERMIN_MOUSE]	0	0.9751	1	4	23	48		0.902	14	34.6	1.038	14	13.2	1.047	14	10.2	281	32.1	4.59
Q8R180	ERO1-like protein alpha OS=Mus musculus GN=Ero1l PE=1 SV=2 - [ERO1A_MOUSE]	0	0.7091	1	1	37	71		0.857	1		0.79	1		0.951	1		464	54.1	6.54
Q9D1Q6	Endoplasmic reticulum resident protein 44 OS=Mus musculus GN=Erp44 PE=1 SV=1 - [ERP44_MOUSE]	0	0.798	1	5	39	107		1.04	9	38.6	1.012	9	21.6	1.049	9	18	406	46.8	5.27
Q69Z69	N-acetyltransferase ESCO1 OS=Mus musculus GN=Esco1 PE=2 SV=2 - [ESCO1_MOUSE]	0	0.7189	1	1	75	154					2.794	1					843	94.9	8.97
Q8VCC2	Liver carboxylesterase 1 OS=Mus musculus GN=Ces1 PE=2 SV=1 - [EST1_MOUSE]	0	0.6336	1	1	34	175		1.284	3	29.6	0.768	3	12.7	0.913	3	1.8	565	62.6	6
Q3TZZ7	Extended synaptotagmin-2 OS=Mus musculus GN=Esyt2 PE=1 SV=1 - [ESYT2_MOUSE]	0	0.7479	1	1	61	92		1.811	1		1.007	1		0.923	1		845	94.1	7.75
Q5DTI8	Extended synaptotagmin-3 OS=Mus musculus GN=Esyt3 PE=2 SV=2 - [ESYT3_MOUSE]	0	0.7172	1	1	62	103		1.012	1		1.042	1		1.156	1		891	100	8.59
Q99LC5	Electron transfer flavoprotein subunit alpha, mitochondrial OS=Mus musculus GN=Etfa PE=1 SV=2 - [ETFA_MOUSE]	0	0.7808	1	4	31	100		0.768	16	54.6	0.865	16	15	0.966	16	8.9	333	35	8.38
Q8C0D5	Elongation factor Tu GTP-binding domain-containing protein 1 OS=Mus musculus GN=Eftud1 PE=2 SV=1 - [ETUD1_MOUSE]	0	0.7267	1	2	95	240		1.002	1		1.133	1		1.03	1		1127	125.7	6.16
P97360	Transcription factor ETV6 OS=Mus musculus GN=Etv6 PE=1 SV=1 - [ETV6_MOUSE]	0	0.8165	2	1	46	111		0.719	1		0.877	1		1.018	1		485	56.4	7.33
P57680	Ellis-van Creveld syndrome protein homolog OS=Mus musculus GN=Evc PE=1 SV=2 - [EVC_MOUSE]	0	0.7572	3	1	94	207					0.869	1		0.72	1		1005	112.9	6.83
P49749	Homeobox even-skipped homolog protein 2 OS=Mus musculus GN=Evx2 PE=2 SV=1 - [EVX2_MOUSE]	0	0.4884	2	1	22	65		0.691	1		0.967	1		0.902	1		475	47.9	8.79
Q8BI71	Exocyst complex component 3-like protein OS=Mus musculus GN=Exoc3l1 PE=1 SV=1 - [EX3L1_MOUSE]	0	0.6468	1	1	40	63											739	81.2	5.95
A6H5Z3	Exocyst complex component 6B OS=Mus musculus GN=Exoc6b PE=2 SV=1 - [EXC6B_MOUSE]	0	0.6469	2	4	66	168		1.052	7	17.1	1.023	7	19.6	1.033	7	13.4	810	94.1	6.39
Q6KAR6	Exocyst complex component 3 OS=Mus musculus GN=Exoc3 PE=1 SV=2 - [EXOC3_MOUSE]	0	0.6781	1	6	75	174		1.122	9	37.9	1.03	9	9.1	0.883	9	30	755	86.4	6.2
Q3TPX4	Exocyst complex component 5 OS=Mus musculus GN=Exoc5 PE=1 SV=2 - [EXOC5_MOUSE]	0	0.7302	3	1	66	179		1.065	1		0.993	1		1.052	1		708	81.7	6.71
Q8R313	Exocyst complex component 6 OS=Mus musculus GN=Exoc6 PE=1 SV=2 - [EXOC6_MOUSE]	0	0.7344	2	1	67	171		0.968	4	23.3	1.027	4	19.7	1.099	4	7.6	802	93	6.15
O35250	Exocyst complex component 7 OS=Mus musculus GN=Exoc7 PE=1 SV=2 - [EXOC7_MOUSE]	0	0.7547	2	3	68	155		1.135	6	29.9	1.002	6	15	1.127	6	4.7	697	79.9	6.98
Q6PGF7	Exocyst complex component 8 OS=Mus musculus GN=Exoc8 PE=1 SV=1 - [EXOC8_MOUSE]	0	0.7444	1	4	71	172		1.061	5	48	0.998	5	13.8	0.986	5	10.1	716	81	5.4
Q8VE88	Protein FAM114A2 OS=Mus musculus GN=Fam114a2 PE=2 SV=2 - [F1142_MOUSE]	0	0.7746	1	1	34	70		1.196	1		1.022	1		0.979	1		497	54	4.93
Q6A0A9	Constitutive coactivator of PPAR-gamma-like protein 1 OS=Mus musculus GN=FAM120A PE=1 SV=2 - [F120A_MOUSE]	0	0.5728	1	1	66	130		1.288	1		1.025	1		0.94	1		1112	121.6	8.92
Q8C729	Protein FAM126B OS=Mus musculus GN=Fam126b PE=2 SV=1 - [F126B_MOUSE]	0	0.6717	3	6	41	105		1.044	23	52.2	0.965	24	13.5	1.01	24	7.1	530	58.5	7.72
Q8CHT6	Protein FAM169B OS=Mus musculus GN=Fam169b PE=2 SV=1 - [F169B_MOUSE]	0	0.8576	1	1	28	51											337	38.1	5.31
Q8BR63	Protein FAM177A1 OS=Mus musculus GN=Fam177a1 PE=2 SV=1 - [F177A_MOUSE]	0	0.7633	1	1	23	39		0.695	2	25.3	1.23	2	16.2	0.987	2	10.1	207	23.6	4.59
Q6P9P0	Protein FAM178A OS=Mus musculus GN=Fam178a PE=2 SV=2 - [F178A_MOUSE]	0	0.7363	2	1	116	264		1.162	1		0.664	1		0.796	1		1278	143.9	9.28
Q6A070	Protein FAM179B OS=Mus musculus GN=Fam179b PE=3 SV=3 - [F179B_MOUSE]	0	0.7539	1	1	166	344		0.853	1		0.983	1		1.034	1		1776	194.8	8.35
Q9D9R9	Protein FAM186A OS=Mus musculus GN=FAM186A PE=2 SV=2 - [F186A_MOUSE]	0	0.4061	2	2	85	201		0.877	2	36.9	0.861	2	10.1	0.878	2	2.3	1790	194.4	6.34
Q3UGS4	Protein FAM195B OS=Mus musculus GN=Fam195b PE=1 SV=1 - [F195B_MOUSE]	0	0.8557	1	1	11	64		0.794	2	44.9	0.965	2	3.6	0.923	2	11.4	97	11.1	9.14
Q69ZR9	Protein FAM208A OS=Mus musculus GN=Fam208a PE=2 SV=2 - [F208A_MOUSE]	0	0.6081	1	1	103	235		0.711	1		0.851	1		0.844	1		1610	181.3	5.67
Q80VY2	Protein FAM212B OS=Mus musculus GN=Fam212b PE=2 SV=1 - [F212B_MOUSE]	0	0.7933	1	1	28	86		0.874	1		0.933	1		0.817	1		300	33.2	8.27
Q9DAL9	Protein FAM24A-like OS=Mus musculus PE=3 SV=1 - [FA24L_MOUSE]	0	0.4034	1	1	4	41					0.889	1		0.643	1		119	12.7	5.35
Q8BHZ0	Protein FAM49A OS=Mus musculus GN=Fam49a PE=2 SV=1 - [FA49A_MOUSE]	0	0.8576	1	1	30	88		0.824	1		0.945	1		1.002	1		323	37.3	6.01
Q76LS9	Protein FAM63A OS=Mus musculus GN=Fam63a PE=1 SV=1 - [FA63A_MOUSE]	0	0.2671	1	1	12	33		0.893	1		0.874	1		0.954	1		468	51.2	4.73
A1L3T7	Protein FAM65C OS=Mus musculus GN=Fam65c PE=2 SV=1 - [FA65C_MOUSE]	0	0.7633	1	1	79	164		4.606	1		1.341	1		1.093	1		938	104.1	6.79
Q9D650	Protein FAM84A OS=Mus musculus GN=Fam84a PE=2 SV=1 - [FA84A_MOUSE]	0	0.5377	1	1	12	38		0.622	1		0.927	1		0.94	1		292	32.7	5.6
Q3V2J0	Protein FAM92B OS=Mus musculus GN=Fam92b PE=2 SV=2 - [FA92B_MOUSE]	0	0.7842	1	1	31	69		0.94	1		0.987	1		0.87	1		292	33.3	6.11
Q80W54	CAAX prenyl protease 1 homolog OS=Mus musculus GN=Zmpste24 PE=1 SV=2 - [FACE1_MOUSE]	0	0.5537	1	1	28	82		0.862	1		1.02	1		0.637	1		475	54.7	6.95
Q3TDN2	FAS-associated factor 2 OS=Mus musculus GN=Faf2 PE=2 SV=2 - [FAF2_MOUSE]	0	0.8247	2	1	40	117		5.142	1		1.151	1		1.107	1		445	52.4	5.47
Q3TC72	Fumarylacetoacetate hydrolase domain-containing protein 2A OS=Mus musculus GN=Fahd2 PE=1 SV=1 - [FAHD2_MOUSE]	0	0.8786	1	4	26	40		0.989	9	21.8	1.021	9	6.2	1.022	9	6.2	313	34.7	8.16
P34152	Focal adhesion kinase 1 OS=Mus musculus GN=Ptk2 PE=1 SV=3 - [FAK1_MOUSE]	0	0.7037	1	2	94	222		1.294	4	4.7	1.086	4	8.6	1.004	4	8.1	1090	123.5	6.68
Q7TMV3	FAST kinase domain-containing protein 5 OS=Mus musculus GN=Fastkd5 PE=2 SV=1 - [FAKD5_MOUSE]	0	0.7297	2	1	56	132		0.946	1		0.883	1		0.878	1		762	86.5	8.38
Q6PGL7	WASH complex subunit FAM21 OS=Mus musculus GN=Fam21 PE=1 SV=1 - [FAM21_MOUSE]	0	0.539	1	4	60	131		1.143	6	28	0.963	6	15.2	1.002	6	9.2	1334	145.2	4.77
Q8BGE5	Fanconi anemia group M protein homolog OS=Mus musculus GN=Fancm PE=1 SV=3 - [FANCM_MOUSE]	0	0.7778	1	1	165	297		1.082	1		1.046	1		1.023	1		2021	225.9	6.33
O35242	Protein FAN OS=Mus musculus GN=Nsmaf PE=2 SV=2 - [FAN_MOUSE]	0	0.6728	2	1	62	162		0.821	1		1.117	1		0.979	1		920	104.5	5.91
F8VPU2	FERM, RhoGEF and pleckstrin domain-containing protein 1 OS=Mus musculus GN=Farp1 PE=1 SV=1 - [FARP1_MOUSE]	0	0.7424	2	2	90	180		0.765	3	9.5	0.871	3	8.4	0.951	3	1.8	1048	118.8	7.88
Q91VS8	FERM, RhoGEF and pleckstrin domain-containing protein 2 OS=Mus musculus GN=Farp2 PE=1 SV=2 - [FARP2_MOUSE]	0	0.7446	2	1	87	439		2.038	2	2.3	1.082	2	9.9	1.103	2	6.4	1065	121.2	8.44
Q2PZL6	Protocadherin Fat 4 OS=Mus musculus GN=Fat4 PE=1 SV=2 - [FAT4_MOUSE]	0	0.4963	1	1	213	561		0.71	1		0.89	1		1.046	1		4981	540	4.91
Q61554	Fibrillin-1 OS=Mus musculus GN=Fbn1 PE=1 SV=1 - [FBN1_MOUSE]	0	0.6496	1	1	191	598		1.1	1		0.936	1		0.975	1		2871	312.1	4.92
Q8VDH1	F-box only protein 21 OS=Mus musculus GN=Fbxo21 PE=2 SV=1 - [FBX21_MOUSE]	0	0.6874	1	1	38	82		1.295	1		1.026	1		1.074	1		627	72.1	6.06
Q8BG80	F-box only protein 46 OS=Mus musculus GN=Fbxo46 PE=2 SV=1 - [FBX46_MOUSE]	0	0.7197	1	1	43	121		0.395	1		0.846	1		0.772	1		603	65.3	7.78
P23591	GDP-L-fucose synthase OS=Mus musculus GN=Tsta3 PE=2 SV=3 - [FCL_MOUSE]	0	0.6947	1	1	20	61		1.332	1		1.186	1		0.945	1		321	35.9	6.74
Q920A9	Fc receptor-like A OS=Mus musculus GN=Fcrla PE=1 SV=1 - [FCRLA_MOUSE]	0	0.5966	1	1	17	76		0.873	1		0.813	1		1.039	1		352	38.3	5.52
Q8CIB5	Fermitin family homolog 2 OS=Mus musculus GN=Fermt2 PE=1 SV=1 - [FERM2_MOUSE]	0	0.6485	3	2	47	139		1.029	3	69.2	0.819	3	12.9	0.888	3	7.9	680	77.8	6.7
P52734	FYVE, RhoGEF and PH domain-containing protein 1 OS=Mus musculus GN=Fgd1 PE=1 SV=2 - [FGD1_MOUSE]	0	0.7094	2	1	75	159					0.926	1		1.303	1		960	106.3	6.58
Q8BY35	FYVE, RhoGEF and PH domain-containing protein 2 OS=Mus musculus GN=Fgd2 PE=1 SV=1 - [FGD2_MOUSE]	0	0.829	1	1	70	152		1.154	1		1.084	1		0.901	1		655	74.6	6.67
P15655	Fibroblast growth factor 2 OS=Mus musculus GN=Fgf2 PE=1 SV=1 - [FGF2_MOUSE]	0	0.8117	3	1	21	136		0.751	1		0.95	1		1.196	1		154	17.1	9.52
P15656	Fibroblast growth factor 5 OS=Mus musculus GN=Fgf5 PE=2 SV=1 - [FGF5_MOUSE]	0	0.928	1	1	33	102											264	29.1	10.42
Q8BPY9	Fidgetin-like protein 1 OS=Mus musculus GN=Fignl1 PE=2 SV=1 - [FIGL1_MOUSE]	0	0.7174	3	1	50	175		1.042	7	33.4	1.013	7	6.9	1.136	7	10.7	683	74.8	6.44
Q9ERZ6	Fidgetin OS=Mus musculus GN=Fign PE=1 SV=1 - [FIGN_MOUSE]	0	0.5191	1	1	42	132		0.578	4	38.5	1.006	4	20.1	1.021	4	7.3	759	82	6.71
Q6P6L0	Filamin A-interacting protein 1-like OS=Mus musculus GN=Filip1l PE=1 SV=2 - [FIL1L_MOUSE]	0	0.7498	3	1	111	241		0.811	1		0.989	1		0.885	1		1131	129.7	6.37
Q61576	Peptidyl-prolyl cis-trans isomerase FKBP10 OS=Mus musculus GN=Fkbp10 PE=1 SV=2 - [FKB10_MOUSE]	0	0.7263	2	1	54	176		1.023	3	6.9	0.866	3	1.6	0.841	3	13.1	581	64.7	5.64
Q9Z2I2	Peptidyl-prolyl cis-trans isomerase FKBP1B OS=Mus musculus GN=Fkbp1b PE=1 SV=3 - [FKB1B_MOUSE]	0	0.6759	1	2	14	28		0.766	8	21.4	0.811	8	8.4	0.82	8	4.9	108	11.8	8.47
P45878	Peptidyl-prolyl cis-trans isomerase FKBP2 OS=Mus musculus GN=Fkbp2 PE=1 SV=1 - [FKBP2_MOUSE]	0	0.9643	1	5	17	92		1.033	24	40.1	1.211	25	18	1.304	25	25.6	140	15.3	8.88
Q62446	Peptidyl-prolyl cis-trans isomerase FKBP3 OS=Mus musculus GN=Fkbp3 PE=1 SV=2 - [FKBP3_MOUSE]	0	0.8661	1	2	25	37		1.4	3	13.2	1.176	3	2.7	1.117	3	5.1	224	25.1	9.28
P30416	Peptidyl-prolyl cis-trans isomerase FKBP4 OS=Mus musculus GN=Fkbp4 PE=1 SV=5 - [FKBP4_MOUSE]	0	0.9301	1	1	46	139		1.074	4	17.9	1.004	4	14	0.967	4	7.2	458	51.5	5.72
O35450	FK506-binding protein-like OS=Mus musculus GN=Fkbpl PE=2 SV=1 - [FKBPL_MOUSE]	0	0.6888	1	1	39	78		1.229	1		1.147	1		1.105	1		347	38.3	7.74
Q9CS72	Filamin-A-interacting protein 1 OS=Mus musculus GN=Filip1 PE=1 SV=2 - [FLIP1_MOUSE]	0	0.8547	2	1	144	312		0.804	1		0.778	1		0.875	1		1211	137.5	8.19
Q8BTM8	Filamin-A OS=Mus musculus GN=Flna PE=1 SV=5 - [FLNA_MOUSE]	0	0.6453	4	2	180	464		0.884	2	22.8	1.07	2	8.1	0.939	2	14.6	2647	281	6.04
Q80X90	Filamin-B OS=Mus musculus GN=Flnb PE=1 SV=3 - [FLNB_MOUSE]	0	0.6234	1	1	175	313											2602	277.7	5.71
Q60634	Flotillin-2 OS=Mus musculus GN=Flot2 PE=1 SV=2 - [FLOT2_MOUSE]	0	0.9486	2	1	53	171		1.05	2	20.3	1.105	2	8.6	1.191	2	0	428	47	5.2
Q9JL04	Formin-2 OS=Mus musculus GN=Fmn2 PE=1 SV=2 - [FMN2_MOUSE]	0	0.4316	1	3	77	154		1.098	3	36.2	0.963	3	0	1.056	3	5.6	1578	167.3	5.48
A2APV2	Formin-like protein 2 OS=Mus musculus GN=Fmnl2 PE=2 SV=2 - [FMNL2_MOUSE]	0	0.7035	6	1	93	178		1.229	1		1.104	1		1.092	1		1086	123	7.53
P50608	Fibromodulin OS=Mus musculus GN=Fmod PE=2 SV=1 - [FMOD_MOUSE]	0	0.5798	1	1	28	60		0.813	1		1.135	1		1.109	1		376	43	6.04
Q9D2H8	Fibronectin type III domain-containing protein 8 OS=Mus musculus GN=Fndc8 PE=2 SV=1 - [FNDC8_MOUSE]	0	0.6791	1	1	29	101		0.601	1		1.122	1		1.009	1		321	35.6	6.79
A2AKG8	Focadhesin OS=Mus musculus GN=Focad PE=2 SV=1 - [FOCAD_MOUSE]	0	0.6229	2	1	99	230		0.981	1		1.158	1		1.177	1		1798	198.8	6.74
Q3UFK8	FERM domain-containing protein 8 OS=Mus musculus GN=Frmd8 PE=1 SV=2 - [FRMD8_MOUSE]	0	0.6502	2	1	33	77		0.901	1		0.827	1		0.983	1		466	51.8	6.44
A1EGX6	Fibrous sheath CABYR-binding protein OS=Mus musculus GN=Fscb PE=1 SV=1 - [FSCB_MOUSE]	0	0.2942	1	1	28	79		1.423	2	5.8	0.914	2	15.9	0.862	2	15.7	1074	114.9	4.04
Q7TPM6	Fibronectin type III and SPRY domain-containing protein 1 OS=Mus musculus GN=Fsd1 PE=2 SV=1 - [FSD1_MOUSE]	0	0.8125	1	3	42	97		0.967	7	16	0.939	7	7.8	0.982	7	12.8	496	55.5	6.67
A2ARZ3	Fibrous sheath-interacting protein 2 OS=Mus musculus GN=Fsip2 PE=1 SV=3 - [FSIP2_MOUSE]	0	0.6315	2	4	480	1225		1.074	5	17.9	1.001	5	12.1	0.902	5	20.7	6995	784.4	6.51
Q8BFR2	Follistatin-related protein 5 OS=Mus musculus GN=Fstl5 PE=2 SV=1 - [FSTL5_MOUSE]	0	0.6411	1	1	54	153											847	95.8	5.83
P56959	RNA-binding protein FUS OS=Mus musculus GN=Fus PE=2 SV=1 - [FUS_MOUSE]	0	0.5502	3	1	49	185		0.607	2	28.6	0.931	2	12.7	0.902	2	12.3	518	52.6	9.36
Q8BID8	F-box/LRR-repeat protein 14 OS=Mus musculus GN=Fbxl14 PE=2 SV=1 - [FXL14_MOUSE]	0	0.735	1	1	35	83		1.018	1		1.153	1		0.886	1		400	43.8	8.65
Q9QZN1	F-box/LRR-repeat protein 17 OS=Mus musculus GN=Fbxl17 PE=2 SV=3 - [FXL17_MOUSE]	0	0.5649	1	1	46	84		0.37	1		0.949	1		0.977	1		701	75.6	8.1
Q9CZV8	F-box/LRR-repeat protein 20 OS=Mus musculus GN=Fbxl20 PE=1 SV=3 - [FXL20_MOUSE]	0	0.633	2	1	31	83		0.979	1		0.931	1		0.783	1		436	48.4	7.49
Q61584	Fragile X mental retardation syndrome-related protein 1 OS=Mus musculus GN=Fxr1 PE=1 SV=2 - [FXR1_MOUSE]	0	0.9129	2	1	80	209		0.922	1		0.857	1		0.898	1		677	76.2	6.98
Q9Z1T6	1-phosphatidylinositol 3-phosphate 5-kinase OS=Mus musculus GN=Pikfyve PE=1 SV=3 - [FYV1_MOUSE]	0	0.712	2	1	181	354		0.989	1		1.061	1		0.997	1		2097	236.7	6.68
Q9JIP6	Frizzled-2 OS=Mus musculus GN=Fzd2 PE=2 SV=1 - [FZD2_MOUSE]	0	0.7368	3	1	41	124		0.907	1		0.918	1		0.871	1		570	64	8.19
Q61086	Frizzled-3 OS=Mus musculus GN=Fzd3 PE=1 SV=1 - [FZD3_MOUSE]	0	0.7523	1	1	49	139								1.085	1		666	76.2	7.64
P97855	Ras GTPase-activating protein-binding protein 1 OS=Mus musculus GN=G3bp1 PE=1 SV=1 - [G3BP1_MOUSE]	0	0.6645	1	1	38	118		1.257	1		1.03	1		1.035	1		465	51.8	5.59
Q9CR59	Growth arrest and DNA damage-inducible proteins-interacting protein 1 OS=Mus musculus GN=Gadd45gip1 PE=2 SV=1 - [G45IP_MOUSE]	0	0.9189	1	2	33	142		0.976	4	13.9	1.484	4	21.8	1.201	4	33.6	222	25.8	10.27
Q00612	Glucose-6-phosphate 1-dehydrogenase X OS=Mus musculus GN=G6pdx PE=1 SV=3 - [G6PD1_MOUSE]	0	0.7806	4	6	47	97		0.919	13	21.8	0.993	13	4.9	1.01	13	9.5	515	59.2	6.49
P81069	GA-binding protein subunit beta-2 OS=Mus musculus GN=Gabpb2 PE=2 SV=2 - [GABP2_MOUSE]	0	0.6449	2	1	25	54		0.48	1		0.948	1		0.801	1		414	45.6	4.91
Q99KY4	Cyclin-G-associated kinase OS=Mus musculus GN=Gak PE=1 SV=2 - [GAK_MOUSE]	0	0.6414	2	5	89	229		0.905	7	35.7	1.059	8	14.1	0.976	8	13.8	1305	143.6	5.73
Q03249	Galactose-1-phosphate uridylyltransferase OS=Mus musculus GN=Galt PE=2 SV=3 - [GALT_MOUSE]	0	0.7018	3	1	27	155		1.153	1		1.078	1		1.112	1		379	43.2	6.77
Q3UFT3	GRB2-associated and regulator of MAPK protein OS=Mus musculus GN=Garem PE=2 SV=2 - [GAREM_MOUSE]	0	0.6769	1	1	61	142		1.15	1		0.924	1		1.006	1		876	97.2	6.6
Q5U4C1	G-protein coupled receptor-associated sorting protein 1 OS=Mus musculus GN=Gprasp1 PE=1 SV=1 - [GASP1_MOUSE]	0	0.6771	1	1	93	198											1347	151.6	5.08
Q8BUY8	G-protein coupled receptor-associated sorting protein 2 OS=Mus musculus GN=Gprasp2 PE=2 SV=2 - [GASP2_MOUSE]	0	0.7119	1	2	70	132		1.518	2	5.2	1.037	2	7.7	1.064	2	16	826	92.7	5.11
P62881	Guanine nucleotide-binding protein subunit beta-5 OS=Mus musculus GN=Gnb5 PE=1 SV=1 - [GBB5_MOUSE]	0	0.6557	1	1	26	56		1.474	3	16.6	1.036	3	5.9	0.885	3	7.3	395	43.5	6.46
Q9CXP8	Guanine nucleotide-binding protein G(I)/G(S)/G(O) subunit gamma-10 OS=Mus musculus GN=Gng10 PE=3 SV=1 - [GBG10_MOUSE]	0	1	1	1	6	15		0.96	2	45.3	0.985	2	2.3	0.948	2	9.1	68	7.2	7.85
Q9JMF3	Guanine nucleotide-binding protein G(I)/G(S)/G(O) subunit gamma-13 OS=Mus musculus GN=Gng13 PE=3 SV=1 - [GBG13_MOUSE]	0	0.4627	1	2	5	8		0.789	2	63.2	0.902	2	1	0.879	2	7	67	8	5.45
Q01514	Interferon-induced guanylate-binding protein 1 OS=Mus musculus GN=Gbp1 PE=1 SV=1 - [GBP1_MOUSE]	0	0.6876	2	2	52	109		2.101	5	32	0.865	4	5.6	0.928	4	16.2	589	67.7	5.54
Q61107	Guanylate-binding protein 4 OS=Mus musculus GN=Gbp4 PE=1 SV=1 - [GBP4_MOUSE]	0	0.7774	1	1	64	137		0.63	1		0.799	1		0.735	1		620	70.8	6.64
P22933	Gamma-aminobutyric acid receptor subunit delta OS=Mus musculus GN=Gabrd PE=2 SV=1 - [GBRD_MOUSE]	0	0.5612	1	1	30	55		0.226	1		0.756	1		0.704	1		449	50.5	7.85
Q3V3K7	Beta-1,3-galactosyl-O-glycosyl-glycoprotein beta-1,6-N-acetylglucosaminyltransferase 7 OS=Mus musculus GN=Gcnt7 PE=2 SV=1 - [GCNT7_MOUSE]	0	0.6189	2	1	27	58		0.964	1		0.893	1		1.065	1		433	48.5	8.18
Q921G8	Gamma-tubulin complex component 2 OS=Mus musculus GN=Tubgcp2 PE=2 SV=2 - [GCP2_MOUSE]	0	0.7801	1	1	93	244		0.445	1		0.913	1		0.77	1		905	103.2	6.77
Q8BKN5	Gamma-tubulin complex component 5 OS=Mus musculus GN=Tubgcp5 PE=2 SV=2 - [GCP5_MOUSE]	0	0.7627	1	1	78	167		0.736	1		0.965	1		1.048	1		1024	117.9	5.99
Q8BMP6	Golgi resident protein GCP60 OS=Mus musculus GN=Acbd3 PE=1 SV=3 - [GCP60_MOUSE]	0	0.3829	1	1	24	38		1.046	1		1.12	1		1.237	1		525	60.1	5.11
Q9ERL9	Guanylate cyclase soluble subunit alpha-3 OS=Mus musculus GN=Gucy1a3 PE=2 SV=2 - [GCYA3_MOUSE]	0	0.7757	1	1	47	106		1.258	1		1.056	1		0.996	1		691	77.5	7.17
O54865	Guanylate cyclase soluble subunit beta-1 OS=Mus musculus GN=Gucy1b3 PE=2 SV=1 - [GCYB1_MOUSE]	0	0.8016	2	2	61	150		1.194	2	80.5	1.025	3	1.4	1.02	3	0.7	620	70.6	5.31
Q9JL56	Glycerophosphodiester phosphodiesterase 1 OS=Mus musculus GN=Gde1 PE=2 SV=1 - [GDE1_MOUSE]	0	0.5287	1	1	27	57		0.919	1		1.483	1		1.239	1		331	37.6	6.9
Q61599	Rho GDP-dissociation inhibitor 2 OS=Mus musculus GN=Arhgdib PE=1 SV=3 - [GDIR2_MOUSE]	0	0.83	1	1	17	22		0.75	2	68.7	0.762	2	6.5	0.903	2	18.6	200	22.8	5.11
P13020	Gelsolin OS=Mus musculus GN=Gsn PE=1 SV=3 - [GELS_MOUSE]	0	0.6564	1	2	54	122		1.19	3	83.1	0.935	3	3.4	1.314	3	24.7	780	85.9	6.18
Q3UHD2	Glucose-fructose oxidoreductase domain-containing protein 1 OS=Mus musculus GN=Gfod1 PE=2 SV=1 - [GFOD1_MOUSE]	0	0.8872	1	3	39	140		0.971	8	52.2	0.983	9	21.3	0.996	9	12.3	390	43.3	5.92
P47856	Glutamine--fructose-6-phosphate aminotransferase [isomerizing] 1 OS=Mus musculus GN=Gfpt1 PE=1 SV=3 - [GFPT1_MOUSE]	0	0.8924	1	1	62	119		1.058	1		0.9	1		0.892	1		697	78.5	6.84
O35118	GDNF family receptor alpha-3 OS=Mus musculus GN=Gfra3 PE=2 SV=1 - [GFRA3_MOUSE]	0	0.7582	1	1	28	61		1.952	1		1.051	1		0.936	1		397	44.3	7.99
Q9WTN0	Geranylgeranyl pyrophosphate synthase OS=Mus musculus GN=Ggps1 PE=2 SV=1 - [GGPPS_MOUSE]	0	0.6633	1	1	22	40		0.646	1		0.953	1		1.006	1		300	34.7	6.46
Q99JP7	Gamma-glutamyltransferase 7 OS=Mus musculus GN=Ggt7 PE=2 SV=2 - [GGT7_MOUSE]	0	0.3369	2	1	23	60		0.997	1		0.941	1		1.048	1		662	70.2	5.06
P16882	Growth hormone receptor OS=Mus musculus GN=Ghr PE=1 SV=1 - [GHR_MOUSE]	0	0.4415	3	1	37	85		0.578	1		0.803	1		0.828	1		650	72.7	4.86
Q9Z0G0	PDZ domain-containing protein GIPC1 OS=Mus musculus GN=Gipc1 PE=1 SV=1 - [GIPC1_MOUSE]	0	0.9489	1	3	37	76		1.251	5	36.1	1.024	5	14.9	1.054	5	5.2	333	36.1	5.91
Q68FF6	ARF GTPase-activating protein GIT1 OS=Mus musculus GN=Git1 PE=1 SV=1 - [GIT1_MOUSE]	0	0.8455	11	11	74	154		1.055	20	26.4	0.974	20	11.3	0.952	20	9.9	770	85.2	6.93
Q9EPS3	D-glucuronyl C5-epimerase OS=Mus musculus GN=Glce PE=1 SV=2 - [GLCE_MOUSE]	0	0.7589	1	1	56	87		1.625	1		1.349	1		1.297	1		618	70	8.85
Q8BX05	Putative glycerol kinase 5 OS=Mus musculus GN=Gk5 PE=2 SV=2 - [GLPK5_MOUSE]	0	0.6404	1	1	26	83											534	59.8	7.24
Q8K1B9	Polypeptide N-acetylgalactosaminyltransferase 18 OS=Mus musculus GN=Galnt18 PE=2 SV=1 - [GLT18_MOUSE]	0	0.6206	2	1	38	63											622	71.1	6.37
Q7TT15	Putative polypeptide N-acetylgalactosaminyltransferase-like protein 3 OS=Mus musculus GN=Wbscr17 PE=1 SV=1 - [GLTL3_MOUSE]	0	0.7291	2	1	44	76											598	67.6	8.9
Q8K0C9	GDP-mannose 4,6 dehydratase OS=Mus musculus GN=Gmds PE=2 SV=1 - [GMDS_MOUSE]	0	0.8817	1	1	42	128		0.768	1		0.888	1		1.11	1		372	42	7.03
Q9DCZ1	GMP reductase 1 OS=Mus musculus GN=Gmpr PE=2 SV=1 - [GMPR1_MOUSE]	0	0.8348	3	3	27	82		0.761	5	52.4	0.985	5	6.5	1.03	5	7	345	37.5	7.09
P21278	Guanine nucleotide-binding protein subunit alpha-11 OS=Mus musculus GN=Gna11 PE=1 SV=1 - [GNA11_MOUSE]	0	0.7688	1	1	41	88		1.334	1		1.31	1		0.998	1		359	42	5.97
P30677	Guanine nucleotide-binding protein subunit alpha-14 OS=Mus musculus GN=Gna14 PE=1 SV=2 - [GNA14_MOUSE]	0	0.7887	1	1	43	104		0.916	1		1.11	1		1.139	1		355	41.5	6.3
P21279	Guanine nucleotide-binding protein G(q) subunit alpha OS=Mus musculus GN=Gnaq PE=1 SV=4 - [GNAQ_MOUSE]	0	0.8412	1	4	50	100		0.899	7	5.8	1.17	7	14.4	1.17	7	13.5	359	42.1	5.68
Q8BFR4	N-acetylglucosamine-6-sulfatase OS=Mus musculus GN=Gns PE=2 SV=1 - [GNS_MOUSE]	0	0.6838	1	1	41	102		0.507	1		1.051	1		0.824	1		544	61.1	8.24
Q91VW5	Golgin subfamily A member 4 OS=Mus musculus GN=Golga4 PE=1 SV=2 - [GOGA4_MOUSE]	0	0.7833	1	1	241	598											2238	257.4	5.36
Q9QYE6	Golgin subfamily A member 5 OS=Mus musculus GN=Golga5 PE=1 SV=2 - [GOGA5_MOUSE]	0	0.7366	1	1	73	173											729	82.3	6.23
Q9DB00	GON-4-like protein OS=Mus musculus GN=Gon4l PE=1 SV=3 - [GON4L_MOUSE]	0	0.6239	3	1	133	347											2260	248.6	4.87
Q99JX3	Golgi reassembly-stacking protein 2 OS=Mus musculus GN=Gorasp2 PE=1 SV=3 - [GORS2_MOUSE]	0	0.3703	4	1	15	61		1.133	1		0.92	1		1.038	1		451	47	4.79
Q8VEC3	G-protein coupled receptor 110 OS=Mus musculus GN=Gpr110 PE=2 SV=2 - [GP110_MOUSE]	0	0.565	1	1	51	119		4.079	1		1.234	1		1.077	1		908	101.4	8.56
Q7TT36	Probable G-protein coupled receptor 125 OS=Mus musculus GN=Gpr125 PE=2 SV=3 - [GP125_MOUSE]	0	0.6397	1	1	97	210		0.577	1		0.947	1		0.907	1		1310	144.6	8.4
Q8C419	Probable G-protein coupled receptor 158 OS=Mus musculus GN=Gpr158 PE=1 SV=2 - [GP158_MOUSE]	0	0.8175	1	4	96	266		0.899	7	9.9	1.17	7	8.6	1.168	7	8	1200	134.3	8.09
Q3UN16	Probable G-protein coupled receptor 162 OS=Mus musculus GN=Gpr162 PE=2 SV=2 - [GP162_MOUSE]	0	0.9082	1	1	51	148		0.759	1		0.894	1		0.768	1		588	64.1	8.79
Q3ULJ0	Glycerol-3-phosphate dehydrogenase 1-like protein OS=Mus musculus GN=Gpd1l PE=1 SV=2 - [GPD1L_MOUSE]	0	0.7977	2	6	31	60		0.765	6	15.1	0.976	6	20.6	1.019	6	30.8	351	38.2	6.77
P35802	Neuronal membrane glycoprotein M6-a OS=Mus musculus GN=Gpm6a PE=1 SV=1 - [GPM6A_MOUSE]	0	0.4388	1	1	11	23		1.29	1		1.267	1		1.078	1		278	31.1	5.27
P35803	Neuronal membrane glycoprotein M6-b OS=Mus musculus GN=Gpm6b PE=1 SV=2 - [GPM6B_MOUSE]	0	0.311	2	1	14	30		0.315	8	57.3	1.064	8	11.1	1.182	8	11.2	328	36.2	6.14
Q8K1Z6	N-arachidonyl glycine receptor OS=Mus musculus GN=Gpr18 PE=2 SV=1 - [GPR18_MOUSE]	0	0.4592	1	1	15	54		1.028	1		0.86	1		0.848	1		331	37.7	9.35
Q9EQQ3	Probable G-protein coupled receptor 63 OS=Mus musculus GN=Gpr63 PE=2 SV=2 - [GPR63_MOUSE]	0	0.5976	1	1	23	55		2.263	1		1.005	1		1.309	1		425	47.8	9.76
Q8CIM5	G-protein coupled receptor 84 OS=Mus musculus GN=Gpr84 PE=1 SV=1 - [GPR84_MOUSE]	0	0.8965	1	1	28	65		1.527	3	19.7	1.111	3	1.3	0.998	3	1.5	396	43.7	9.73
Q8VHN7	G-protein coupled receptor 98 OS=Mus musculus GN=Gpr98 PE=2 SV=1 - [GPR98_MOUSE]	0	0.4978	3	2	279	735		1.271	2	98.9	1.198	2	3.8	1.085	2	6.2	6298	687	4.75
Q6IR34	G-protein-signaling modulator 1 OS=Mus musculus GN=Gpsm1 PE=1 SV=3 - [GPSM1_MOUSE]	0	0.9168	3	3	71	132		1.107	5	22	0.918	5	17.5	0.884	5	7.5	673	74.3	6.23
Q91XR9	Phospholipid hydroperoxide glutathione peroxidase, nuclear OS=Mus musculus GN=Gpx4 PE=2 SV=3 - [GPX42_MOUSE]	0	0.6364	4	1	27	100		0.944	1		0.674	1		0.724	1		253	29.2	10.2
Q60631	Growth factor receptor-bound protein 2 OS=Mus musculus GN=Grb2 PE=1 SV=1 - [GRB2_MOUSE]	0	0.7926	2	5	26	50		0.79	7	119.3	0.993	8	15	0.972	8	21.1	217	25.2	6.32
Q5SNZ0	Girdin OS=Mus musculus GN=Ccdc88a PE=1 SV=2 - [GRDN_MOUSE]	0	0.7416	1	2	171	450		1.58	2	61.6	1.053	2	15.1	1.04	2	6.9	1873	215.8	6.24
Q8K5C0	Grainyhead-like protein 2 homolog OS=Mus musculus GN=Grhl2 PE=2 SV=1 - [GRHL2_MOUSE]	0	0.7776	2	1	58	97		1.636	1		0.913	1		0.907	1		625	71.2	6.44
Q61626	Glutamate receptor ionotropic, kainate 5 OS=Mus musculus GN=Grik5 PE=2 SV=2 - [GRIK5_MOUSE]	0	0.7589	1	1	74	126		0.243	1		0.789	1		0.759	1		979	109.2	8.21
Q925T6	Glutamate receptor-interacting protein 1 OS=Mus musculus GN=Grip1 PE=1 SV=1 - [GRIP1_MOUSE]	0	0.6202	12	4	69	220		1.129	5	20.7	1.094	5	11.5	1.071	5	9.9	1127	122	6.55
Q14BI2	Metabotropic glutamate receptor 2 OS=Mus musculus GN=Grm2 PE=1 SV=2 - [GRM2_MOUSE]	0	0.7408	1	1	66	153		0.771	1		1.041	1		1.195	1		872	95.8	8.06
Q3UVX5	Metabotropic glutamate receptor 5 OS=Mus musculus GN=Grm5 PE=1 SV=2 - [GRM5_MOUSE]	0	0.7057	5	3	89	330		1.397	4	11.9	1.23	4	14.9	1.171	4	21.2	1203	131.8	7.84
Q9QUG9	RAS guanyl-releasing protein 2 OS=Mus musculus GN=Rasgrp2 PE=1 SV=2 - [GRP2_MOUSE]	0	0.7303	1	1	52	162		1.676	1		1.146	1		0.923	1		608	69.4	7.66
Q3TR54	Gasdermin-C4 OS=Mus musculus GN=Gsdmc4 PE=2 SV=2 - [GSDC4_MOUSE]	0	0.6146	1	1	29	78											480	54	5.81
P97494	Glutamate--cysteine ligase catalytic subunit OS=Mus musculus GN=Gclc PE=2 SV=4 - [GSH1_MOUSE]	0	0.7441	1	3	45	102		1.383	6	18.3	1.182	6	15.3	1.198	6	17	637	72.5	5.9
P47791	Glutathione reductase, mitochondrial OS=Mus musculus GN=Gsr PE=1 SV=3 - [GSHR_MOUSE]	0	0.692	1	1	32	69		0.928	11	16.2	0.887	11	13.9	0.931	11	7.6	500	53.6	7.99
Q64471	Glutathione S-transferase theta-1 OS=Mus musculus GN=Gstt1 PE=1 SV=4 - [GSTT1_MOUSE]	0	0.575	1	1	19	28		2.343	1		1.194	1		1.177	1		240	27.4	7.27
O08582	GTP-binding protein 1 OS=Mus musculus GN=Gtpbp1 PE=1 SV=2 - [GTPB1_MOUSE]	0	0.774	1	3	52	145		0.959	6	29.6	1.016	6	11.2	1.151	6	7.3	668	72.3	8.29
Q3THK7	GMP synthase [glutamine-hydrolyzing] OS=Mus musculus GN=Gmps PE=1 SV=2 - [GUAA_MOUSE]	0	0.697	1	3	50	116		0.769	10	46.3	1.02	10	8.4	0.945	10	12.5	693	76.7	6.73
Q5SDA5	Retinal guanylyl cyclase 2 OS=Mus musculus GN=Gucy2f PE=2 SV=1 - [GUC2F_MOUSE]	0	0.7482	1	1	96	213		1.965	1		0.704	1		0.858	1		1108	124.3	7.42
P10922	Histone H1.0 OS=Mus musculus GN=H1f0 PE=2 SV=4 - [H10_MOUSE]	0	0.8505	1	1	31	68		0.984	1		0.951	1		1.003	1		194	20.8	10.9
P43277	Histone H1.3 OS=Mus musculus GN=Hist1h1d PE=1 SV=2 - [H13_MOUSE]	0	0.9231	5	4	43	145		1.286	26	22.5	1.026	26	6	0.964	26	12.8	221	22.1	11.03
P43274	Histone H1.4 OS=Mus musculus GN=Hist1h1e PE=1 SV=2 - [H14_MOUSE]	0	0.7534	4	1	31	67		1.172	1		1.156	1		1.035	1		219	22	11.11
Q9QZQ8	Core histone macro-H2A.1 OS=Mus musculus GN=H2afy PE=1 SV=3 - [H2AY_MOUSE]	0	0.8038	2	1	35	88		0.478	2	147.8	1.014	2	17.7	1.072	2	3	372	39.7	9.8
Q9D786	HAUS augmin-like complex subunit 5 OS=Mus musculus GN=Haus5 PE=2 SV=1 - [HAUS5_MOUSE]	0	0.7544	1	1	61	122		1.06	1		0.883	1		1.002	1		619	69.5	8.43
O88703	Potassium/sodium hyperpolarization-activated cyclic nucleotide-gated channel 2 OS=Mus musculus GN=Hcn2 PE=1 SV=1 - [HCN2_MOUSE]	0	0.6918	3	1	73	231		1.396	1		1.125	1		1.155	1		863	94.7	8.73
Q91WA3	Histone deacetylase 11 OS=Mus musculus GN=Hdac11 PE=1 SV=1 - [HDA11_MOUSE]	0	0.7464	1	1	33	72		0.316	1		1.073	2	7.6	0.735	2	10.3	347	39.1	7.14
Q9CYW4	Haloacid dehalogenase-like hydrolase domain-containing protein 3 OS=Mus musculus GN=Hdhd3 PE=1 SV=1 - [HDHD3_MOUSE]	0	0.7968	1	1	22	36		1.012	2	12.2	1.158	2	26.4	1.073	2	12.8	251	28	6.8
Q640R3	Hepatocyte cell adhesion molecule OS=Mus musculus GN=Hepacam PE=1 SV=2 - [HECAM_MOUSE]	0	0.7751	1	3	43	163		1.062	3	23.1	1.123	3	14.1	1.131	3	10.3	418	46.3	9.42
Q3U487	E3 ubiquitin-protein ligase HECTD3 OS=Mus musculus GN=Hectd3 PE=1 SV=2 - [HECD3_MOUSE]	0	0.6945	1	1	68	164		0.695	3	3.2	0.997	3	8	1.063	3	8.1	861	97.3	5.47
Q6I6G8	E3 ubiquitin-protein ligase HECW2 OS=Mus musculus GN=Hecw2 PE=2 SV=1 - [HECW2_MOUSE]	0	0.6698	1	1	107	252		0.982	2	25.2	0.817	2	12.2	0.934	2	32	1578	176.1	5.41
P10518	Delta-aminolevulinic acid dehydratase OS=Mus musculus GN=Alad PE=1 SV=1 - [HEM2_MOUSE]	0	0.7394	1	2	27	89		0.787	5	16.4	1.147	6	29.7	1.086	6	25.4	330	36	6.79
P36552	Oxygen-dependent coproporphyrinogen-III oxidase, mitochondrial OS=Mus musculus GN=Cpox PE=1 SV=2 - [HEM6_MOUSE]	0	0.8059	1	2	51	177		1.135	3	54.9	1.015	3	19.5	1.006	3	5.2	443	49.7	8.53
Q6PAV2	Probable E3 ubiquitin-protein ligase HERC4 OS=Mus musculus GN=Herc4 PE=2 SV=2 - [HERC4_MOUSE]	0	0.6831	1	2	74	139		1.003	4	27.1	1.185	4	0.8	1.191	4	7	1057	118.3	6.29
P04441	H-2 class II histocompatibility antigen gamma chain OS=Mus musculus GN=Cd74 PE=1 SV=3 - [HG2A_MOUSE]	0	0.9176	1	1	25	43											279	31.5	8.34
Q8R1F6	Protein HID1 OS=Mus musculus GN=Hid1 PE=1 SV=1 - [HID1_MOUSE]	0	0.5025	1	1	41	72		0.559	1		0.781	1		0.962	1		788	88.7	5.94
Q9CPS6	Histidine triad nucleotide-binding protein 3 OS=Mus musculus GN=Hint3 PE=2 SV=1 - [HINT3_MOUSE]	0	0.8364	2	1	14	32		0.958	1		1.079	1		1.126	1		165	18.8	6.33
Q9D2G9	HHIP-like protein 2 OS=Mus musculus GN=Hhipl2 PE=2 SV=2 - [HIPL2_MOUSE]	0	0.7671	1	1	62	136		1.099	1		0.878	1		0.957	1		717	79.9	8.95
Q61666	Protein HIRA OS=Mus musculus GN=Hira PE=1 SV=3 - [HIRA_MOUSE]	0	0.7468	1	1	85	177											1015	111.7	8.06
Q8BLH7	HIRA-interacting protein 3 OS=Mus musculus GN=Hirip3 PE=1 SV=1 - [HIRP3_MOUSE]	0	0.8569	1	1	56	110											601	65.2	7.84
A2AJ76	Hemicentin-2 OS=Mus musculus GN=Hmcn2 PE=2 SV=1 - [HMCN2_MOUSE]	0	0.5555	2	1	242	484		0.934	1		0.963	1		0.891	1		5100	546.9	5.71
P63158	High mobility group protein B1 OS=Mus musculus GN=Hmgb1 PE=1 SV=2 - [HMGB1_MOUSE]	0	0.7628	3	3	24	85		1.075	3	61.8	1.017	3	0.9	0.988	3	14.9	215	24.9	5.74
P18608	Non-histone chromosomal protein HMG-14 OS=Mus musculus GN=Hmgn1 PE=1 SV=2 - [HMGN1_MOUSE]	0	0.7604	1	1	7	11		1.517	1		0.974	1		1.009	1		96	10.1	9.76
O70252	Heme oxygenase 2 OS=Mus musculus GN=Hmox2 PE=2 SV=1 - [HMOX2_MOUSE]	0	0.7492	1	1	29	74		0.781	1		0.981	1		1.131	1		315	35.7	5.87
Q91VF2	Histamine N-methyltransferase OS=Mus musculus GN=Hnmt PE=1 SV=1 - [HNMT_MOUSE]	0	0.7153	1	2	28	86		0.943	4	20.2	1.022	4	4.7	0.955	4	5.6	295	33.6	5.06
Q7TMK9	Heterogeneous nuclear ribonucleoprotein Q OS=Mus musculus GN=Syncrip PE=1 SV=2 - [HNRPQ_MOUSE]	0	0.7271	12	5	70	247		0.726	8	59.9	0.884	8	14.3	0.919	8	10.6	623	69.6	8.59
Q8BUK6	Protein Hook homolog 3 OS=Mus musculus GN=Hook3 PE=1 SV=2 - [HOOK3_MOUSE]	0	0.7284	2	3	67	175		0.982	3	55.8	0.997	3	6.2	0.99	3	0.8	718	83.2	5.19
Q8BGZ1	Hippocalcin-like protein 4 OS=Mus musculus GN=Hpcal4 PE=2 SV=3 - [HPCL4_MOUSE]	0	0.8848	2	2	27	84		0.637	3	11.3	0.93	4	16	1.007	4	11.5	191	22.2	4.89
Q80WM5	Hyaluronan and proteoglycan link protein 3 OS=Mus musculus GN=Hapln3 PE=2 SV=3 - [HPLN3_MOUSE]	0	0.7744	1	2	27	47		0.959	2	3	1.223	2	5.5	1.118	2	0.5	359	40.7	6.52
Q80WM4	Hyaluronan and proteoglycan link protein 4 OS=Mus musculus GN=Hapln4 PE=2 SV=2 - [HPLN4_MOUSE]	0	0.94	1	2	38	70		1.131	2	14.6	1.193	2	40	1.074	2	39.3	400	42.8	8.85
P00493	Hypoxanthine-guanine phosphoribosyltransferase OS=Mus musculus GN=Hprt1 PE=1 SV=3 - [HPRT_MOUSE]	0	0.7569	1	3	22	53		1.156	7	135.6	0.907	7	15.4	0.963	7	7.8	218	24.6	6.68
Q2TPA8	Hydroxysteroid dehydrogenase-like protein 2 OS=Mus musculus GN=Hsdl2 PE=1 SV=1 - [HSDL2_MOUSE]	0	0.6959	3	2	47	146		0.636	6	15	0.979	7	9.7	1.072	7	10.9	490	54.2	6.74
Q8BM72	Heat shock 70 kDa protein 13 OS=Mus musculus GN=Hspa13 PE=2 SV=1 - [HSP13_MOUSE]	0	0.5902	1	1	27	52		0.81	2	31.9	0.896	2	1	0.889	2	22.7	471	51.7	5.63
Q5PRF0	HEAT repeat-containing protein 5A OS=Mus musculus GN=Heatr5a PE=2 SV=2 - [HTR5A_MOUSE]	0	0.5981	1	1	124	321					0.671	1		0.334	1		2038	219.8	6.76
P35492	Histidine ammonia-lyase OS=Mus musculus GN=Hal PE=1 SV=1 - [HUTH_MOUSE]	0	0.6849	1	1	51	117		0.788	1		0.925	1		1.273	1		657	72.2	6.34
P52792	Glucokinase OS=Mus musculus GN=Gck PE=2 SV=1 - [HXK4_MOUSE]	0	0.8366	1	1	39	116		0.445	1		0.904	1		1.037	1		465	52.1	5.29
Q80W93	Hydrocephalus-inducing protein OS=Mus musculus GN=Hydin PE=2 SV=2 - [HYDIN_MOUSE]	0	0.6438	1	1	325	776		1.416	1		0.644	1		0.854	1		5154	581.2	6.38
P34914	Bifunctional epoxide hydrolase 2 OS=Mus musculus GN=Ephx2 PE=1 SV=2 - [HYES_MOUSE]	0	0.6877	1	1	36	79		1.383	1		0.939	1		0.991	1		554	62.5	6.19
Q9CR41	Huntingtin-interacting protein K OS=Mus musculus GN=Hypk PE=2 SV=2 - [HYPK_MOUSE]	0	0.7519	1	1	15	39		0.852	1		0.908	1		0.954	1		129	14.7	4.93
P28776	Indoleamine 2,3-dioxygenase 1 OS=Mus musculus GN=Ido1 PE=1 SV=1 - [I23O1_MOUSE]	0	0.6781	1	1	26	43		0.445	1		0.752	1		0.731	1		407	45.6	6.35
P35330	Intercellular adhesion molecule 2 OS=Mus musculus GN=Icam2 PE=1 SV=1 - [ICAM2_MOUSE]	0	0.6715	3	1	16	92		1.232	1		0.907	1		0.984	1		277	31.4	7.91
O88844	Isocitrate dehydrogenase [NADP] cytoplasmic OS=Mus musculus GN=Idh1 PE=1 SV=2 - [IDHC_MOUSE]	0	0.7778	5	7	40	109		0.946	11	44.3	1.036	11	5.4	0.998	11	13.4	414	46.6	7.17
P54071	Isocitrate dehydrogenase [NADP], mitochondrial OS=Mus musculus GN=Idh2 PE=1 SV=3 - [IDHP_MOUSE]	0	0.8407	2	4	47	132		0.808	21	27.3	1.068	25	7.8	1.114	25	10.5	452	50.9	8.69
Q6ZWX6	Eukaryotic translation initiation factor 2 subunit 1 OS=Mus musculus GN=Eif2s1 PE=1 SV=3 - [IF2A_MOUSE]	0	0.8794	1	1	37	120		1.352	1		1.101	1		1.145	1		315	36.1	5.08
Q99L45	Eukaryotic translation initiation factor 2 subunit 2 OS=Mus musculus GN=Eif2s2 PE=1 SV=1 - [IF2B_MOUSE]	0	0.7825	1	2	32	93		0.975	6	7.1	0.94	6	0.9	0.895	6	9.7	331	38.1	5.8
Q9Z0N1	Eukaryotic translation initiation factor 2 subunit 3, X-linked OS=Mus musculus GN=Eif2s3x PE=1 SV=2 - [IF2G_MOUSE]	0	0.6992	2	1	36	73		1.012	2	28.1	1.035	2	0.7	0.886	2	23.2	472	51	8.4
Q91VC3	Eukaryotic initiation factor 4A-III OS=Mus musculus GN=Eif4a3 PE=2 SV=3 - [IF4A3_MOUSE]	0	0.9538	5	1	57	199		0.958	1		0.903	1		0.949	1		411	46.8	6.73
P63073	Eukaryotic translation initiation factor 4E OS=Mus musculus GN=Eif4e PE=1 SV=1 - [IF4E_MOUSE]	0	0.7005	1	1	17	39		1.24	2	36.4	0.974	2	9.4	1.035	2	4.5	217	25	6.15
P59325	Eukaryotic translation initiation factor 5 OS=Mus musculus GN=Eif5 PE=1 SV=1 - [IF5_MOUSE]	0	0.6993	1	6	50	112		0.762	12	39.1	0.863	17	21.7	0.858	17	16.3	429	48.9	5.52
O55135	Eukaryotic translation initiation factor 6 OS=Mus musculus GN=Eif6 PE=1 SV=2 - [IF6_MOUSE]	0	0.6694	2	1	13	21		0.778	1		0.82	1		0.862	1		245	26.5	4.74
Q9DAI2	Intraflagellar transport protein 22 homolog OS=Mus musculus GN=Ift22 PE=1 SV=1 - [IFT22_MOUSE]	0	0.9135	1	2	17	30		0.689	3	15.4	0.83	3	3.3	0.924	3	0.9	185	20.8	5.25
Q61249	Immunoglobulin-binding protein 1 OS=Mus musculus GN=Igbp1 PE=1 SV=1 - [IGBP1_MOUSE]	0	0.7059	1	3	25	58		0.677	4	16.9	0.811	4	4.6	1.044	4	14	340	38.9	6.18
Q7TNR6	Immunoglobulin superfamily member 21 OS=Mus musculus GN=Igsf21 PE=2 SV=1 - [IGS21_MOUSE]	0	0.8141	1	3	35	99		1.229	4	27.7	1.146	4	13.1	1.065	4	5.8	468	51.9	6.95
Q9DBZ1	Inhibitor of nuclear factor kappa-B kinase-interacting protein OS=Mus musculus GN=Ikbip PE=2 SV=2 - [IKIP_MOUSE]	0	0.7989	2	1	39	98		1.114	1		1.094	1		1.139	1		373	42.5	5.1
Q8CJ70	Interleukin-19 OS=Mus musculus GN=Il19 PE=2 SV=1 - [IL19_MOUSE]	0	0.8466	2	1	15	29		1.219	1		0.951	1		0.987	1		176	20.3	8.41
Q8CBR1	Immunoglobulin-like domain-containing receptor 1 OS=Mus musculus GN=Ildr1 PE=2 SV=2 - [ILDR1_MOUSE]	0	0.7654	1	1	50	128											537	61.2	8.53
Q9D154	Leukocyte elastase inhibitor A OS=Mus musculus GN=Serpinb1a PE=1 SV=1 - [ILEUA_MOUSE]	0	0.5831	2	3	32	71		1.203	9	17.7	0.987	9	11.2	0.932	9	13.6	379	42.5	6.21
Q8BU33	Acetolactate synthase-like protein OS=Mus musculus GN=Ilvbl PE=2 SV=1 - [ILVBL_MOUSE]	0	0.6883	1	1	40	79		0.746	4	9.6	0.996	4	3.9	1.039	4	4.3	632	68.1	8.69
O35343	Importin subunit alpha-3 OS=Mus musculus GN=Kpna4 PE=1 SV=1 - [IMA3_MOUSE]	0	0.5355	3	4	29	79		0.951	4	2.7	1.045	4	4.5	1.126	4	13.1	521	57.9	4.94
O35345	Importin subunit alpha-7 OS=Mus musculus GN=Kpna6 PE=1 SV=2 - [IMA7_MOUSE]	0	0.4534	8	1	25	64											536	59.9	4.94
O55091	Protein IMPACT OS=Mus musculus GN=Impact PE=1 SV=2 - [IMPCT_MOUSE]	0	0.8931	1	2	27	63		0.996	7	15.6	0.98	7	7.6	0.933	7	7.9	318	36.3	5.05
Q63ZW7	InaD-like protein OS=Mus musculus GN=Inadl PE=1 SV=2 - [INADL_MOUSE]	0	0.6434	3	1	104	417		1.336	1		1.327	1		1.443	1		1834	198.4	4.97
Q04998	Inhibin beta A chain OS=Mus musculus GN=Inhba PE=1 SV=1 - [INHBA_MOUSE]	0	0.8137	1	1	51	155		0.982	1		0.73	1		1.112	1		424	47.4	8.03
Q6ZPV2	DNA helicase INO80 OS=Mus musculus GN=Ino80 PE=2 SV=2 - [INO80_MOUSE]	0	0.6697	1	1	116	229		1.336	1		1.204	1		0.991	1		1559	176.4	9.36
[truncated: 1,824 more rows]

## Sheet: Table S2
Accession	Description	Score	Coverage	# Proteins	# Unique Peptides	# Peptides	# PSMs	Area	WT (113/117)	113/117 Count	113/117 Variability [%]	TRIS 1 (114/117)	114/117 Count	114/117 Variability [%]	TRIS-2 (118/117)	118/117 Count	118/117 Variability [%]	# AAs	MW [kDa]	calc. pI
Q62261	Spectrin beta chain, non-erythrocytic 1 OS=Mus musculus GN=Sptbn1 PE=1 SV=2 - [SPTB2_MOUSE]	239.87	0.9006	3	97	316	1511		0.717	736	69	0.948	774	14.8	0.915	773	16.5	2363	274.1	5.58
Q9QXS1	Plectin OS=Mus musculus GN=Plec PE=1 SV=3 - [PLEC_MOUSE]	47.79	0.8567	5	76	574	1498		0.965	176	46.8	1.045	178	11.6	1.067	178	13.3	4691	533.9	5.96
Q3UH59	Myosin-10 OS=Mus musculus GN=Myh10 PE=2 SV=1 - [Q3UH59_MOUSE]	49.49	0.8366	4	74	259	742		0.848	199	55.1	0.95	214	15.1	0.951	214	12.3	2013	233.3	5.57
Q68FG2	Protein Sptbn2 OS=Mus musculus GN=Sptbn2 PE=2 SV=1 - [Q68FG2_MOUSE]	178.85	0.8585	3	70	297	930		0.867	295	50.2	1.002	302	11.2	1.007	302	12.7	2388	270.8	5.86
O88737	Protein bassoon OS=Mus musculus GN=Bsn PE=1 SV=4 - [BSN_MOUSE]	115.88	0.7369	2	61	304	947		1	277	32	0.977	282	13.1	0.994	282	12.6	3942	418.6	7.71
Q68FD5	Clathrin heavy chain 1 OS=Mus musculus GN=Cltc PE=1 SV=3 - [CLH1_MOUSE]	238.35	0.7218	3	58	150	933		0.761	555	75.9	0.956	608	15.6	0.949	607	15.5	1675	191.4	5.69
S4R249	Ankyrin-2 OS=Mus musculus GN=Ank2 PE=1 SV=1 - [S4R249_MOUSE]	123.94	0.7336	20	57	334	1090		0.936	296	41.6	0.947	306	12.4	0.965	305	12.1	3926	428.8	5.17
Q9QYX7	Protein piccolo OS=Mus musculus GN=Pclo PE=1 SV=4 - [PCLO_MOUSE]	39.06	0.6281	2	50	347	849		1.006	132	43.9	1.024	140	13.6	0.985	140	14.8	5068	550.5	6.51
P63038	60 kDa heat shock protein, mitochondrial OS=Mus musculus GN=Hspd1 PE=1 SV=1 - [CH60_MOUSE]	117.36	0.9878	3	49	95	750		0.785	410	51.4	1.038	504	17.4	1.067	500	19.1	573	60.9	6.18
P20357	Microtubule-associated protein 2 OS=Mus musculus GN=Map2 PE=1 SV=2 - [MTAP2_MOUSE]	20.66	0.7139	11	46	177	513		0.921	178	43.9	1.029	180	10.3	0.999	180	13	1828	199	4.91
A2ARP8	Microtubule-associated protein 1A OS=Mus musculus GN=Map1a PE=1 SV=1 - [A2ARP8_MOUSE]	67.62	0.578	2	45	193	587		0.877	195	54.1	0.959	201	12.8	0.956	201	14	3014	325.7	5.01
Q9JHU4	Cytoplasmic dynein 1 heavy chain 1 OS=Mus musculus GN=Dync1h1 PE=1 SV=2 - [DYHC1_MOUSE]	25.9	0.7879	2	41	441	998		0.82	133	55.5	0.98	143	13.6	0.969	143	13.9	4644	531.7	6.42
P17710	Hexokinase-1 OS=Mus musculus GN=Hk1 PE=1 SV=3 - [HXK1_MOUSE]	111.26	0.7608	11	40	123	790		0.777	288	64.6	0.966	304	13.4	1.005	304	12	974	108.2	6.8
Q99KI0	Aconitate hydratase, mitochondrial OS=Mus musculus GN=Aco2 PE=1 SV=1 - [ACON_MOUSE]	58.28	0.7308	1	40	89	701		0.753	379	63.1	1.063	454	16.1	1.066	453	14.4	780	85.4	7.93
P46460	Vesicle-fusing ATPase OS=Mus musculus GN=Nsf PE=1 SV=2 - [NSF_MOUSE]	164.95	0.8884	2	39	105	788		0.604	489	72.4	0.891	530	15.5	0.911	530	17.1	744	82.6	6.95
P52480	Pyruvate kinase PKM OS=Mus musculus GN=Pkm PE=1 SV=4 - [KPYM_MOUSE]	133.7	0.9209	4	37	74	717		0.742	461	64.9	0.936	514	16.1	0.98	510	16.5	531	57.8	7.47
Q61644	Protein kinase C and casein kinase substrate in neurons protein 1 OS=Mus musculus GN=Pacsin1 PE=1 SV=1 - [PACN1_MOUSE]	19.62	0.9138	1	36	72	423		0.908	231	54.2	0.97	244	16.2	0.972	245	15.4	441	50.5	5.24
P17182	Alpha-enolase OS=Mus musculus GN=Eno1 PE=1 SV=3 - [ENOA_MOUSE]	242.74	0.9654	6	35	66	999		0.65	603	77.4	0.845	700	16.3	0.853	700	15.5	434	47.1	6.8
P17183	Gamma-enolase OS=Mus musculus GN=Eno2 PE=1 SV=2 - [ENOG_MOUSE]	439.46	0.9793	4	34	64	1025		0.731	587	82.7	0.889	654	14.4	0.899	652	16.6	434	47.3	5.11
P61764	Syntaxin-binding protein 1 OS=Homo sapiens GN=STXBP1 PE=1 SV=1 - [STXB1_HUMAN]	189.06	0.9983	1	34	159	5610		0.879	443	54.7	0.861	480	21.2	0.917	479	21.9	594	67.5	6.96
P56480	ATP synthase subunit beta, mitochondrial OS=Mus musculus GN=Atp5b PE=1 SV=2 - [ATPB_MOUSE]	280.32	0.9943	1	33	66	784		0.795	475	61.8	1.148	579	17.7	1.131	578	17.8	529	56.3	5.34
Q03265	ATP synthase subunit alpha, mitochondrial OS=Mus musculus GN=Atp5a1 PE=1 SV=1 - [ATPA_MOUSE]	187.4	0.8535	3	33	74	636		0.828	365	65.1	1.175	391	18.3	1.095	391	14.3	553	59.7	9.19
P39053	Dynamin-1 OS=Mus musculus GN=Dnm1 PE=1 SV=2 - [DYN1_MOUSE]	157.89	0.8731	5	33	119	731		0.79	176	72	0.911	196	14.2	0.957	196	13.4	867	97.7	7.74
Q6PH08	ERC protein 2 OS=Mus musculus GN=Erc2 PE=2 SV=2 - [ERC2_MOUSE]	153.02	0.8171	1	33	135	509		0.722	195	64	0.897	200	12.5	0.844	200	16.4	957	110.6	7.03
P14873	Microtubule-associated protein 1B OS=Mus musculus GN=Map1b PE=1 SV=2 - [MAP1B_MOUSE]	8.78	0.6757	1	33	198	636		0.827	117	51	0.987	121	10.2	0.98	121	10.6	2464	270.1	4.83
O88935	Synapsin-1 OS=Mus musculus GN=Syn1 PE=1 SV=2 - [SYN1_MOUSE]	174.02	0.8371	1	32	59	831		0.848	506	61.8	0.934	575	15.5	0.923	576	17.6	706	74.1	9.8
Q6P9K8	Caskin-1 OS=Mus musculus GN=Caskin1 PE=1 SV=2 - [CSKI1_MOUSE]	41.03	0.7736	1	32	122	403		1.102	134	27.9	0.978	138	14.5	0.912	138	17.4	1431	150.4	9.17
B1AQX9	SRC kinase-signaling inhibitor 1 OS=Mus musculus GN=Srcin1 PE=1 SV=1 - [B1AQX9_MOUSE]	34.63	0.8776	5	32	152	477		0.96	133	38.4	1.012	138	12.1	1.005	138	11.7	1217	130.5	9.25
A0A0A0MQD5	SH3 and multiple ankyrin repeat domains protein 3 OS=Mus musculus GN=Shank3 PE=4 SV=1 - [A0A0A0MQD5_MOUSE]	24.15	0.6903	3	32	148	355		1.143	96	26.2	1.043	97	13.6	0.99	97	14.1	1805	192.1	8.9
P63017	Heat shock cognate 71 kDa protein OS=Mus musculus GN=Hspa8 PE=1 SV=1 - [HSP7C_MOUSE]	202.5	0.9907	4	31	89	713		0.731	314	65.9	0.961	331	13.8	0.939	331	16.3	646	70.8	5.52
Q01853	Transitional endoplasmic reticulum ATPase OS=Mus musculus GN=Vcp PE=1 SV=4 - [TERA_MOUSE]	27.87	0.8226	7	31	104	509		0.747	259	58.2	0.955	285	14.7	0.909	284	15.6	806	89.3	5.26
O08599	Syntaxin-binding protein 1 OS=Mus musculus GN=Stxbp1 PE=1 SV=2 - [STXB1_MOUSE]	189.06	0.8468	1	30	82	630		0.829	409	57.8	0.853	439	21.7	0.905	437	22.7	594	67.5	6.96
Q8BYI9	Tenascin-R OS=Mus musculus GN=Tnr PE=1 SV=2 - [TENR_MOUSE]	59.54	0.6267	2	30	96	360		0.86	151	43.3	0.975	156	10.9	0.984	156	10.8	1358	149.5	4.94
Q8CHC4	Synaptojanin-1 OS=Mus musculus GN=Synj1 PE=1 SV=3 - [SYNJ1_MOUSE]	50.85	0.9606	1	30	314	7608		0.905	148	50.9	0.953	158	11.8	0.943	158	15.6	1574	172.5	6.89
P26443	Glutamate dehydrogenase 1, mitochondrial OS=Mus musculus GN=Glud1 PE=1 SV=1 - [DHE3_MOUSE]	17.04	0.8154	2	30	70	461		0.777	221	61.8	1.042	232	10.8	1.072	232	11	558	61.3	8
P47708	Rabphilin-3A OS=Mus musculus GN=Rph3a PE=1 SV=2 - [RP3A_MOUSE]	16.21	0.8385	2	30	88	369		0.913	125	61.1	0.936	133	16.3	0.95	132	15.7	681	75.4	8.27
P60469	Liprin-alpha-3 OS=Mus musculus GN=Ppfia3 PE=1 SV=1 - [LIPA3_MOUSE]	9.36	0.9444	1	30	277	14918		0.857	75	44.3	0.973	77	13	0.949	77	11.2	1043	116.2	5.96
Q99104	Unconventional myosin-Va OS=Mus musculus GN=Myo5a PE=1 SV=2 - [MYO5A_MOUSE]	18.31	0.8133	8	29	211	626		0.812	127	39.5	0.995	130	14.6	0.95	130	13.6	1853	215.4	8.63
O08553	Dihydropyrimidinase-related protein 2 OS=Mus musculus GN=Dpysl2 PE=1 SV=2 - [DPYL2_MOUSE]	352.64	0.9073	2	28	68	1005		0.946	460	52.1	0.93	504	13.3	0.967	503	15.2	572	62.2	6.38
A6ZI44	Fructose-bisphosphate aldolase OS=Mus musculus GN=Aldoa PE=2 SV=1 - [A6ZI44_MOUSE]	194.25	0.8589	9	28	45	847		0.85	585	46.9	0.961	626	14.6	0.97	625	15.5	418	45.1	7.91
P50516	V-type proton ATPase catalytic subunit A OS=Mus musculus GN=Atp6v1a PE=1 SV=2 - [VATA_MOUSE]	55.49	0.8849	4	28	82	636		0.722	350	54.9	0.989	383	12.8	0.966	382	13.1	617	68.3	5.58
A2A5Y6	Microtubule-associated protein OS=Mus musculus GN=Mapt PE=1 SV=1 - [A2A5Y6_MOUSE]	2.12	0.7503	5	28	87	426		0.989	192	44.5	0.967	193	12.2	0.909	193	11.8	749	78	6.51
P08249	Malate dehydrogenase, mitochondrial OS=Mus musculus GN=Mdh2 PE=1 SV=3 - [MDHM_MOUSE]	351.09	0.8462	1	27	43	612		0.873	441	63.9	1.086	499	16.3	1.131	499	19	338	35.6	8.68
P30275	Creatine kinase U-type, mitochondrial OS=Mus musculus GN=Ckmt1 PE=1 SV=1 - [KCRU_MOUSE]	171.87	0.9856	6	27	63	686		0.737	417	119.1	1.009	469	15.5	1.027	470	12.7	418	47	8.16
Q9JMH9	Unconventional myosin-XVIIIa OS=Mus musculus GN=Myo18a PE=1 SV=2 - [MY18A_MOUSE]	9.38	0.8454	6	27	247	746		0.884	65	52.7	0.942	66	11.8	0.944	66	14.5	2050	232.6	6.28
P03995	Glial fibrillary acidic protein OS=Mus musculus GN=Gfap PE=1 SV=4 - [GFAP_MOUSE]	76.84	0.9651	4	26	74	361		0.862	182	32.7	0.998	192	12.9	1.064	192	12.8	430	49.9	5.34
Q8CC35	Synaptopodin OS=Mus musculus GN=Synpo PE=1 SV=2 - [SYNPO_MOUSE]	22.28	0.761	2	26	71	311		1.01	182	54.7	0.979	189	13.4	0.958	189	13	929	99.5	9.42
D3Z656	Synaptojanin-1 OS=Mus musculus GN=Synj1 PE=1 SV=1 - [D3Z656_MOUSE]	50.85	0.832	9	25	134	372		0.864	126	53.1	0.955	135	13.2	0.931	135	16.6	1607	176.2	7.72
Q8VDD5	Myosin-9 OS=Mus musculus GN=Myh9 PE=1 SV=4 - [MYH9_MOUSE]	15.49	0.8556	1	25	245	613		0.918	55	44.5	0.974	57	11.7	0.968	57	12.4	1960	226.2	5.66
P16330	2',3'-cyclic-nucleotide 3'-phosphodiesterase OS=Mus musculus GN=Cnp PE=1 SV=3 - [CN37_MOUSE]	9.41	0.8381	1	25	61	389		0.779	179	55.7	0.927	200	13.5	0.956	199	15.9	420	47.1	8.97
E9QPD7	Pyruvate carboxylase OS=Mus musculus GN=Pcx PE=1 SV=1 - [E9QPD7_MOUSE]	6.25	0.7006	3	25	126	362		1.112	69	43.6	1.049	73	10.4	1.102	73	13	1179	129.7	6.71
P38647	Stress-70 protein, mitochondrial OS=Mus musculus GN=Hspa9 PE=1 SV=3 - [GRP75_MOUSE]	65.99	0.8704	1	24	79	366		0.814	153	40.9	1.121	167	12.8	1.121	167	11.9	679	73.4	6.07
P20029	78 kDa glucose-regulated protein OS=Mus musculus GN=Hspa5 PE=1 SV=3 - [GRP78_MOUSE]	37.39	0.7573	1	24	72	261		0.868	127	46.3	0.995	129	10.3	1.023	129	12.1	655	72.4	5.16
Q64332	Synapsin-2 OS=Mus musculus GN=Syn2 PE=1 SV=2 - [SYN2_MOUSE]	24.18	0.6365	1	23	49	354		0.811	194	41.4	0.906	207	13.7	0.968	207	12.1	586	63.3	8.43
P48722	Heat shock 70 kDa protein 4L OS=Mus musculus GN=Hspa4l PE=1 SV=2 - [HS74L_MOUSE]	22.52	0.9379	4	23	107	324		0.846	136	41.1	0.901	144	12.8	0.956	143	9	838	94.3	5.74
P09411	Phosphoglycerate kinase 1 OS=Mus musculus GN=Pgk1 PE=1 SV=4 - [PGK1_MOUSE]	16.97	0.9928	2	23	60	387		0.626	188	62	1.008	198	21	1.018	198	28.2	417	44.5	7.9
Q3UGX2	Spectrin beta 1 OS=Mus musculus GN=Sptb PE=2 SV=1 - [Q3UGX2_MOUSE]	7.93	0.8463	3	23	226	540		0.98	54	65.7	0.981	58	8.8	0.983	58	13.7	2329	267.9	5.49
E9PVY8	Microtubule-actin cross-linking factor 1 OS=Mus musculus GN=Macf1 PE=1 SV=2 - [E9PVY8_MOUSE]	3.71	0.7557	12	23	668	1423		0.849	33	34	1.027	34	9.2	0.999	34	12.8	7355	831.4	5.41
Q04447	Creatine kinase B-type OS=Mus musculus GN=Ckb PE=1 SV=1 - [KCRB_MOUSE]	361.99	0.9843	2	22	43	773		0.636	529	81.7	0.849	648	14.8	0.89	647	14.3	381	42.7	5.67
A0A0A0MQF6	Glyceraldehyde-3-phosphate dehydrogenase OS=Mus musculus GN=Gapdh PE=4 SV=1 - [A0A0A0MQF6_MOUSE]	56.96	0.8719	8	22	49	591		0.811	227	44.5	0.888	241	15	0.955	240	16.2	359	38.6	8.97
Q7TQF7	Amphiphysin OS=Mus musculus GN=Amph PE=1 SV=1 - [AMPH_MOUSE]	17.95	0.5671	7	22	51	245		0.774	155	57.9	0.875	167	13.1	0.904	167	14.4	686	75	4.63
P60469	Liprin-alpha-3 OS=Mus musculus GN=Ppfia3 PE=1 SV=1 - [LIPA3_MOUSE]	9.36	0.9444	1	22	276	10235		0.803	59	43.2	0.957	62	12.6	0.962	62	11.8	1043	116.2	5.96
P58281	Dynamin-like 120 kDa protein, mitochondrial OS=Mus musculus GN=Opa1 PE=1 SV=1 - [OPA1_MOUSE]	8.61	0.7979	4	22	100	259		0.939	70	41.3	1.112	75	11.5	1.102	75	11.9	960	111.3	7.55
Q7TQD2	Tubulin polymerization-promoting protein OS=Mus musculus GN=Tppp PE=1 SV=1 - [TPPP_MOUSE]	186.68	0.9954	1	21	49	332		1.106	187	43.8	0.954	191	11.4	0.973	191	12.9	218	23.6	9.42
P08551	Neurofilament light polypeptide OS=Mus musculus GN=Nefl PE=1 SV=5 - [NFL_MOUSE]	100.12	0.8545	1	21	78	352		0.752	135	53.9	1.064	153	14	1.053	153	11.7	543	61.5	4.64
P62814	V-type proton ATPase subunit B, brain isoform OS=Mus musculus GN=Atp6v1b2 PE=1 SV=1 - [VATB2_MOUSE]	98.29	0.8924	2	21	57	405		0.957	223	40.9	0.939	246	13.1	0.998	248	14.8	511	56.5	5.81
P08553	Neurofilament medium polypeptide OS=Mus musculus GN=Nefm PE=1 SV=4 - [NFM_MOUSE]	94.88	0.9175	3	21	115	426		0.831	146	46.7	1.001	150	12.3	0.994	150	9.1	848	95.9	4.77
Q8QZT1	Acetyl-CoA acetyltransferase, mitochondrial OS=Mus musculus GN=Acat1 PE=1 SV=1 - [THIL_MOUSE]	28.87	0.9104	1	21	48	278		0.824	162	49.4	1.106	175	13.6	1.115	175	13.9	424	44.8	8.51
P46660	Alpha-internexin OS=Mus musculus GN=Ina PE=1 SV=3 - [AINX_MOUSE]	93.16	0.8982	2	20	84	403		0.866	135	55	1.02	147	9.7	1.021	147	11.9	501	55.3	5.4
P17751	Triosephosphate isomerase OS=Mus musculus GN=Tpi1 PE=1 SV=4 - [TPIS_MOUSE]	73.96	0.9967	2	20	40	327		0.878	195	57.8	0.94	223	19.1	0.958	222	15.3	299	32.2	5.74
P05063	Fructose-bisphosphate aldolase C OS=Mus musculus GN=Aldoc PE=1 SV=4 - [ALDOC_MOUSE]	60.54	0.7989	2	20	42	265		0.842	112	41.9	0.995	132	14.5	1.008	132	12.5	363	39.4	7.12
P05201	Aspartate aminotransferase, cytoplasmic OS=Mus musculus GN=Got1 PE=1 SV=3 - [AATC_MOUSE]	48.17	0.7821	2	20	47	327		0.798	190	53.7	0.98	197	14.8	0.945	197	13	413	46.2	7.14
Q3U2G2	Heat shock 70 kDa protein 4 OS=Mus musculus GN=Hspa4 PE=2 SV=1 - [Q3U2G2_MOUSE]	43.13	0.823	2	20	77	238		0.804	85	35	0.992	92	14.9	0.973	93	16.1	842	94.1	5.21
Q9WV92	Band 4.1-like protein 3 OS=Mus musculus GN=Epb41l3 PE=1 SV=1 - [E41L3_MOUSE]	31.5	0.7858	4	20	113	313		0.787	74	32.3	0.963	76	10.9	1.006	76	11.6	929	103.3	5.31
Q9Z140	Copine-6 OS=Mus musculus GN=Cpne6 PE=2 SV=1 - [CPNE6_MOUSE]	30.91	0.7235	7	20	45	304		0.821	129	45.1	0.901	165	15.4	0.879	164	18.3	557	61.7	5.59
B8QI35	Liprin-alpha 3 OS=Mus musculus GN=Ppfia3 PE=2 SV=1 - [B8QI35_MOUSE]	18.87	0.8116	5	20	151	436		0.729	62	50.2	0.963	64	14.1	0.963	64	11.3	1194	133.3	5.64
O08788	Dynactin subunit 1 OS=Mus musculus GN=Dctn1 PE=1 SV=3 - [DCTN1_MOUSE]	16.23	0.79	4	20	133	421		0.932	76	36.1	0.995	77	13.2	0.976	77	13.9	1281	141.6	5.9
Q7TSJ2	Microtubule-associated protein 6 OS=Mus musculus GN=Map6 PE=1 SV=2 - [MAP6_MOUSE]	13.74	0.9249	2	20	95	277		1.027	78	41.7	0.967	79	12.9	0.978	79	11.1	906	96.4	9.5
Q8BSS9	Liprin-alpha-2 OS=Mus musculus GN=Ppfia2 PE=1 SV=2 - [LIPA2_MOUSE]	12.78	0.9332	1	20	346	12534		0.882	42	37.3	1.037	43	12.8	0.981	43	11	1257	143.1	6.11
P70336	Rho-associated protein kinase 2 OS=Mus musculus GN=Rock2 PE=1 SV=1 - [ROCK2_MOUSE]	7.23	0.804	2	20	169	389		0.842	54	42.2	0.982	55	9.4	0.929	55	11.2	1388	160.5	5.99
P06745	Glucose-6-phosphate isomerase OS=Mus musculus GN=Gpi PE=1 SV=4 - [G6PI_MOUSE]	1.75	0.828	2	20	60	246		0.82	94	81	1.013	114	14.5	0.932	114	17.1	558	62.7	8.13
P27773	Protein disulfide-isomerase A3 OS=Mus musculus GN=Pdia3 PE=1 SV=2 - [PDIA3_MOUSE]	107.47	0.8277	2	19	55	334		0.842	197	48.5	0.957	212	12.3	0.959	213	14.5	505	56.6	6.21
Q9QXS6	Drebrin OS=Mus musculus GN=Dbn1 PE=1 SV=4 - [DREB_MOUSE]	71.57	0.5099	2	19	51	233		1.002	119	55.6	0.992	129	11.3	1.041	129	12.9	706	77.2	4.49
Q61548	Clathrin coat assembly protein AP180 OS=Mus musculus GN=Snap91 PE=1 SV=1 - [AP180_MOUSE]	54.87	0.4628	1	19	87	2831		0.925	157	45.6	0.937	178	13.6	0.934	178	16.8	901	91.8	4.88
P05202	Aspartate aminotransferase, mitochondrial OS=Mus musculus GN=Got2 PE=1 SV=1 - [AATM_MOUSE]	53.64	0.9465	1	19	45	306		0.768	195	55.2	1.136	213	15.3	1.062	213	15	430	47.4	9
D3Z4B2	Gamma-soluble NSF attachment protein (Fragment) OS=Mus musculus GN=Napg PE=4 SV=1 - [D3Z4B2_MOUSE]	41.72	0.6969	2	19	50	304		0.811	154	50.2	0.971	164	12.4	0.966	164	12.1	353	39.3	5.97
Q80TJ1	Calcium-dependent secretion activator 1 OS=Mus musculus GN=Cadps PE=1 SV=3 - [CAPS1_MOUSE]	20.29	0.7956	9	19	139	392		0.823	77	60.7	0.946	83	14.5	0.953	83	17.4	1355	153	5.74
P50518	V-type proton ATPase subunit E 1 OS=Mus musculus GN=Atp6v1e1 PE=1 SV=2 - [VATE1_MOUSE]	14.34	0.9558	2	19	41	318		1.036	204	64.3	0.967	211	16.7	0.982	211	14.7	226	26.1	8.43
O89053	Coronin-1A OS=Mus musculus GN=Coro1a PE=1 SV=5 - [COR1A_MOUSE]	13.76	0.6659	5	19	48	241		0.603	136	48.7	0.971	145	13.9	0.925	145	14.7	461	51	6.48
Q3U4W8	Ubiquitin carboxyl-terminal hydrolase OS=Mus musculus GN=Usp5 PE=2 SV=1 - [Q3U4W8_MOUSE]	74.91	0.7868	4	18	69	237		0.694	108	67.1	0.927	122	15	0.945	121	14.3	835	93.3	5.06
P40142	Transketolase OS=Mus musculus GN=Tkt PE=1 SV=1 - [TKT_MOUSE]	67.14	0.8539	2	18	53	285		0.869	143	40.3	0.937	151	14.4	0.964	151	11.8	623	67.6	7.5
A1BN54	Alpha actinin 1a OS=Mus musculus GN=Actn1 PE=2 SV=1 - [A1BN54_MOUSE]	57.7	0.8501	2	18	118	500		0.821	105	40.2	0.979	110	11.7	0.996	110	10.5	887	102.7	5.48
Q99KJ8	Dynactin subunit 2 OS=Mus musculus GN=Dctn2 PE=1 SV=3 - [DCTN2_MOUSE]	54.62	0.7736	1	18	35	213		0.752	138	65.1	0.922	151	13.7	0.942	151	13.9	402	44.1	5.26
Q8CI94	Glycogen phosphorylase, brain form OS=Mus musculus GN=Pygb PE=1 SV=3 - [PYGB_MOUSE]	21.95	0.8458	1	18	100	292		0.745	73	71.2	1.05	76	13.5	0.99	76	12.9	843	96.7	6.73
P35486	Pyruvate dehydrogenase E1 component subunit alpha, somatic form, mitochondrial OS=Mus musculus GN=Pdha1 PE=1 SV=1 - [ODPA_MOUSE]	20.31	0.9026	2	18	62	242		0.881	88	60.9	1.099	91	10.9	1.104	91	16.7	390	43.2	8.19
P63328	Serine/threonine-protein phosphatase 2B catalytic subunit alpha isoform OS=Mus musculus GN=Ppp3ca PE=1 SV=1 - [PP2BA_MOUSE]	17.06	0.8829	2	18	50	394		0.873	223	61.1	0.894	232	13.7	0.888	232	14.7	521	58.6	5.86
D3YZU1	SH3 and multiple ankyrin repeat domains protein 1 OS=Mus musculus GN=Shank1 PE=1 SV=1 - [SHAN1_MOUSE]	14.34	0.7886	1	18	361	9961		1.19	65	41.3	1.065	65	10.5	1.087	65	15.1	2167	226.2	8.34
Q11011	Puromycin-sensitive aminopeptidase OS=Mus musculus GN=Npepps PE=1 SV=2 - [PSA_MOUSE]	11.54	0.7435	5	18	81	290		0.787	85	68.4	0.987	86	15.3	1.003	86	12.6	920	103.3	5.9
Q9QYC0	Alpha-adducin OS=Mus musculus GN=Add1 PE=1 SV=2 - [ADDA_MOUSE]	10.74	0.6027	7	18	58	233		0.705	84	85.8	0.989	85	11.8	0.956	85	10.5	735	80.6	5.9
P46096	Synaptotagmin-1 OS=Mus musculus GN=Syt1 PE=1 SV=1 - [SYT1_MOUSE]	7.58	0.6081	3	18	41	234		0.73	143	62.2	0.96	153	12.7	0.943	153	15	421	47.4	8.53
Q60864	Stress-induced-phosphoprotein 1 OS=Mus musculus GN=Stip1 PE=1 SV=1 - [STIP1_MOUSE]	5.39	0.8895	1	18	73	256		0.857	71	42.8	0.975	74	10.3	0.967	74	13.6	543	62.5	6.8
Q9DBG3	AP-2 complex subunit beta OS=Mus musculus GN=Ap2b1 PE=1 SV=1 - [AP2B1_MOUSE]	4.36	0.6873	5	18	78	288		0.914	77	45.3	0.958	80	10.6	0.965	80	12.3	937	104.5	5.38
P07901	Heat shock protein HSP 90-alpha OS=Mus musculus GN=Hsp90aa1 PE=1 SV=4 - [HS90A_MOUSE]	93.07	0.7722	7	17	82	448		0.813	127	53.6	0.982	140	15.7	0.961	138	14.5	733	84.7	5.01
P11499	Heat shock protein HSP 90-beta OS=Mus musculus GN=Hsp90ab1 PE=1 SV=3 - [HS90B_MOUSE]	78.01	0.8149	5	17	93	432		0.861	97	68.6	0.964	100	16.1	0.954	100	11.5	724	83.2	5.03
Q9Z0H8	CAP-Gly domain-containing linker protein 2 OS=Mus musculus GN=Clip2 PE=1 SV=2 - [CLIP2_MOUSE]	44.76	0.873	1	17	108	285		0.996	72	52.2	1.033	74	16.6	1.034	74	15	1047	115.8	6.48
Q02053	Ubiquitin-like modifier-activating enzyme 1 OS=Mus musculus GN=Uba1 PE=1 SV=1 - [UBA1_MOUSE]	44.09	0.7514	2	17	86	344		0.767	123	50.4	0.952	146	13.4	0.972	145	13.8	1058	117.7	5.66
D3Z5K8	SH3 and multiple ankyrin repeat domains protein 2 OS=Mus musculus GN=Shank2 PE=1 SV=1 - [D3Z5K8_MOUSE]	29.63	0.6828	3	17	153	389		1.214	66	42.2	1.068	75	12.7	1.046	75	14.4	1841	200	6.68
B0V2P5	DmX-like protein 2 OS=Mus musculus GN=Dmxl2 PE=1 SV=1 - [B0V2P5_MOUSE]	25.78	0.5619	4	17	177	561		0.891	67	33.3	0.965	67	10.4	0.979	67	12.2	3054	340.5	6.4
Q6R891	Neurabin-2 OS=Mus musculus GN=Ppp1r9b PE=1 SV=1 - [NEB2_MOUSE]	24.6	0.7075	3	17	83	301		0.922	94	35	0.943	98	14.3	0.922	98	14.8	817	89.5	4.92
E9PX29	Protein Sptbn4 OS=Mus musculus GN=Sptbn4 PE=1 SV=1 - [E9PX29_MOUSE]	22.85	0.8266	4	17	260	716		1.354	33	30.1	1.038	33	12.7	1.021	33	16.4	2561	288.6	6
A2AWI7	Endophilin-B2 OS=Mus musculus GN=Sh3glb2 PE=4 SV=1 - [A2AWI7_MOUSE]	17.16	0.797	3	17	39	177		0.667	82	58	0.902	96	12.8	0.899	96	18.9	404	44.9	5.58
A2AEW8	GRIP1-associated protein 1 OS=Mus musculus GN=Gripap1 PE=2 SV=1 - [A2AEW8_MOUSE]	11.4	0.9032	5	17	109	244		1.012	38	32.1	0.959	38	9.5	0.984	38	13.9	837	95.9	5.17
P28738	Kinesin heavy chain isoform 5C OS=Mus musculus GN=Kif5c PE=1 SV=3 - [KIF5C_MOUSE]	3.93	0.8002	2	17	110	329		0.829	51	37.4	0.974	52	10.9	0.987	52	13.3	956	109.2	6.19
Q9Z2Y3	Homer protein homolog 1 OS=Mus musculus GN=Homer1 PE=1 SV=2 - [HOME1_MOUSE]	3.73	0.888	7	17	46	118		0.808	59	56.3	1.048	62	12.5	0.976	61	12.3	366	41.4	5.53
Q9Z1B3	1-phosphatidylinositol 4,5-bisphosphate phosphodiesterase beta-1 OS=Mus musculus GN=Plcb1 PE=2 SV=2 - [PLCB1_MOUSE]	2.59	0.6965	2	17	102	221		0.742	53	43.8	0.922	62	15	0.922	62	17.7	1216	138.3	6.13
P14152	Malate dehydrogenase, cytoplasmic OS=Mus musculus GN=Mdh1 PE=1 SV=3 - [MDHC_MOUSE]	49.33	0.7246	2	16	38	279		0.574	164	58.6	0.954	181	13.2	0.944	181	12.6	334	36.5	6.58
Q6ZPE2	Myotubularin-related protein 5 OS=Mus musculus GN=Sbf1 PE=1 SV=2 - [MTMR5_MOUSE]	31.03	0.7402	4	16	175	407		0.88	52	45.8	0.974	56	13.7	0.991	56	12.5	1867	208.6	7.12
Q9DBJ1	Phosphoglycerate mutase 1 OS=Mus musculus GN=Pgam1 PE=1 SV=3 - [PGAM1_MOUSE]	28.54	0.9409	1	16	38	308		1.014	153	68.3	0.943	163	17.6	0.998	163	17.9	254	28.8	7.18
Q3V117	ATP-citrate synthase OS=Mus musculus GN=Acly PE=2 SV=1 - [Q3V117_MOUSE]	23.37	0.7321	3	16	102	272		0.735	56	48.4	0.976	58	19.1	0.962	58	13.2	1101	120.7	7.44
P17426	AP-2 complex subunit alpha-1 OS=Mus musculus GN=Ap2a1 PE=1 SV=1 - [AP2A1_MOUSE]	18.31	0.7421	2	16	93	361		0.702	71	37.1	0.958	74	13.9	0.873	74	12.5	977	107.6	7.03
Q8K0U4	Heat shock 70 kDa protein 12A OS=Mus musculus GN=Hspa12a PE=1 SV=1 - [HS12A_MOUSE]	2.18	0.7452	2	16	67	194		0.713	61	61.8	0.972	69	15	0.993	68	13.2	675	74.8	6.77
Q8C605	6-phosphofructokinase OS=Mus musculus GN=Pfkp PE=2 SV=1 - [Q8C605_MOUSE]	0	0.6352	3	16	75	278		0.742	45	48.6	0.957	47	14.9	0.938	47	12.7	784	85.5	6.89
Q6PIC6	Sodium/potassium-transporting ATPase subunit alpha-3 OS=Mus musculus GN=Atp1a3 PE=1 SV=1 - [AT1A3_MOUSE]	56.46	0.5962	5	15	73	317		0.982	99	42.2	1.643	105	27.4	1.636	105	26.7	1013	111.6	5.41
E9Q9A3	Clathrin coat assembly protein AP180 OS=Mus musculus GN=Snap91 PE=1 SV=2 - [E9Q9A3_MOUSE]	54.87	0.4666	6	15	42	254		0.941	113	41.8	0.914	124	11.9	0.931	124	16.4	838	86	5.07
P60879	Synaptosomal-associated protein 25 OS=Mus musculus GN=Snap25 PE=1 SV=1 - [SNP25_MOUSE]	47.41	0.9709	1	15	42	236		1.108	131	33.7	1.042	138	12.8	1.058	138	14.3	206	23.3	4.77
Q9D051	Pyruvate dehydrogenase E1 component subunit beta, mitochondrial OS=Mus musculus GN=Pdhb PE=1 SV=1 - [ODPB_MOUSE]	35.88	0.6574	1	15	31	202		0.744	108	51.9	1.054	135	14	1.108	133	15.5	359	38.9	6.87
P63101	14-3-3 protein zeta/delta OS=Mus musculus GN=Ywhaz PE=1 SV=1 - [1433Z_MOUSE]	35.49	0.9633	4	15	39	304		1.861	89	96.7	0.949	96	17.5	0.946	96	11.8	245	27.8	4.79
P08113	Endoplasmin OS=Mus musculus GN=Hsp90b1 PE=1 SV=2 - [ENPL_MOUSE]	19.07	0.7494	2	15	90	267		0.85	48	54.8	1.058	50	12.6	1.01	50	15.3	802	92.4	4.82
Q8CJ40	Rootletin OS=Mus musculus GN=Crocc PE=1 SV=2 - [CROCC_MOUSE]	10.97	0.8342	1	15	253	538		1.005	27	25.3	0.984	28	11.1	1.007	28	10.2	2009	226.8	5.55
E9PUM4	Talin-2 OS=Mus musculus GN=Tln2 PE=4 SV=1 - [E9PUM4_MOUSE]	8.56	0.7411	3	15	223	546		0.865	41	33.5	0.98	41	8.9	0.909	41	14.1	2542	271.5	5.55
Q9QXY6	EH domain-containing protein 3 OS=Mus musculus GN=Ehd3 PE=1 SV=2 - [EHD3_MOUSE]	7.83	0.9271	2	15	58	168		0.752	63	50.6	0.937	64	14.5	0.992	64	11.8	535	60.8	6.46
K3W4T3	V-type proton ATPase subunit a OS=Mus musculus GN=Atp6v0a1 PE=1 SV=1 - [K3W4T3_MOUSE]	7.81	0.716	3	15	63	241		1.006	79	42.4	1.079	80	13.1	1.065	80	14.7	838	96.4	6.84
Q9WUM5	Succinyl-CoA ligase [ADP/GDP-forming] subunit alpha, mitochondrial OS=Mus musculus GN=Suclg1 PE=1 SV=4 - [SUCA_MOUSE]	3.15	0.7803	1	15	38	201		0.836	110	52.8	1.059	115	14.9	1.009	115	15.9	346	36.1	9.39
P62897	Cytochrome c, somatic OS=Mus musculus GN=Cycs PE=1 SV=2 - [CYC_MOUSE]	2.46	0.8952	3	15	19	209		1.006	149	59.8	2.051	160	36.9	1.904	160	43.7	105	11.6	9.58
Q60902	Epidermal growth factor receptor substrate 15-like 1 OS=Mus musculus GN=Eps15l1 PE=1 SV=3 - [EP15R_MOUSE]	23.21	0.6946	1	14	77	194		0.985	42	39.1	0.914	43	12.8	0.984	43	12.1	907	99.2	5.02
S4R2K9	Ankyrin-3 (Fragment) OS=Mus musculus GN=Ank3 PE=4 SV=1 - [S4R2K9_MOUSE]	21.82	0.7185	20	14	215	583		1.13	42	30.1	1.01	42	10.9	1.025	42	11.6	2622	284.5	7.94
Q60598	Src substrate cortactin OS=Mus musculus GN=Cttn PE=1 SV=2 - [SRC8_MOUSE]	16.78	0.6154	2	14	50	156		1.098	71	52.9	0.996	72	16.1	1.008	72	20.5	546	61.2	5.4
O88342	WD repeat-containing protein 1 OS=Mus musculus GN=Wdr1 PE=1 SV=3 - [WDR1_MOUSE]	15.06	0.7393	1	14	41	149		0.769	66	40.5	0.993	72	13.1	0.921	72	13.3	606	66.4	6.6
P47857	ATP-dependent 6-phosphofructokinase, muscle type OS=Mus musculus GN=Pfkm PE=1 SV=3 - [PFKAM_MOUSE]	12.16	0.8526	1	14	79	245		0.875	58	43.3	0.942	58	13.9	0.951	58	11.6	780	85.2	8
Q6URW6	Myosin-14 OS=Mus musculus GN=Myh14 PE=1 SV=1 - [MYH14_MOUSE]	9.15	0.832	2	14	256	579		0.9	27	46.1	0.995	28	18.3	1.005	28	12.9	2000	228.4	5.55
Q60737	Casein kinase II subunit alpha OS=Mus musculus GN=Csnk2a1 PE=1 SV=2 - [CSK21_MOUSE]	7.79	0.8184	3	14	46	192		0.875	88	52.1	0.949	90	14.7	0.98	90	9.1	391	45.1	7.74
Q64433	10 kDa heat shock protein, mitochondrial OS=Mus musculus GN=Hspe1 PE=1 SV=2 - [CH10_MOUSE]	6.73	1	1	14	25	248		0.668	158	59.6	1.16	180	13.6	1.167	180	19.8	102	11	8.35
Q8R1Q8	Cytoplasmic dynein 1 light intermediate chain 1 OS=Mus musculus GN=Dync1li1 PE=1 SV=1 - [DC1L1_MOUSE]	4.9	0.7247	1	14	46	167		1.173	29	47.7	1	29	13.3	0.957	29	16.1	523	56.6	6.42
Q920I9	WD repeat-containing protein 7 OS=Mus musculus GN=Wdr7 PE=1 SV=3 - [WDR7_MOUSE]	1.88	0.6877	1	14	110	274		1.026	38	33.8	0.96	40	14.3	0.947	40	15.9	1489	163.3	6.9
P14211	Calreticulin OS=Mus musculus GN=Calr PE=1 SV=1 - [CALR_MOUSE]	1.73	0.6635	1	14	41	163		0.633	44	63.1	0.992	45	13	0.936	45	12.8	416	48	4.49
Q3UM45	Protein phosphatase 1 regulatory subunit 7 OS=Mus musculus GN=Ppp1r7 PE=1 SV=2 - [PP1R7_MOUSE]	1.69	0.9446	3	14	45	168		1.159	48	28.9	0.968	48	15.6	0.966	48	13.8	361	41.3	4.92
B1AZ46	Brain-specific angiogenesis inhibitor 1-associated protein 2 OS=Mus musculus GN=Baiap2 PE=4 SV=1 - [B1AZ46_MOUSE]	81.99	0.929	2	13	54	240		0.68	84	52.4	0.979	102	12.7	0.918	103	12	521	57.6	8.79
A2ALV3	Endophilin-A1 OS=Mus musculus GN=Sh3gl2 PE=4 SV=1 - [A2ALV3_MOUSE]	67.08	0.8399	5	13	56	415		0.623	169	63.5	0.905	186	16	0.897	186	17.4	431	48.3	5.69
Q8BFR5	Elongation factor Tu, mitochondrial OS=Mus musculus GN=Tufm PE=1 SV=1 - [EFTU_MOUSE]	53.59	0.9292	2	13	49	173		0.993	90	66.9	1.046	95	11.6	1.092	95	14.3	452	49.5	7.56
Q62188	Dihydropyrimidinase-related protein 3 OS=Mus musculus GN=Dpysl3 PE=1 SV=1 - [DPYL3_MOUSE]	42.63	0.7877	5	13	55	360		0.891	73	61.8	0.897	76	14.4	0.955	76	12.2	570	61.9	6.49
Q8R5H6	Wiskott-Aldrich syndrome protein family member 1 OS=Mus musculus GN=Wasf1 PE=1 SV=2 - [WASF1_MOUSE]	42.54	0.458	1	13	27	140		1.085	93	47.7	0.993	95	12.1	0.982	95	9.6	559	61.5	6.37
P57780	Alpha-actinin-4 OS=Mus musculus GN=Actn4 PE=1 SV=1 - [ACTN4_MOUSE]	32.58	0.8114	3	13	99	373		0.909	34	34.9	0.938	34	7.1	0.916	34	11.7	912	104.9	5.41
Q8BMF4	Dihydrolipoyllysine-residue acetyltransferase component of pyruvate dehydrogenase complex, mitochondrial OS=Mus musculus GN=Dlat PE=1 SV=2 - [ODP2_MOUSE]	30.8	0.6791	1	13	62	262		1.101	56	35.5	1.052	56	14.3	1.114	56	12.8	642	67.9	8.57
Q8VD37	SH3-containing GRB2-like protein 3-interacting protein 1 OS=Mus musculus GN=Sgip1 PE=1 SV=1 - [SGIP1_MOUSE]	30.18	0.5794	3	13	50	137		0.79	43	35	0.958	49	11.9	0.914	49	11.4	806	86	7.87
O35098	Dihydropyrimidinase-related protein 4 OS=Mus musculus GN=Dpysl4 PE=1 SV=1 - [DPYL4_MOUSE]	29.55	0.8339	3	13	51	426		0.911	74	33.4	0.942	77	12	0.951	77	11	572	61.9	6.98
P19096	Fatty acid synthase OS=Mus musculus GN=Fasn PE=1 SV=2 - [FAS_MOUSE]	26.37	0.6657	1	13	159	363		0.953	32	55.6	1.059	32	10.3	0.988	32	14.8	2504	272.3	6.58
Q9D0K2	Succinyl-CoA:3-ketoacid coenzyme A transferase 1, mitochondrial OS=Mus musculus GN=Oxct1 PE=1 SV=1 - [SCOT1_MOUSE]	22.62	0.8192	2	13	52	190		0.991	35	54.1	1.118	38	14	1.089	38	10	520	56	8.53
A2AUK5	Band 4.1-like protein 1 OS=Mus musculus GN=Epb4.1l1 PE=4 SV=1 - [A2AUK5_MOUSE]	15.79	0.7577	5	13	90	268		0.982	37	33.9	0.811	37	25.2	0.923	37	26.2	879	98.3	5.66
P12382	ATP-dependent 6-phosphofructokinase, liver type OS=Mus musculus GN=Pfkl PE=1 SV=4 - [PFKAL_MOUSE]	14.57	0.7603	1	13	72	259		1.088	39	41.7	0.937	44	12.6	0.986	43	10	780	85.3	7.17
D3YZU5	SH3 and multiple ankyrin repeat domains protein 1 OS=Mus musculus GN=Shank1 PE=1 SV=1 - [D3YZU5_MOUSE]	14.34	0.6196	3	13	144	423		1.125	41	37.6	1.06	41	9.8	1.07	41	14	2158	225.3	8.47
P97807	Fumarate hydratase, mitochondrial OS=Mus musculus GN=Fh PE=1 SV=3 - [FUMH_MOUSE]	12.22	0.787	2	13	54	339		0.957	60	38.2	1.055	69	14.1	1.078	69	15.1	507	54.3	9.04
A0A0A6YWG7	Rap guanine nucleotide exchange factor 2 OS=Mus musculus GN=Rapgef2 PE=4 SV=1 - [A0A0A6YWG7_MOUSE]	11.25	0.705	8	13	137	284		1.037	35	29.8	0.975	35	8.2	0.936	35	8.7	1644	184	6.64
P80318	T-complex protein 1 subunit gamma OS=Mus musculus GN=Cct3 PE=1 SV=1 - [TCPG_MOUSE]	6.07	0.8862	4	13	69	202		0.764	50	41.9	0.983	50	10.7	0.985	50	14.7	545	60.6	6.7
Q9JKR6	Hypoxia up-regulated protein 1 OS=Mus musculus GN=Hyou1 PE=1 SV=1 - [HYOU1_MOUSE]	1.83	0.8539	3	13	93	293		1.109	61	31	1.002	62	15	1.011	62	9.7	999	111.1	5.19
P70441	Na(+)/H(+) exchange regulatory cofactor NHE-RF1 OS=Mus musculus GN=Slc9a3r1 PE=1 SV=3 - [NHRF1_MOUSE]	1.65	0.9211	1	13	38	137		0.725	45	30.9	0.941	45	9.5	0.966	45	9	355	38.6	5.9
P09103	Protein disulfide-isomerase OS=Mus musculus GN=P4hb PE=1 SV=2 - [PDIA1_MOUSE]	0	0.7348	2	13	43	127		0.842	43	34.3	0.993	45	13.7	0.961	45	12	509	57	4.88
Q9JIS5	Synaptic vesicle glycoprotein 2A OS=Mus musculus GN=Sv2a PE=1 SV=1 - [SV2A_MOUSE]	0	0.752	1	13	62	180		1.274	37	67.3	1.115	37	15.1	1.061	37	13.2	742	82.6	5.57
H3BKH9	Rho guanine nucleotide exchange factor 2 OS=Mus musculus GN=Arhgef2 PE=1 SV=1 - [H3BKH9_MOUSE]	0	0.9145	11	13	129	293		1.094	48	42.7	1.049	48	11.3	1.022	48	11.3	983	111.7	7.25
E0CZ72	Kinesin-like protein OS=Mus musculus GN=Kif2a PE=1 SV=1 - [E0CZ72_MOUSE]	0	0.7416	6	13	68	158		0.893	25	49.1	0.988	25	12.8	1.003	25	13.9	743	83.8	6.42
P15105	Glutamine synthetase OS=Mus musculus GN=Glul PE=1 SV=6 - [GLNA_MOUSE]	35.52	0.6917	3	12	33	189		1.325	106	55.5	1.021	107	11.9	1.058	107	14.2	373	42.1	7.08
V9GWT6	ELKS/Rab6-interacting/CAST family member 1 OS=Mus musculus GN=Erc1 PE=1 SV=1 - [V9GWT6_MOUSE]	34.96	0.8344	8	12	116	330		0.916	39	63.7	0.971	39	8.4	0.945	39	9.7	948	108.8	6.61
O70318	Band 4.1-like protein 2 OS=Mus musculus GN=Epb41l2 PE=1 SV=2 - [E41L2_MOUSE]	34.4	0.7945	4	12	100	233		1.025	40	46.4	0.948	41	10.8	0.985	41	14.1	988	109.9	5.43
Q3UHJ0	AP2-associated protein kinase 1 OS=Mus musculus GN=Aak1 PE=1 SV=2 - [AAK1_MOUSE]	21.42	0.707	2	12	61	166		1.019	49	42.7	0.972	51	14.7	0.918	51	16.5	959	103.3	6.7
E9QKC6	Tripartite motif-containing protein 2 OS=Mus musculus GN=Trim2 PE=4 SV=1 - [E9QKC6_MOUSE]	15.83	0.5597	3	12	58	167		0.947	36	43.7	0.959	37	12.3	1.034	37	12.7	770	84.3	7.47
Q9JI91	Alpha-actinin-2 OS=Mus musculus GN=Actn2 PE=1 SV=2 - [ACTN2_MOUSE]	15.44	0.821	2	12	100	303		0.747	35	49.9	0.944	36	15.9	0.972	36	9.8	894	103.8	5.45
D3Z2Z1	CAP-Gly domain-containing linker protein 1 OS=Mus musculus GN=Clip1 PE=1 SV=1 - [D3Z2Z1_MOUSE]	15.24	0.8534	8	12	158	372		1.021	31	33.9	0.946	31	9.1	1.001	31	17.1	1426	159.9	5.26
O55131	Septin-7 OS=Mus musculus GN=Sept7 PE=1 SV=1 - [SEPT7_MOUSE]	13.5	0.8417	5	12	60	255		0.89	71	46.3	0.977	72	13.9	0.996	72	9.3	436	50.5	8.57
Q61699	Heat shock protein 105 kDa OS=Mus musculus GN=Hsph1 PE=1 SV=2 - [HS105_MOUSE]	13.49	0.7937	4	12	77	205		0.722	57	52.7	0.922	61	12.2	0.947	61	13.5	858	96.3	5.53
P99029	Peroxiredoxin-5, mitochondrial OS=Mus musculus GN=Prdx5 PE=1 SV=2 - [PRDX5_MOUSE]	12.47	1	3	12	27	287		0.649	208	78.8	1.051	232	12.4	1.074	232	13.5	210	21.9	8.85
P17427	AP-2 complex subunit alpha-2 OS=Mus musculus GN=Ap2a2 PE=1 SV=2 - [AP2A2_MOUSE]	11.57	0.6716	2	12	79	317		0.852	33	57.9	0.939	38	12.4	0.884	38	19	938	104	6.93
Q9JKK7	Tropomodulin-2 OS=Mus musculus GN=Tmod2 PE=1 SV=2 - [TMOD2_MOUSE]	6.64	0.8433	1	12	34	170		0.66	105	53.5	0.922	106	10.8	0.894	106	15.8	351	39.5	5.35
E9Q0N0	Intersectin-1 OS=Mus musculus GN=Itsn1 PE=1 SV=1 - [E9Q0N0_MOUSE]	6.64	0.6574	9	12	128	252		0.934	53	37.8	0.971	55	12.1	0.921	55	12.8	1719	194.8	7.91
P16125	L-lactate dehydrogenase B chain OS=Mus musculus GN=Ldhb PE=1 SV=2 - [LDHB_MOUSE]	3.74	0.5509	2	12	31	114		0.72	50	50.8	0.955	53	13.1	1.025	53	12	334	36.5	6.05
Q9R1Q8	Transgelin-3 OS=Mus musculus GN=Tagln3 PE=1 SV=1 - [TAGL3_MOUSE]	2.5	0.8593	3	12	34	164		0.783	73	38.7	0.966	73	13.8	0.895	73	13.1	199	22.5	7.33
Q9QVP9	Protein-tyrosine kinase 2-beta OS=Mus musculus GN=Ptk2b PE=1 SV=2 - [FAK2_MOUSE]	2.48	0.7899	4	12	94	235		0.797	50	47.5	0.984	51	12.5	0.964	51	12.4	1009	115.7	6.35
Q9WVK4	EH domain-containing protein 1 OS=Mus musculus GN=Ehd1 PE=1 SV=1 - [EHD1_MOUSE]	2.2	0.8184	3	12	56	131		0.554	34	88.2	0.878	34	14.3	0.816	34	14.3	534	60.6	6.83
A2AGR0	MAP kinase-activating death domain protein OS=Mus musculus GN=Madd PE=1 SV=1 - [A2AGR0_MOUSE]	0	0.7749	14	12	119	315		0.971	22	39.7	0.996	22	10.4	0.957	22	10.4	1577	175	6.07
P70175	Disks large homolog 3 OS=Mus musculus GN=Dlg3 PE=1 SV=1 - [DLG3_MOUSE]	0	0.9399	1	12	179	4272		1.065	30	31.5	1.09	31	11.4	1.032	31	9.1	849	93.4	6.79
P63260	Actin, cytoplasmic 2 OS=Mus musculus GN=Actg1 PE=1 SV=1 - [ACTG_MOUSE]	306.29	0.8667	11	11	51	1181		0.701	332	85	0.918	379	15.6	0.977	379	13.2	375	41.8	5.48
P11798	Calcium/calmodulin-dependent protein kinase type II subunit alpha OS=Mus musculus GN=Camk2a PE=1 SV=2 - [KCC2A_MOUSE]	65.21	0.751	6	11	44	340		0.665	155	67	1.048	165	21.3	0.96	165	20.7	478	54.1	7.08
Q8K2B3	Succinate dehydrogenase [ubiquinone] flavoprotein subunit, mitochondrial OS=Mus musculus GN=Sdha PE=1 SV=1 - [SDHA_MOUSE]	45.1	0.8313	1	11	62	189		0.929	44	36.8	1.036	44	12.8	1.069	44	14.2	664	72.5	7.37
Q6PIE5	Sodium/potassium-transporting ATPase subunit alpha-2 OS=Mus musculus GN=Atp1a2 PE=1 SV=1 - [AT1A2_MOUSE]	35.29	0.7196	5	11	83	267		1.179	24	33.6	1.679	26	29.5	1.656	26	27.3	1020	112.1	5.55
P42208	Septin-2 OS=Mus musculus GN=Sept2 PE=1 SV=2 - [SEPT2_MOUSE]	32.54	0.8393	9	11	41	142		0.877	39	45.6	0.991	42	9.8	0.946	42	9.8	361	41.5	6.55
Q9EQ20	Methylmalonate-semialdehyde dehydrogenase [acylating], mitochondrial OS=Mus musculus GN=Aldh6a1 PE=1 SV=1 - [MMSA_MOUSE]	27.06	0.815	1	11	49	121		1.023	44	27.2	1.035	46	9	1.149	46	17.8	535	57.9	8.07
Q76MZ3	Serine/threonine-protein phosphatase 2A 65 kDa regulatory subunit A alpha isoform OS=Mus musculus GN=Ppp2r1a PE=1 SV=3 - [2AAA_MOUSE]	26.83	0.6876	10	11	51	225		0.787	67	62	0.992	79	16.4	0.917	78	15.9	589	65.3	5.11
P62259	14-3-3 protein epsilon OS=Mus musculus GN=Ywhae PE=1 SV=1 - [1433E_MOUSE]	25.02	0.9412	3	11	41	250		0.667	88	71.7	0.922	95	15.8	0.979	95	15.3	255	29.2	4.74
P48036	Annexin A5 OS=Mus musculus GN=Anxa5 PE=1 SV=1 - [ANXA5_MOUSE]	24.48	0.8464	1	11	34	117		1.157	50	61.8	0.915	52	14.9	0.915	51	12.5	319	35.7	4.96
Q0VGU4	MCG18019 OS=Mus musculus GN=Vgf PE=2 SV=1 - [Q0VGU4_MOUSE]	23.96	0.752	1	11	58	116		0.937	25	27.3	1.075	27	9	0.85	27	13	617	68.2	4.7
P70296	Phosphatidylethanolamine-binding protein 1 OS=Mus musculus GN=Pebp1 PE=1 SV=3 - [PEBP1_MOUSE]	19.82	0.8396	3	11	14	159		0.93	106	31.5	0.949	108	18.3	0.915	108	15	187	20.8	5.4
E9PZ43	Microtubule-associated protein OS=Mus musculus GN=Map4 PE=1 SV=2 - [E9PZ43_MOUSE]	18.73	0.6892	1	11	85	222		0.976	28	27.9	0.981	31	14.3	1.046	31	14	901	94.3	8.97
B8QI34	Liprin-alpha 2 OS=Mus musculus GN=Ppfia2 PE=2 SV=1 - [B8QI34_MOUSE]	12.78	0.7916	3	11	144	394		0.858	20	36.1	1.064	20	9	1.021	20	7.1	1257	143.2	6.11
E0CZ78	Serine/threonine-protein phosphatase OS=Mus musculus GN=Ppp3cb PE=3 SV=1 - [E0CZ78_MOUSE]	11.71	0.75	5	11	44	214		0.908	75	65.7	0.952	80	12.1	0.957	80	15.1	524	59	5.91
P84091	AP-2 complex subunit mu OS=Mus musculus GN=Ap2m1 PE=1 SV=1 - [AP2M1_MOUSE]	11.41	0.8621	2	11	60	219		0.744	75	59.4	0.902	79	10.2	0.925	79	10.4	435	49.6	9.54
Q9WUM4	Coronin-1C OS=Mus musculus GN=Coro1c PE=1 SV=2 - [COR1C_MOUSE]	11.01	0.6203	4	11	44	150		0.857	69	41.4	1.029	72	13.6	0.987	71	10.6	474	53.1	7.08
G3X9G2	Misshapen-like kinase 1 OS=Mus musculus GN=Mink1 PE=4 SV=1 - [G3X9G2_MOUSE]	10.84	0.8028	7	11	129	364		1.104	41	29.9	1.019	41	11.1	0.912	41	13.4	1344	151.1	7.96
Q80TZ3	Putative tyrosine-protein phosphatase auxilin OS=Mus musculus GN=Dnajc6 PE=2 SV=2 - [AUXI_MOUSE]	10.24	0.5746	3	11	57	545		0.985	77	44.5	0.899	82	15	0.931	82	15.2	938	102.2	7.23
P12960	Contactin-1 OS=Mus musculus GN=Cntn1 PE=1 SV=1 - [CNTN1_MOUSE]	8.81	0.6588	1	11	75	226		0.921	49	52.8	1.141	55	16	1.096	55	14.8	1020	113.3	6.16
E9Q0J5	Kinesin-like protein OS=Mus musculus GN=Kif21a PE=1 SV=2 - [E9Q0J5_MOUSE]	8.47	0.7087	3	11	156	422		0.887	25	33.7	1.104	25	11.7	0.98	25	14.9	1672	186.5	6.47
O08749	Dihydrolipoyl dehydrogenase, mitochondrial OS=Mus musculus GN=Dld PE=1 SV=2 - [DLDH_MOUSE]	7.98	0.6483	1	11	40	193		0.589	100	56.6	1.312	115	17.2	1.349	115	21.6	509	54.2	7.9
Q2PFD7	PH and SEC7 domain-containing protein 3 OS=Mus musculus GN=Psd3 PE=1 SV=2 - [PSD3_MOUSE]	7.43	0.6365	4	11	78	165		0.866	44	38.5	0.941	46	14	0.905	45	16.9	1037	114.7	6.24
Q60597	2-oxoglutarate dehydrogenase, mitochondrial OS=Mus musculus GN=Ogdh PE=1 SV=3 - [ODO1_MOUSE]	7.35	0.6931	2	11	91	324		0.94	63	67.6	1.162	68	18.5	1.074	68	11.1	1023	116.4	6.83
Q148V7	LisH domain and HEAT repeat-containing protein KIAA1468 OS=Mus musculus GN=Kiaa1468 PE=1 SV=1 - [K1468_MOUSE]	7.14	0.7615	5	11	102	226		0.852	31	41.8	0.952	34	18.1	1.009	34	15.4	1216	134.5	5.34
D3Z0Y2	Peroxiredoxin-6 OS=Mus musculus GN=Prdx6 PE=1 SV=1 - [D3Z0Y2_MOUSE]	6.43	0.91	4	11	26	137		0.815	61	49.4	0.891	73	17.6	0.918	73	17.1	200	22.5	8.88
Q91ZA3	Propionyl-CoA carboxylase alpha chain, mitochondrial OS=Mus musculus GN=Pcca PE=1 SV=2 - [PCCA_MOUSE]	6.32	0.7721	3	11	72	168		1.059	29	39.7	1.088	30	16	1.092	30	17.2	724	79.9	7.25
Q9R0Y5	Adenylate kinase isoenzyme 1 OS=Mus musculus GN=Ak1 PE=1 SV=1 - [KAD1_MOUSE]	5.87	0.8299	3	11	29	166		0.734	99	64.4	0.984	110	13.1	0.934	109	13.3	194	21.5	5.81
Q9CZ44	NSFL1 cofactor p47 OS=Mus musculus GN=Nsfl1c PE=1 SV=1 - [NSF1C_MOUSE]	3.71	0.8324	2	11	39	82		1.079	22	23.9	1	22	13.4	0.985	22	7.5	370	40.7	5.15
Q8BHN3	Neutral alpha-glucosidase AB OS=Mus musculus GN=Ganab PE=1 SV=1 - [GANAB_MOUSE]	2.24	0.7426	1	11	67	189		1.238	44	28.7	1.067	46	13.6	1.031	46	10	944	106.8	6.06
P17742	Peptidyl-prolyl cis-trans isomerase A OS=Mus musculus GN=Ppia PE=1 SV=2 - [PPIA_MOUSE]	2.14	1	4	11	27	592		0.536	363	79.9	0.878	387	16.3	0.88	387	15.7	164	18	7.9
Q80YX1	Tenascin OS=Mus musculus GN=Tnc PE=1 SV=1 - [TENA_MOUSE]	1.72	0.6806	1	11	130	347		0.889	19	26.2	0.993	19	15.9	1.015	19	15.1	2110	231.7	4.89
D3Z7P3	Glutaminase kidney isoform, mitochondrial OS=Mus musculus GN=Gls PE=1 SV=1 - [GLSK_MOUSE]	0	0.7003	4	11	54	187		0.989	23	30.3	1.064	23	7.7	1.058	23	13.5	674	73.9	7.99
Q9QYB5	Gamma-adducin OS=Mus musculus GN=Add3 PE=1 SV=2 - [ADDG_MOUSE]	0	0.6841	1	11	66	185		0.791	32	52	0.986	33	11.1	0.953	33	6.6	706	78.7	5.95
Q3UHD9	Arf-GAP with GTPase, ANK repeat and PH domain-containing protein 2 OS=Mus musculus GN=Agap2 PE=2 SV=1 - [AGAP2_MOUSE]	0	0.704	1	11	108	272		1.033	31	38.7	1	31	11.1	0.983	31	10.6	1186	124.4	9.89
Q6IRU5	Clathrin light chain B OS=Mus musculus GN=Cltb PE=1 SV=1 - [CLCB_MOUSE]	0	0.5677	2	11	26	145		0.689	52	95.8	0.954	53	8	0.975	53	11.8	229	25.2	4.63
Q9D1A2	Cytosolic non-specific dipeptidase OS=Mus musculus GN=Cndp2 PE=1 SV=1 - [CNDP2_MOUSE]	0	0.8863	1	11	50	125		0.976	31	36.5	0.958	31	9.6	1.003	31	9.2	475	52.7	5.66
Q8BL66	Early endosome antigen 1 OS=Mus musculus GN=Eea1 PE=1 SV=2 - [EEA1_MOUSE]	0	0.7477	1	11	127	244		0.83	17	26.6	1.051	18	9.7	1.01	18	10.7	1411	160.8	5.77
Q68FF6	ARF GTPase-activating protein GIT1 OS=Mus musculus GN=Git1 PE=1 SV=1 - [GIT1_MOUSE]	0	0.8455	11	11	74	154		1.055	20	26.4	0.974	20	11.3	0.952	20	9.9	770	85.2	6.93
P08228	Superoxide dismutase [Cu-Zn] OS=Mus musculus GN=Sod1 PE=1 SV=2 - [SODC_MOUSE]	52.81	0.6753	1	10	17	172		0.96	91	84	0.984	99	15.8	1.055	99	17.9	154	15.9	6.51
Q9QXV0	ProSAAS OS=Mus musculus GN=Pcsk1n PE=1 SV=2 - [PCSK1_MOUSE]	45.64	0.7868	1	10	30	159		1.099	75	48.4	1.036	79	14.9	0.981	79	18.5	258	27.3	5.85
H3BJD6	Protein Ppp1r9a OS=Mus musculus GN=Ppp1r9a PE=1 SV=1 - [H3BJD6_MOUSE]	38.55	0.5844	10	10	103	260		0.965	63	57.4	0.978	70	19.7	0.97	70	11.7	1292	144.3	5.55
O54983	Ketimine reductase mu-crystallin OS=Mus musculus GN=Crym PE=1 SV=1 - [CRYM_MOUSE]	35.19	0.5751	1	10	21	153		1.031	114	50.1	0.954	123	15.4	0.975	122	15.4	313	33.5	5.67
Q5SXA5	TOM1-like protein 2 OS=Mus musculus GN=Tom1l2 PE=4 SV=1 - [Q5SXA5_MOUSE]	25.58	0.7746	5	10	36	131		0.932	45	34.8	0.952	46	9.3	0.938	46	14.5	457	50	4.68
P42932	T-complex protein 1 subunit theta OS=Mus musculus GN=Cct8 PE=1 SV=3 - [TCPQ_MOUSE]	24.2	0.8686	5	10	57	151		0.91	50	58.3	1.04	51	17	0.945	51	10.2	548	59.5	5.62
P19246	Neurofilament heavy polypeptide OS=Mus musculus GN=Nefh PE=1 SV=3 - [NFH_MOUSE]	22.54	0.8073	1	10	123	361		1.051	36	42.1	1.036	38	11.3	1.055	38	11	1090	116.9	5.81
P55066	Neurocan core protein OS=Mus musculus GN=Ncan PE=2 SV=1 - [NCAN_MOUSE]	19.43	0.5213	1	10	74	229		1.102	33	42.1	1.06	34	18.2	1.042	34	15.6	1268	137.1	5.72
P26040	Ezrin OS=Mus musculus GN=Ezr PE=1 SV=3 - [EZRI_MOUSE]	18.47	0.7799	1	10	82	223		0.986	35	32.9	0.989	37	11.9	0.922	37	13.4	586	69.4	6.1
Q6NZL0	Protein SOGA3 OS=Mus musculus GN=Soga3 PE=2 SV=2 - [SOGA3_MOUSE]	17.96	0.836	2	10	114	415		0.869	22	60.8	1.023	22	11.7	1.023	22	10.9	945	103.4	6.14
P60487	Pyridoxal phosphate phosphatase OS=Mus musculus GN=Pdxp PE=1 SV=1 - [PLPP_MOUSE]	14.43	0.9178	1	10	38	194		0.708	37	57.1	1.014	37	16.6	1.001	37	10.4	292	31.5	5.74
Q62417	Sorbin and SH3 domain-containing protein 1 OS=Mus musculus GN=Sorbs1 PE=1 SV=2 - [SRBS1_MOUSE]	13.29	0.8225	5	10	129	307		1.066	22	25.5	0.971	23	11.2	1.004	23	8.1	1290	143	8.25
F8WHW6	Phosphatidylinositol 4-phosphate 5-kinase type-1 gamma OS=Mus musculus GN=Pip5k1c PE=1 SV=1 - [F8WHW6_MOUSE]	13.27	0.5677	9	10	50	123		1.106	27	35.3	0.936	29	17	0.909	29	9.8	687	75.5	6.14
Q8K183	Pyridoxal kinase OS=Mus musculus GN=Pdxk PE=1 SV=1 - [PDXK_MOUSE]	12	0.7821	2	10	29	115		0.939	43	28.2	1.011	47	12.7	1.028	47	15.9	312	35	6.29
P61264	Syntaxin-1B OS=Mus musculus GN=Stx1b PE=1 SV=1 - [STX1B_MOUSE]	11.74	0.9132	1	10	33	126		0.728	42	41.7	1.296	43	14.6	1.178	43	19.1	288	33.2	5.38
Q61768	Kinesin-1 heavy chain OS=Mus musculus GN=Kif5b PE=1 SV=3 - [KINH_MOUSE]	10.03	0.7736	2	10	109	290		0.995	26	27.2	0.974	26	11.7	0.989	26	10.2	963	109.5	6.44
O55042	Alpha-synuclein OS=Mus musculus GN=Snca PE=1 SV=2 - [SYUA_MOUSE]	8.66	0.9214	1	10	22	134		0.744	60	52.3	0.963	70	12.2	0.919	70	18.6	140	14.5	4.77
Q03517	Secretogranin-2 OS=Mus musculus GN=Scg2 PE=1 SV=1 - [SCG2_MOUSE]	7.94	0.7942	2	10	69	204		0.812	33	45.2	1.016	35	13.7	1.036	35	11.1	617	70.6	4.75
P61161	Actin-related protein 2 OS=Mus musculus GN=Actr2 PE=1 SV=1 - [ARP2_MOUSE]	7.61	0.7665	1	10	39	183		0.69	58	93.4	0.893	59	13.6	0.896	59	14.3	394	44.7	6.74
Q9EQF6	Dihydropyrimidinase-related protein 5 OS=Mus musculus GN=Dpysl5 PE=1 SV=1 - [DPYL5_MOUSE]	6.76	0.9362	2	10	58	347		0.923	40	30.4	0.992	42	14.4	0.971	42	20.8	564	61.5	7.09
P58252	Elongation factor 2 OS=Mus musculus GN=Eef2 PE=1 SV=2 - [EF2_MOUSE]	6.34	0.8741	1	10	89	292		1.011	55	23.2	0.931	59	13	0.97	59	11	858	95.3	6.83
Q62418	Drebrin-like protein OS=Mus musculus GN=Dbnl PE=1 SV=2 - [DBNL_MOUSE]	6.31	0.7867	1	10	37	169		1.214	76	53.2	1.001	79	14.9	1.004	79	15.4	436	48.7	4.92
Q9WV34	MAGUK p55 subfamily member 2 OS=Mus musculus GN=Mpp2 PE=1 SV=1 - [MPP2_MOUSE]	5.96	0.9384	1	10	66	163		1.149	22	42.5	1.037	22	19.5	1.031	22	17.5	552	61.5	6.44
Q9QYB8	Beta-adducin OS=Mus musculus GN=Add2 PE=1 SV=4 - [ADDB_MOUSE]	5.66	0.6993	1	10	60	200		0.843	42	55.4	1.003	45	13.2	1.007	45	15.9	725	80.6	6.21
P18872	Guanine nucleotide-binding protein G(o) subunit alpha OS=Mus musculus GN=Gnao1 PE=1 SV=3 - [GNAO_MOUSE]	5.61	0.9379	11	10	46	233		0.708	30	58.3	1.183	30	19	1.15	30	13.6	354	40.1	5.53
Q8R0Y6	Cytosolic 10-formyltetrahydrofolate dehydrogenase OS=Mus musculus GN=Aldh1l1 PE=1 SV=1 - [AL1L1_MOUSE]	4.91	0.6663	3	10	63	146		1	24	28.7	0.992	24	11.3	1.058	24	11.3	902	98.6	5.91
Q5M8N0	CB1 cannabinoid receptor-interacting protein 1 OS=Mus musculus GN=Cnrip1 PE=1 SV=1 - [CNRP1_MOUSE]	4.76	1	2	10	23	114		0.606	64	59.5	0.962	69	12.4	0.909	68	16.2	164	18.6	7.96
Q9Z1G3	V-type proton ATPase subunit C 1 OS=Mus musculus GN=Atp6v1c1 PE=1 SV=4 - [VATC1_MOUSE]	4.74	0.8377	1	10	52	159		0.883	58	61.3	0.935	58	7.7	0.932	58	13	382	43.9	7.46
P22315	Ferrochelatase, mitochondrial OS=Mus musculus GN=Fech PE=1 SV=2 - [HEMH_MOUSE]	4.71	0.8286	2	10	51	168		0.985	35	34.7	1.044	36	13.3	1.033	36	17	420	47.1	8.91
A0A0A6YY91	Neural cell adhesion molecule 1 (Fragment) OS=Mus musculus GN=Ncam1 PE=4 SV=1 - [A0A0A6YY91_MOUSE]	4.43	0.6382	6	10	60	98		0.679	24	74.2	1.095	26	11	1.131	26	8.1	1089	116.3	4.83
P47738	Aldehyde dehydrogenase, mitochondrial OS=Mus musculus GN=Aldh2 PE=1 SV=1 - [ALDH2_MOUSE]	4.38	0.8247	2	10	44	190		0.833	46	46.7	1.026	50	17.4	1.054	50	7.9	519	56.5	7.62
Q9JK48	Endophilin-B1 OS=Mus musculus GN=Sh3glb1 PE=1 SV=1 - [SHLB1_MOUSE]	4.12	0.7425	1	10	36	99		0.992	36	28.3	0.896	37	10.4	0.95	37	13.3	365	40.8	6.04
Q8BWT1	3-ketoacyl-CoA thiolase, mitochondrial OS=Mus musculus GN=Acaa2 PE=1 SV=3 - [THIM_MOUSE]	3.93	0.8312	1	10	36	89		1.05	16	34.5	0.962	16	15.2	0.999	16	13.3	397	41.8	8.09
F8SLQ1	PEX5-related protein OS=Mus musculus GN=Pex5l PE=2 SV=1 - [F8SLQ1_MOUSE]	3.61	0.6677	5	10	48	107		1.088	20	39.1	1.032	20	14.7	1.019	20	10.8	650	72.2	5.3
P11983	T-complex protein 1 subunit alpha OS=Mus musculus GN=Tcp1 PE=1 SV=3 - [TCPA_MOUSE]	2.23	0.9353	2	10	64	170		0.701	19	26.7	0.99	20	13.2	1.005	20	16.5	556	60.4	6.16
Q8BIZ1	Ankyrin repeat and sterile alpha motif domain-containing protein 1B OS=Mus musculus GN=Anks1b PE=1 SV=3 - [ANS1B_MOUSE]	2.22	0.5647	15	10	76	219		1.176	26	47.1	1.1	28	12	1.004	28	12.6	1259	139	6.29
Q8BMS1	Trifunctional enzyme subunit alpha, mitochondrial OS=Mus musculus GN=Hadha PE=1 SV=1 - [ECHA_MOUSE]	2.1	0.8506	1	10	80	199		0.91	28	58.3	1.009	37	11.3	0.991	37	9.8	763	82.6	9.14
Q9CPY7	Cytosol aminopeptidase OS=Mus musculus GN=Lap3 PE=1 SV=3 - [AMPL_MOUSE]	1.61	0.7514	1	10	46	135		1.088	38	67.4	0.994	38	13.1	1.055	38	11.8	519	56.1	7.72
Q99JY9	Actin-related protein 3 OS=Mus musculus GN=Actr3 PE=1 SV=3 - [ARP3_MOUSE]	0	0.7727	6	10	36	159		0.737	33	57.8	0.933	35	12	0.924	35	12.7	418	47.3	5.88
Q8BH44	Coronin-2B OS=Mus musculus GN=Coro2b PE=2 SV=2 - [COR2B_MOUSE]	0	0.6479	3	10	45	144		0.921	31	58.5	1.033	31	11.5	0.97	31	13.7	480	54.9	8.27
Q5SXY1	Cytospin-B OS=Mus musculus GN=Specc1 PE=1 SV=2 - [CYTSB_MOUSE]	0	0.6748	1	10	100	285		0.925	17	26.3	0.969	20	13.9	0.954	20	14	1067	118	6.64
Q8C0T5	Signal-induced proliferation-associated 1-like protein 1 OS=Mus musculus GN=Sipa1l1 PE=1 SV=2 - [SI1L1_MOUSE]	0	0.8524	1	10	171	346		1.315	17	29.1	1.072	17	7.3	0.996	17	14.3	1782	196.9	8.13
Q99PL6	UBX domain-containing protein 6 OS=Mus musculus GN=Ubxn6 PE=1 SV=1 - [UBXN6_MOUSE]	0	0.7805	2	10	46	152		0.851	30	50.7	0.931	32	15	0.895	32	12.4	442	49.8	8.54
A0A0A6YWC8	Vimentin OS=Mus musculus GN=Vim PE=4 SV=1 - [A0A0A6YWC8_MOUSE]	0	0.7869	7	10	57	119		0.821	18	25.6	1.018	20	7	1.129	20	16.4	427	49.2	5.12
Q811D0	Disks large homolog 1 OS=Mus musculus GN=Dlg1 PE=1 SV=1 - [DLG1_MOUSE]	0	0.8387	1	10	171	4427		1.081	16	40.3	0.886	17	12.2	0.934	17	8.5	905	100.1	5.8
A0A0A0MQA5	Tubulin alpha-4A chain (Fragment) OS=Mus musculus GN=Tuba4a PE=4 SV=1 - [A0A0A0MQA5_MOUSE]	181.07	0.8994	8	9	52	675		1.002	110	28.9	0.955	116	23.4	1.021	116	24.7	477	52.9	5.19
P17156	Heat shock-related 70 kDa protein 2 OS=Mus musculus GN=Hspa2 PE=1 SV=2 - [HSP72_MOUSE]	110.31	0.8894	1	9	66	376		0.847	46	52.1	0.987	47	11.5	1.016	47	15.5	633	69.6	5.67
Q9DCW4	Electron transfer flavoprotein subunit beta OS=Mus musculus GN=Etfb PE=1 SV=3 - [ETFB_MOUSE]	54.89	0.9412	1	9	30	137		0.802	67	64.7	1.032	72	11.2	1.098	72	13.4	255	27.6	8.1
Q4KMM3	Oxidation resistance protein 1 OS=Mus musculus GN=Oxr1 PE=2 SV=3 - [OXR1_MOUSE]	45.77	0.7367	2	9	82	265		0.856	26	36.7	0.97	28	13.6	0.903	28	14.6	866	95.9	5.33
P63085	Mitogen-activated protein kinase 1 OS=Mus musculus GN=Mapk1 PE=1 SV=3 - [MK01_MOUSE]	42.82	0.7458	11	9	32	172		0.737	106	91.4	1.035	112	15.4	0.927	112	17.6	358	41.2	6.98
Q8BVE3	V-type proton ATPase subunit H OS=Mus musculus GN=Atp6v1h PE=1 SV=1 - [VATH_MOUSE]	28.87	0.9234	5	9	46	132		0.83	40	63.2	0.892	44	18.9	0.969	44	8.8	483	55.8	6.61
Q9D6R2	Isocitrate dehydrogenase [NAD] subunit alpha, mitochondrial OS=Mus musculus GN=Idh3a PE=1 SV=1 - [IDH3A_MOUSE]	28.18	0.7049	1	9	32	134		0.608	56	83.5	0.965	59	9.2	0.953	59	12.3	366	39.6	6.73
P28652	Calcium/calmodulin-dependent protein kinase type II subunit beta OS=Mus musculus GN=Camk2b PE=1 SV=2 - [KCC2B_MOUSE]	17.99	0.8395	9	9	52	279		0.847	50	33.9	0.952	56	20.4	0.96	56	15.4	542	60.4	7.28
P57746	V-type proton ATPase subunit D OS=Mus musculus GN=Atp6v1d PE=1 SV=1 - [VATD_MOUSE]	17.48	0.9271	1	9	36	119		1.041	37	45.6	1.052	42	13.1	0.992	42	12.7	247	28.4	9.45
Q9JLZ3	Methylglutaconyl-CoA hydratase, mitochondrial OS=Mus musculus GN=Auh PE=1 SV=1 - [AUHM_MOUSE]	15.97	0.9459	5	9	44	138		1.234	40	56.8	1.125	40	14.2	1.124	40	16.3	314	33.4	9.51
Q9DB20	ATP synthase subunit O, mitochondrial OS=Mus musculus GN=Atp5o PE=1 SV=1 - [ATPO_MOUSE]	15.82	0.9343	3	9	36	198		0.643	90	106.3	1.016	102	15.3	1.028	102	15.3	213	23.3	9.99
Q8BG39	Synaptic vesicle glycoprotein 2B OS=Mus musculus GN=Sv2b PE=1 SV=1 - [SV2B_MOUSE]	12.97	0.5534	1	9	52	161		0.929	57	41.2	1.102	58	14.9	1.052	58	11.5	683	77.4	5.57
Q80VP1	Epsin-1 OS=Mus musculus GN=Epn1 PE=1 SV=3 - [EPN1_MOUSE]	11.8	0.5809	4	9	36	134		0.888	54	57.2	0.953	57	13.7	0.942	57	10.7	575	60.2	4.81
E0CYV0	Protein-L-isoaspartate O-methyltransferase OS=Mus musculus GN=Pcmt1 PE=3 SV=1 - [E0CYV0_MOUSE]	9.33	0.7762	6	9	30	96		1.016	31	65.3	0.909	35	15.7	0.905	35	12.9	286	30.4	7.24
Q64514	Tripeptidyl-peptidase 2 OS=Mus musculus GN=Tpp2 PE=1 SV=3 - [TPP2_MOUSE]	8.84	0.7409	4	9	95	202		0.971	16	51.8	0.887	16	15.4	1.033	16	15.6	1262	139.8	6.58
G3UW47	Kinesin-like protein OS=Mus musculus GN=Kif1a PE=3 SV=1 - [G3UW47_MOUSE]	8	0.8256	10	9	164	366		0.816	11	47.6	1.041	12	14.4	1.024	12	23.9	1697	191.7	6.2
Q80UG5	Septin-9 OS=Mus musculus GN=Sept9 PE=1 SV=1 - [SEPT9_MOUSE]	6.68	0.8714	4	9	74	201		1.06	39	33.1	0.982	39	11.5	0.941	39	10.4	583	65.5	8.9
Q80U49	Centrosomal protein of 170 kDa protein B OS=Mus musculus GN=Cep170b PE=1 SV=2 - [C170B_MOUSE]	6.66	0.8151	1	9	176	434		1.298	17	25.3	0.965	17	10.5	0.955	17	13.2	1574	170.7	6.87
Q8CGU1	Calcium-binding and coiled-coil domain-containing protein 1 OS=Mus musculus GN=Calcoco1 PE=1 SV=2 - [CACO1_MOUSE]	6.32	0.5991	2	9	59	117		1.132	15	27.5	0.994	15	11.8	0.969	15	15.3	691	77.2	4.82
Q9JLB0	MAGUK p55 subfamily member 6 OS=Mus musculus GN=Mpp6 PE=1 SV=1 - [MPP6_MOUSE]	6.01	0.8246	2	9	63	165		0.843	22	40.7	1.015	23	14.8	0.947	23	9.1	553	62.6	6.4
G5E884	Non-specific serine/threonine protein kinase OS=Mus musculus GN=Pak1 PE=4 SV=1 - [G5E884_MOUSE]	5.12	0.6801	3	9	48	220		0.784	64	53.5	0.891	65	9.8	0.913	65	11.8	544	60.6	5.86
O35927	Catenin delta-2 OS=Mus musculus GN=Ctnnd2 PE=1 SV=1 - [CTND2_MOUSE]	4.47	0.6856	2	9	78	179		1.292	19	37.2	0.972	19	16	0.999	19	17.4	1247	134.9	7.65
Q9WUK2	Eukaryotic translation initiation factor 4H OS=Mus musculus GN=Eif4h PE=1 SV=3 - [IF4H_MOUSE]	4.47	0.9597	1	9	48	173		0.978	51	41.6	0.994	53	13.6	0.948	53	9.9	248	27.3	7.23
P13595	Neural cell adhesion molecule 1 OS=Mus musculus GN=Ncam1 PE=1 SV=3 - [NCAM1_MOUSE]	4.43	0.8377	1	9	173	4050		0.709	24	66	1.069	26	10.6	1.123	26	8.5	1115	119.4	4.83
B7ZCF1	26S protease regulatory subunit 6A OS=Mus musculus GN=Psmc3 PE=3 SV=1 - [B7ZCF1_MOUSE]	4.05	0.9512	5	9	74	259		0.655	33	47.1	0.927	33	12.2	0.88	33	12.8	451	50.4	5.48
Q80U40	RIMS-binding protein 2 OS=Mus musculus GN=Rimbp2 PE=1 SV=3 - [RIMB2_MOUSE]	3.8	0.8675	1	9	186	4774		1.108	22	29.9	0.959	23	12.5	1.02	23	7.6	1072	118.3	5.35
A2AE27	AMP deaminase 2 OS=Mus musculus GN=Ampd2 PE=4 SV=1 - [A2AE27_MOUSE]	3.68	0.7027	2	9	77	161		1.054	18	31.1	1.023	18	8.6	0.939	18	11.3	824	94.6	6.51
Q8BHL3	TBC1 domain family member 10B OS=Mus musculus GN=Tbc1d10b PE=1 SV=2 - [TB10B_MOUSE]	2.86	0.6316	1	9	65	170		1.06	21	43.4	0.931	21	15.7	0.95	21	16.9	798	87.2	8.9
Q9CR95	Adaptin ear-binding coat-associated protein 1 OS=Mus musculus GN=Necap1 PE=1 SV=2 - [NECP1_MOUSE]	2.56	0.5964	1	9	24	56		0.778	17	28.1	0.915	17	8.7	0.968	17	7.7	275	29.6	6.38
Q00493	Carboxypeptidase E OS=Mus musculus GN=Cpe PE=1 SV=2 - [CBPE_MOUSE]	2.28	0.7794	1	9	38	106		0.84	42	29.8	0.94	44	10.5	0.922	43	11.8	476	53.2	5.19
Q6XE40	MAGUK p55 subfamily member 3 OS=Mus musculus GN=Mpp3 PE=2 SV=1 - [Q6XE40_MOUSE]	2.28	0.7179	3	9	41	89		1.191	20	31.1	0.983	20	16.2	0.985	20	12	585	66.4	6.47
Q99JP6	Homer protein homolog 3 OS=Mus musculus GN=Homer3 PE=1 SV=2 - [HOME3_MOUSE]	2.25	0.9522	3	9	44	150		0.835	22	79.8	0.973	23	10.2	0.978	23	9.4	356	39.7	5.36
Q08EB6	CLIP associating protein 2 OS=Mus musculus GN=Clasp2 PE=2 SV=1 - [Q08EB6_MOUSE]	2.25	0.8399	17	9	128	295		1.33	22	42	1.019	23	17.4	0.995	23	16.6	1287	140.8	8.69
O08795	Glucosidase 2 subunit beta OS=Mus musculus GN=Prkcsh PE=1 SV=1 - [GLU2B_MOUSE]	2.17	0.4645	1	9	31	69		0.838	16	42.8	0.973	16	9.5	1.092	16	12.2	521	58.8	4.46
Q9ESJ4	NCK-interacting protein with SH3 domain OS=Mus musculus GN=Nckipsd PE=2 SV=2 - [SPN90_MOUSE]	2.01	0.6429	1	9	57	193		0.877	36	44.3	1.02	40	14.7	0.969	40	17.9	714	78.5	6.05
A0A087WR56	Neurofascin (Fragment) OS=Mus musculus GN=Nfasc PE=4 SV=1 - [A0A087WR56_MOUSE]	1.97	0.7679	6	9	103	224		0.941	29	41.1	1.212	31	20.3	1.118	31	15.7	1159	130.4	6.95
Q91YD9	Neural Wiskott-Aldrich syndrome protein OS=Mus musculus GN=Wasl PE=1 SV=1 - [WASL_MOUSE]	1.79	0.6627	2	9	35	94		0.892	20	59.1	0.925	20	8.2	0.999	20	6.4	501	54.2	7.93
Q99P72	Reticulon-4 OS=Mus musculus GN=Rtn4 PE=1 SV=2 - [RTN4_MOUSE]	1.65	0.6747	3	9	60	165		0.948	24	57.6	1.027	29	9.9	1.065	29	12.8	1162	126.5	4.54
Q9R0P9	Ubiquitin carboxyl-terminal hydrolase isozyme L1 OS=Mus musculus GN=Uchl1 PE=1 SV=1 - [UCHL1_MOUSE]	1.61	0.7578	1	9	17	174		0.797	97	85.4	1.008	103	14.5	0.992	103	14.2	223	24.8	5.24
Q9Z2I9	Succinyl-CoA ligase [ADP-forming] subunit beta, mitochondrial OS=Mus musculus GN=Sucla2 PE=1 SV=2 - [SUCB1_MOUSE]	0	0.8337	1	9	60	113		0.927	16	27.9	1.111	16	12.7	1.126	16	13.7	463	50.1	7.01
O35143	ATPase inhibitor, mitochondrial OS=Mus musculus GN=Atpif1 PE=1 SV=2 - [ATIF1_MOUSE]	0	0.9811	2	9	24	131		0.869	41	61.6	1.119	44	9.1	1.06	44	8.6	106	12.2	9.64
Q9D172	ES1 protein homolog, mitochondrial OS=Mus musculus GN=D10Jhu81e PE=1 SV=1 - [ES1_MOUSE]	0	0.9511	1	9	33	116		0.646	44	69.8	1.03	45	10.8	0.99	45	13.8	266	28.1	8.78
P28271	Cytoplasmic aconitate hydratase OS=Mus musculus GN=Aco1 PE=1 SV=3 - [ACOC_MOUSE]	0	0.7458	1	9	74	164		0.961	16	44.3	0.942	23	12.8	1.042	24	10.5	889	98.1	7.5
Q91VA7	Isocitrate dehydrogenase [NAD] subunit, mitochondrial OS=Mus musculus GN=Idh3b PE=2 SV=1 - [Q91VA7_MOUSE]	0	0.7708	2	9	37	137		0.882	50	45.3	1.025	51	11.6	0.983	51	8.2	384	42.2	8.6
A2AGT5	Cytoskeleton-associated protein 5 OS=Mus musculus GN=Ckap5 PE=2 SV=1 - [CKAP5_MOUSE]	0	0.7864	3	9	200	502		0.962	20	35.8	1.013	20	11.8	0.924	20	10.8	2032	225.5	7.96
Q99M87	DnaJ homolog subfamily A member 3, mitochondrial OS=Mus musculus GN=Dnaja3 PE=1 SV=1 - [DNJA3_MOUSE]	0	0.9333	1	9	57	233		1.104	13	42.1	1.053	13	8.9	1.13	13	15.5	480	52.4	9.22
P23116	Eukaryotic translation initiation factor 3 subunit A OS=Mus musculus GN=Eif3a PE=1 SV=5 - [EIF3A_MOUSE]	0	0.747	1	9	177	398		1.04	16	49.5	1.04	16	8.5	1.008	16	12	1344	161.8	6.77
Q9DBP5	UMP-CMP kinase OS=Mus musculus GN=Cmpk1 PE=1 SV=1 - [KCY_MOUSE]	0	0.8112	1	9	23	104		0.836	54	67.2	0.975	57	13.4	0.919	57	12.1	196	22.2	5.83
Q62421	Endophilin-A3 OS=Mus musculus GN=Sh3gl3 PE=2 SV=1 - [SH3G3_MOUSE]	0	0.8184	6	9	41	89		0.812	15	49.8	0.861	16	8.3	0.923	16	8.1	347	38.9	5.12
P58871	182 kDa tankyrase-1-binding protein OS=Mus musculus GN=Tnks1bp1 PE=1 SV=2 - [TB182_MOUSE]	0	0.7087	2	9	135	323		1.106	21	16.7	0.967	21	5.5	1.006	21	10.8	1720	181.7	4.88
Q52KF7	Disks large homolog 3 OS=Mus musculus GN=Dlg3 PE=2 SV=1 - [Q52KF7_MOUSE]	0	0.7393	4	9	67	180		1.064	25	23.9	1.091	25	8.6	1.029	25	8.5	817	90.3	7.03
G5E8N5	L-lactate dehydrogenase OS=Mus musculus GN=Ldha PE=3 SV=1 - [G5E8N5_MOUSE]	0	0.8975	7	9	38	137		1.054	27	32.3	0.979	27	18.5	1.003	27	10.8	361	39.7	8.35
E9PY16	Protein Adap1 OS=Mus musculus GN=Adap1 PE=1 SV=1 - [E9PY16_MOUSE]	0	0.8128	1	9	40	133		1.087	34	26.7	0.973	34	8.8	1.006	34	10.7	374	43.3	8.65
Q5SVG5	AP-1 complex subunit beta-1 OS=Mus musculus GN=Ap1b1 PE=1 SV=1 - [Q5SVG5_MOUSE]	0	0.6998	3	9	79	177		0.932	25	34.2	0.936	25	9.9	1.009	25	12.6	916	101.1	5.22
H7BX46	Rho GTPase-activating protein 39 OS=Mus musculus GN=Arhgap39 PE=1 SV=1 - [H7BX46_MOUSE]	0	0.7829	4	9	108	269		0.95	14	30.8	1.081	14	16.2	1.134	14	13.8	1078	121.6	7.52
E9Q7Q3	Tropomyosin alpha-3 chain OS=Mus musculus GN=Tpm3 PE=3 SV=1 - [E9Q7Q3_MOUSE]	318.51	0.9234	3	8	51	660		1.09	79	31.2	0.986	82	14.2	1.024	82	14.4	248	28.7	4.72
P35700	Peroxiredoxin-1 OS=Mus musculus GN=Prdx1 PE=1 SV=1 - [PRDX1_MOUSE]	35.19	0.7186	4	8	27	210		0.862	130	43.5	0.848	133	13.9	0.896	133	13.3	199	22.2	8.12
Q91V12	Cytosolic acyl coenzyme A thioester hydrolase OS=Mus musculus GN=Acot7 PE=1 SV=2 - [BACH_MOUSE]	30.17	0.6614	2	8	36	228		0.664	87	73.4	0.971	102	14.7	0.987	102	14.3	381	42.5	8.68
P42669	Transcriptional activator protein Pur-alpha OS=Mus musculus GN=Pura PE=1 SV=1 - [PURA_MOUSE]	29.78	0.6885	1	8	30	119		0.878	35	34.9	0.941	37	8.1	0.97	37	14.8	321	34.9	6.44
P50396	Rab GDP dissociation inhibitor alpha OS=Mus musculus GN=Gdi1 PE=1 SV=3 - [GDIA_MOUSE]	29.7	0.8501	3	8	48	225		0.798	44	39.7	1.002	44	27.4	0.981	44	20.7	447	50.5	5.08
P80314	T-complex protein 1 subunit beta OS=Mus musculus GN=Cct2 PE=1 SV=4 - [TCPB_MOUSE]	23.77	0.8785	1	8	58	218		0.894	35	54.3	0.951	38	12.7	0.941	38	18.9	535	57.4	6.4
P61922	4-aminobutyrate aminotransferase, mitochondrial OS=Mus musculus GN=Abat PE=1 SV=1 - [GABT_MOUSE]	14.96	0.9	3	8	47	149		0.753	59	46.2	1.084	62	16.6	1.129	62	17.3	500	56.4	8.09
Q8BP92	Reticulocalbin-2 OS=Mus musculus GN=Rcn2 PE=2 SV=1 - [RCN2_MOUSE]	13.24	0.7375	1	8	23	104		0.789	18	56.9	0.988	18	9	1.054	18	8.8	320	37.2	4.42
P28660	Nck-associated protein 1 OS=Mus musculus GN=Nckap1 PE=1 SV=2 - [NCKP1_MOUSE]	13.05	0.7473	2	8	98	250		0.672	54	62.9	0.9	62	11.4	1.005	62	11.5	1128	128.7	6.62
Q61171	Peroxiredoxin-2 OS=Mus musculus GN=Prdx2 PE=1 SV=3 - [PRDX2_MOUSE]	13	0.8384	2	8	15	87		0.632	53	51.6	0.804	60	14.5	0.825	60	18.8	198	21.8	5.41
P31938	Dual specificity mitogen-activated protein kinase kinase 1 OS=Mus musculus GN=Map2k1 PE=1 SV=2 - [MP2K1_MOUSE]	10.16	0.7913	1	8	35	138		0.68	40	63.3	0.925	40	13.3	0.991	40	14.1	393	43.4	6.7
E9PUL9	Traf2 and NCK-interacting protein kinase OS=Mus musculus GN=Tnik PE=4 SV=1 - [E9PUL9_MOUSE]	9.86	0.8505	9	8	128	294		1.054	19	11.5	1.02	19	15.4	1.023	19	11.6	1331	151.2	7.27
Q9Z268	RasGAP-activating-like protein 1 OS=Mus musculus GN=Rasal1 PE=2 SV=2 - [RASL1_MOUSE]	9.36	0.7196	1	8	69	230		1.354	43	65.3	1.015	43	13.2	0.919	43	11.7	799	89.3	6.37
H3BJZ7	Protein unc-13 homolog A OS=Mus musculus GN=Unc13a PE=1 SV=1 - [H3BJZ7_MOUSE]	8.6	0.7689	3	8	156	374		0.796	18	70.2	0.909	22	15.5	0.927	21	18.5	1731	195.7	5.26
O88712	C-terminal-binding protein 1 OS=Mus musculus GN=Ctbp1 PE=1 SV=2 - [CTBP1_MOUSE]	8.05	0.6508	4	8	34	176		0.704	85	59.8	0.885	85	9.8	0.842	85	9.1	441	47.7	6.77
Q9JII6	Alcohol dehydrogenase [NADP(+)] OS=Mus musculus GN=Akr1a1 PE=1 SV=3 - [AK1A1_MOUSE]	7.85	1	2	8	37	96		0.878	30	39.6	0.943	31	11.9	0.989	31	10	325	36.6	7.39
Q62108	Disks large homolog 4 OS=Mus musculus GN=Dlg4 PE=1 SV=1 - [DLG4_MOUSE]	7	0.5953	7	8	49	125		1.078	26	46.3	1.136	28	15.3	1.174	28	18.5	724	80.4	5.87
Q80VC9	Calmodulin-regulated spectrin-associated protein 3 OS=Mus musculus GN=Camsap3 PE=1 SV=1 - [CAMP3_MOUSE]	6.49	0.7732	2	8	105	222		1.262	16	39.1	1.026	16	15.7	0.996	16	21.2	1252	135.1	8.43
Q6A065	Centrosomal protein of 170 kDa OS=Mus musculus GN=Cep170 PE=1 SV=2 - [CE170_MOUSE]	6.02	0.7525	5	8	145	352		0.939	16	33	1.022	16	10.7	1.002	16	11.3	1588	174.9	7.17
Q9JKY5	Huntingtin-interacting protein 1-related protein OS=Mus musculus GN=Hip1r PE=1 SV=2 - [HIP1R_MOUSE]	5.66	0.8146	1	8	115	318		0.978	24	42.2	1.02	24	15.3	1.013	24	15.4	1068	119.4	6.52
P24369	Peptidyl-prolyl cis-trans isomerase B OS=Mus musculus GN=Ppib PE=1 SV=2 - [PPIB_MOUSE]	5.65	0.9074	1	8	34	121		0.839	34	65.7	0.871	34	7.7	0.905	34	10.3	216	23.7	9.55
Q3UE92	X-prolyl aminopeptidase (Aminopeptidase P) 1, soluble, isoform CRA_b OS=Mus musculus GN=Xpnpep1 PE=2 SV=1 - [Q3UE92_MOUSE]	4.18	0.7312	4	8	53	97		0.711	23	25.9	0.935	23	17	0.954	23	12.5	666	74.5	5.83
Q99PT1	Rho GDP-dissociation inhibitor 1 OS=Mus musculus GN=Arhgdia PE=1 SV=3 - [GDIR1_MOUSE]	4.17	0.8039	1	8	24	118		0.4	67	66.2	1.013	69	17.7	0.837	69	14	204	23.4	5.2
Q9JJV2	Profilin-2 OS=Mus musculus GN=Pfn2 PE=1 SV=3 - [PROF2_MOUSE]	4	1	2	8	19	101		0.742	61	87.9	0.783	64	18.5	0.76	64	21.6	140	15	6.99
G5E829	Plasma membrane calcium-transporting ATPase 1 OS=Mus musculus GN=Atp2b1 PE=1 SV=1 - [AT2B1_MOUSE]	3.94	0.7066	4	8	87	240		0.875	11	40.8	1.299	13	18.1	1.36	13	12.3	1220	134.7	5.91
Q9WVE8	Protein kinase C and casein kinase substrate in neurons protein 2 OS=Mus musculus GN=Pacsin2 PE=1 SV=1 - [PACN2_MOUSE]	3.66	0.7778	1	8	47	139		1.107	14	31.5	0.969	14	19.2	0.864	14	15.7	486	55.8	5.2
Q9D2G2	Dihydrolipoyllysine-residue succinyltransferase component of 2-oxoglutarate dehydrogenase complex, mitochondrial OS=Mus musculus GN=Dlst PE=1 SV=1 - [ODO2_MOUSE]	2.55	0.6233	1	8	40	112		1.142	19	63.7	1.246	19	11.6	1.136	19	12.5	454	49	8.95
H3BIV5	A-kinase anchor protein 5 OS=Mus musculus GN=Akap5 PE=4 SV=1 - [H3BIV5_MOUSE]	2.45	0.5957	2	8	41	83		1.006	14	21.7	1.004	15	9.7	1.078	15	5.2	752	80.2	4.77
Q3V3V9	Leucine-rich repeat-containing protein 16C OS=Mus musculus GN=Rltpr PE=2 SV=2 - [LR16C_MOUSE]	2.39	0.6358	1	8	114	247		1.194	12	32.8	1.042	12	15.2	0.987	12	19.7	1296	141.3	7.18
P62983	Ubiquitin-40S ribosomal protein S27a OS=Mus musculus GN=Rps27a PE=1 SV=2 - [RS27A_MOUSE]	2.26	0.8654	12	8	23	79		0.796	35	85.8	1.009	37	9.9	0.947	37	9.8	156	17.9	9.64
Q03958	Prefoldin subunit 6 OS=Mus musculus GN=Pfdn6 PE=2 SV=1 - [PFD6_MOUSE]	2.26	0.9843	2	8	21	60		1.019	32	28.5	0.999	32	8.6	0.93	32	10.1	127	14.4	8.88
O35551	Rab GTPase-binding effector protein 1 OS=Mus musculus GN=Rabep1 PE=1 SV=2 - [RABE1_MOUSE]	2.04	0.8121	3	8	95	208		0.874	12	24.6	0.943	12	13.6	0.937	12	7.8	862	99.5	5.01
P62334	26S protease regulatory subunit 10B OS=Mus musculus GN=Psmc6 PE=1 SV=1 - [PRS10_MOUSE]	2.01	0.9126	1	8	60	131		1.105	21	27.5	1.006	22	12.8	0.975	22	10.2	389	44.1	7.49
Q08331	Calretinin OS=Mus musculus GN=Calb2 PE=1 SV=3 - [CALB2_MOUSE]	2.01	0.7934	1	8	32	113		0.929	18	19.8	0.873	18	11.3	0.906	18	13.2	271	31.4	5.02
Q3UW66	Sulfurtransferase OS=Mus musculus GN=Mpst PE=2 SV=1 - [Q3UW66_MOUSE]	2.01	0.6936	2	8	25	88		0.583	22	71.8	1.106	27	31	1.095	27	13.9	297	33.1	6.47
P80315	T-complex protein 1 subunit delta OS=Mus musculus GN=Cct4 PE=1 SV=3 - [TCPD_MOUSE]	1.87	0.8479	5	8	62	136		0.879	15	36.5	0.918	16	9.7	0.931	16	16.5	539	58	8.02
Q9Z1S5	Neuronal-specific septin-3 OS=Mus musculus GN=Sept3 PE=1 SV=2 - [SEPT3_MOUSE]	1.86	0.6943	1	8	32	98		0.745	50	48.9	0.938	51	9.9	0.928	51	11	350	40	6.81
Q0KL02	Triple functional domain protein OS=Mus musculus GN=Trio PE=1 SV=3 - [TRIO_MOUSE]	1.85	0.6763	1	8	228	501		1.166	10	19.2	1.06	10	16.4	1.025	10	21.5	3102	347.6	6.35
Q9D394	Protein RUFY3 OS=Mus musculus GN=Rufy3 PE=1 SV=1 - [RUFY3_MOUSE]	1.79	0.8465	1	8	51	120		0.75	19	14.9	0.96	19	7.9	0.946	19	16.4	469	53	5.49
P51660	Peroxisomal multifunctional enzyme type 2 OS=Mus musculus GN=Hsd17b4 PE=1 SV=3 - [DHB4_MOUSE]	1.73	0.6762	1	8	60	180		1.172	13	49.4	1.003	13	13.8	1.056	13	8	735	79.4	8.57
P80316	T-complex protein 1 subunit epsilon OS=Mus musculus GN=Cct5 PE=1 SV=1 - [TCPE_MOUSE]	1.66	0.8835	2	8	66	160		0.569	14	72.4	0.923	15	12	0.948	15	13	541	59.6	6.02
P28663	Beta-soluble NSF attachment protein OS=Mus musculus GN=Napb PE=1 SV=2 - [SNAB_MOUSE]	0	0.8691	2	8	33	98		0.875	20	31	0.932	20	5.5	0.953	20	8.5	298	33.5	5.47
E9Q7L0	Protein Ogdhl OS=Mus musculus GN=Ogdhl PE=4 SV=1 - [E9Q7L0_MOUSE]	0	0.7007	1	8	91	257		0.653	29	75.9	1.106	34	12.1	1.063	33	21.9	1029	116.5	6.84
P40630	Transcription factor A, mitochondrial OS=Mus musculus GN=Tfam PE=1 SV=2 - [TFAM_MOUSE]	0	0.8642	2	8	34	83		0.858	15	34.3	1.031	15	9	1.02	15	11.4	243	28	9.69
Q99LX0	Protein DJ-1 OS=Mus musculus GN=Park7 PE=1 SV=1 - [PARK7_MOUSE]	0	0.9788	5	8	29	126		1.106	43	44	0.936	44	10.8	1.002	44	12.3	189	20	6.77
P15532	Nucleoside diphosphate kinase A OS=Mus musculus GN=Nme1 PE=1 SV=1 - [NDKA_MOUSE]	0	0.8355	5	8	15	98		0.765	69	69.4	0.983	72	10.9	0.99	72	11.3	152	17.2	7.37
Q9CYT6	Adenylyl cyclase-associated protein 2 OS=Mus musculus GN=Cap2 PE=1 SV=1 - [CAP2_MOUSE]	0	0.6513	2	8	37	170		1.045	27	22.9	1.036	27	10	1	27	10.2	476	52.8	6.43
A2AJI0	MAP7 domain-containing protein 1 OS=Mus musculus GN=Map7d1 PE=1 SV=1 - [MA7D1_MOUSE]	0	0.7187	4	8	76	153		1.287	13	24.6	1.059	13	16.6	0.973	13	10.2	846	93.2	10.15
Q6PER3	Microtubule-associated protein RP/EB family member 3 OS=Mus musculus GN=Mapre3 PE=1 SV=1 - [MARE3_MOUSE]	0	0.8221	3	8	39	116		0.892	42	35.5	0.947	42	16	0.954	42	10.4	281	31.9	5.54
O08919	Numb-like protein OS=Mus musculus GN=Numbl PE=1 SV=3 - [NUMBL_MOUSE]	0	0.5331	1	8	45	109		1.309	14	47.6	1.017	14	18.4	0.999	14	17.2	604	64.1	8.82
P08003	Protein disulfide-isomerase A4 OS=Mus musculus GN=Pdia4 PE=1 SV=3 - [PDIA4_MOUSE]	0	0.6505	1	8	52	137		0.873	23	37.7	0.938	23	15.9	1.011	23	13.8	638	71.9	5.31
Q2M3X8	Phosphatase and actin regulator 1 OS=Mus musculus GN=Phactr1 PE=1 SV=1 - [PHAR1_MOUSE]	0	0.6931	3	8	59	160		0.914	27	37.6	1.014	27	17.7	0.988	27	12.9	580	66.2	6.96
Q9D1E6	Tubulin-folding cofactor B OS=Mus musculus GN=Tbcb PE=1 SV=2 - [TBCB_MOUSE]	0	0.8975	1	8	26	53		0.868	10	28.3	0.933	10	14.7	1.027	10	11.8	244	27.4	5.24
Q9EQH3	Vacuolar protein sorting-associated protein 35 OS=Mus musculus GN=Vps35 PE=1 SV=1 - [VPS35_MOUSE]	0	0.7023	1	8	68	149		1.102	28	62.9	1.018	28	12.9	0.977	28	16.6	796	91.7	5.44
B8QI36	Liprin-alpha 4 OS=Mus musculus GN=Ppfia4 PE=2 SV=1 - [B8QI36_MOUSE]	0	0.7877	3	8	136	447		0.878	16	37.3	1.009	17	16.1	0.987	17	7.4	1187	133.6	6.27
Q3UKW2	Calmodulin OS=Mus musculus GN=Calm1 PE=2 SV=1 - [Q3UKW2_MOUSE]	0	0.8325	4	8	17	110		0.864	38	83.8	0.815	45	19.7	0.921	46	25.6	197	21.5	4.35
E9Q6P5	Protein Ttc7b OS=Mus musculus GN=Ttc7b PE=1 SV=1 - [E9Q6P5_MOUSE]	0	0.6797	1	8	77	186		1.094	18	21.3	1.07	18	16.4	0.987	18	7	843	94.1	6.9
H7BWY4	Disks large homolog 1 OS=Mus musculus GN=Dlg1 PE=1 SV=1 - [H7BWY4_MOUSE]	0	0.6537	6	8	64	162		0.933	12	30.2	0.887	13	12.8	0.931	13	8.5	872	96.8	5.9
Q9CZU6	Citrate synthase, mitochondrial OS=Mus musculus GN=Cs PE=1 SV=1 - [CISY_MOUSE]	85.11	0.7263	1	7	53	317		0.694	50	46.2	1.162	52	14.6	1.111	52	10.7	464	51.7	8.57
F7AA26	Protein Pakap (Fragment) OS=Mus musculus GN=Pakap PE=4 SV=1 - [F7AA26_MOUSE]	32.48	0.4952	3	7	73	217		1.103	39	18.2	0.914	39	8.8	0.981	39	7.2	1137	126	5.27
Q61696	Heat shock 70 kDa protein 1A OS=Mus musculus GN=Hspa1a PE=1 SV=2 - [HS71A_MOUSE]	28.71	0.8456	2	7	63	172		0.847	9	29.1	0.932	9	12.5	0.992	9	8.5	641	70	5.72
Q9WTT4	V-type proton ATPase subunit G 2 OS=Mus musculus GN=Atp6v1g2 PE=2 SV=1 - [VATG2_MOUSE]	23.16	0.9661	3	7	21	139		0.849	52	26.6	0.957	57	10.6	0.964	57	12.3	118	13.6	10.26
Q9Z2Q6	Septin-5 OS=Mus musculus GN=Sept5 PE=1 SV=2 - [SEPT5_MOUSE]	19.7	0.5908	1	7	33	92		0.845	20	49.3	0.92	21	20.1	1.043	22	11.3	369	42.7	6.67
O08585	Clathrin light chain A OS=Mus musculus GN=Clta PE=1 SV=2 - [CLCA_MOUSE]	19.5	0.7234	6	7	28	161		0.708	66	84.5	0.961	69	8.2	1.002	69	9.1	235	25.6	4.58
Q9QUP5	Hyaluronan and proteoglycan link protein 1 OS=Mus musculus GN=Hapln1 PE=2 SV=1 - [HPLN1_MOUSE]	16.09	0.7107	1	7	30	90		1.229	31	49.6	1.125	34	10.4	1.105	33	14.1	356	40.5	7.8
G3UXX3	Sepiapterin reductase OS=Mus musculus GN=Spr PE=4 SV=1 - [G3UXX3_MOUSE]	15.34	0.8174	4	7	24	100		0.8	42	48.7	0.965	44	13.8	0.935	44	14.8	219	23.3	6.21
Q8K0T0	Reticulon-1 OS=Mus musculus GN=Rtn1 PE=1 SV=1 - [RTN1_MOUSE]	14.33	0.4846	3	7	33	69		1.055	21	19.3	1.085	21	4.9	1.08	21	14.4	780	83.5	4.58
Q4VWZ5	Acyl-CoA-binding protein OS=Mus musculus GN=Dbi PE=2 SV=1 - [Q4VWZ5_MOUSE]	12.98	0.7556	4	7	12	90		0.614	67	43.9	0.935	69	11.7	0.911	69	11.8	135	15.2	9.13
Q62419	Endophilin-A2 OS=Mus musculus GN=Sh3gl1 PE=1 SV=1 - [SH3G1_MOUSE]	12.96	0.8478	1	7	44	210		0.705	18	59.4	1.003	22	8	0.946	22	10.5	368	41.5	5.72
P58404	Striatin-4 OS=Mus musculus GN=Strn4 PE=1 SV=2 - [STRN4_MOUSE]	11.95	0.5868	4	7	43	105		0.662	16	49.2	0.868	16	16.3	0.89	16	18.1	760	81.6	5.38
Q9CQV8	14-3-3 protein beta/alpha OS=Mus musculus GN=Ywhab PE=1 SV=3 - [1433B_MOUSE]	11.2	0.8089	4	7	32	195		2.045	23	74.6	0.988	24	20	0.933	24	10.3	246	28.1	4.83
P10649	Glutathione S-transferase Mu 1 OS=Mus musculus GN=Gstm1 PE=1 SV=2 - [GSTM1_MOUSE]	10.98	0.9817	13	7	31	164		0.843	48	48.5	0.976	50	11.6	1.014	50	10.4	218	26	7.94
Q61792	LIM and SH3 domain protein 1 OS=Mus musculus GN=Lasp1 PE=1 SV=1 - [LASP1_MOUSE]	9.93	0.7985	10	7	28	106		1.033	23	12.1	0.994	23	7.2	0.964	23	13.5	263	30	7.05
Q9JIA1	Leucine-rich glioma-inactivated protein 1 OS=Mus musculus GN=Lgi1 PE=1 SV=1 - [LGI1_MOUSE]	9.52	0.5781	1	7	33	145		0.69	23	23.7	0.924	23	7.8	0.915	23	12.5	557	63.6	8.02
Q8BH95	Enoyl-CoA hydratase, mitochondrial OS=Mus musculus GN=Echs1 PE=1 SV=1 - [ECHM_MOUSE]	9.11	0.6276	2	7	24	125		0.91	21	43.5	0.948	22	27.3	0.901	22	7.3	290	31.5	8.48
P51174	Long-chain specific acyl-CoA dehydrogenase, mitochondrial OS=Mus musculus GN=Acadl PE=1 SV=2 - [ACADL_MOUSE]	8.53	0.7674	1	7	51	121		1.348	25	54.6	0.983	25	13.9	0.934	25	15.1	430	47.9	8.31
Q8VCW8	Acyl-CoA synthetase family member 2, mitochondrial OS=Mus musculus GN=Acsf2 PE=1 SV=1 - [ACSF2_MOUSE]	7.6	0.7447	1	7	45	85		0.83	17	56.5	1.037	18	12.4	1.065	18	6.6	615	67.9	8.18
B1ATZ0	Hepatocyte growth factor-regulated tyrosine kinase substrate OS=Mus musculus GN=Hgs PE=1 SV=1 - [B1ATZ0_MOUSE]	7.38	0.795	6	7	72	191		1.187	25	68.6	1.015	26	16	1.01	26	13.4	766	85.7	7.47
P14094	Sodium/potassium-transporting ATPase subunit beta-1 OS=Mus musculus GN=Atp1b1 PE=1 SV=1 - [AT1B1_MOUSE]	7.2	0.6118	2	7	30	119		0.88	46	45.4	1.432	55	27.1	1.398	55	26.6	304	35.2	8.65
[truncated: 1,485 more rows]

## Sheet: Table S3
Accession	Description	Score	Coverage	# Proteins	# Unique Peptides	# Peptides	# PSMs	G mean TRIS
[truncated: 1,867 more rows]

## Sheet: Table S4
PANTHER GO-Slim Cellular Component		Mus musculus (REF)	Client Text Box Input
[truncated: 101 more rows]
