# Supplementary material for: Prenatal treatment with rapamycin restores enhanced hippocampal mGluR-LTD and mushroom spine size in a Down’s syndrome mouse model
Source: Mol Brain. 2021 May 25;14:84. doi: 10.1186/s13041-021-00795-6 (PMC8152312; doi:10.1186/s13041-021-00795-6)
Supplement: Supplementary file 2 — Additional file 2: Table S5. List of proteins affected in Ts1Cje SNs. Table S6. List of canonical pathways affected in Ts1Cje SNs. Table S7. Z-score analysis of canonical pathways in Ts1Cje SNs. [file 13041_2021_795_MOESM2_ESM.xlsx]

## Sheet: Table S5
Table S5. Proteins affected in Ts1Cje SNs
Expr Fold Change	ID	Symbol	Entrez Gene Name	Location	Type(s)
1.344	P51830	ADCY9	adenylate cyclase 9	Plasma Membrane	enzyme
-1.266	Q3TBU7	AGFG2	ArfGAP with FG repeats 2	Other	other
-1.213	E9Q414	APOB	apolipoprotein B	Extracellular Space	transporter
1.246	P12023	APP	amyloid beta precursor protein	Plasma Membrane	other
1.334	E9PYT0	ARHGAP5	Rho GTPase activating protein 5	Cytoplasm	enzyme
1.337	Q8VDN2	ATP1A1	ATPase Na+/K+ transporting subunit alpha 1	Plasma Membrane	transporter
1.667	Q6PIE5	ATP1A2	ATPase Na+/K+ transporting subunit alpha 2	Plasma Membrane	transporter
1.639	Q6PIC6	ATP1A3	ATPase Na+/K+ transporting subunit alpha 3	Plasma Membrane	transporter
1.415	P14094	ATP1B1	ATPase Na+/K+ transporting subunit beta 1	Plasma Membrane	transporter
1.595	P14231	ATP1B2	ATPase Na+/K+ transporting subunit beta 2	Plasma Membrane	transporter
1.251	O55143	ATP2A2	ATPase sarcoplasmic/endoplasmic reticulum Ca2+ transporting 2	Cytoplasm	transporter
1.329	G5E829	ATP2B1	ATPase plasma membrane Ca2+ transporting 1	Plasma Membrane	transporter
1.268	F8WHB1	ATP2B2	ATPase plasma membrane Ca2+ transporting 2	Plasma Membrane	transporter
1.536	Q06185	Atp5k	ATP synthase, H+ transporting, mitochondrial F1F0 complex, subunit E	Cytoplasm	enzyme
1.925	P56135	ATP5MF	ATP synthase membrane subunit f	Cytoplasm	transporter
1.523	Q9DCX2	ATP5PD	ATP synthase peripheral stalk subunit d	Cytoplasm	enzyme
1.907	P97450	ATP5PF	ATP synthase peripheral stalk subunit F6	Cytoplasm	transporter
1.3	P51863	ATP6V0D1	ATPase H+ transporting V0 subunit d1	Cytoplasm	transporter
1.314	P97445	CACNA1A	calcium voltage-gated channel subunit alpha1 A	Plasma Membrane	ion channel
1.474	Q5SUF8	CACNA1G	calcium voltage-gated channel subunit alpha1 G	Plasma Membrane	ion channel
1.262	O08532	CACNA2D1	calcium voltage-gated channel auxiliary subunit alpha2delta 1	Plasma Membrane	ion channel
1.529	Q9JKC6	CEND1	cell cycle exit and neuronal differentiation 1	Other	other
1.299	B1ATV0	CLCN5	chloride voltage-gated channel 5	Plasma Membrane	ion channel
1.225	Q60936	COQ8A	coenzyme Q8A	Cytoplasm	kinase
1.818	P19783	COX4I1	cytochrome c oxidase subunit 4I1	Cytoplasm	enzyme
1.889	P12787	COX5A	cytochrome c oxidase subunit 5A	Cytoplasm	enzyme
2.119	Q9CPQ1	Cox6c	cytochrome c oxidase subunit 6C	Cytoplasm	enzyme
-1.63	F6XLV1	CROCC2	ciliary rootlet coiled-coil, rootletin family member 2	Other	other
1.241	E0CXB9	CTNNA2	catenin alpha 2	Plasma Membrane	other
1.728	Q9D0M3	CYC1	cytochrome c1	Cytoplasm	enzyme
1.976	P62897	CYCS	cytochrome c, somatic	Cytoplasm	transporter
-1.487	A2A8E2	CZIB	CXXC motif containing zinc binding protein	Cytoplasm	other
1.33	O08749	DLD	dihydrolipoamide dehydrogenase	Cytoplasm	enzyme
-1.334	Q9QYJ0	DNAJA2	DnaJ heat shock protein family (Hsp40) member A2	Nucleus	enzyme
1.406	F8VPQ1	DOCK3	dedicator of cytokinesis 3	Cytoplasm	other
-1.226	Q9Z2I2	FKBP1B	FKBP prolyl isomerase 1B	Cytoplasm	enzyme
1.257	P45878	FKBP2	FKBP prolyl isomerase 2	Cytoplasm	enzyme
-1.252	Q9WV18	GABBR1	gamma-aminobutyric acid type B receptor subunit 1	Plasma Membrane	G-protein coupled receptor
1.335	Q9CR59	GADD45GIP1	GADD45G interacting protein 1	Nucleus	other
-1.403	Q9QUH0	GLRX	glutaredoxin	Cytoplasm	enzyme
1.267	E9PVN6	Gm20498	predicted gene 20498	Other	other
-1.44	Q9CQI3	GMFB	glia maturation factor beta	Cytoplasm	growth factor
1.207	E9QKR0	GNB2	G protein subunit beta 2	Plasma Membrane	enzyme
-1.212	P63213	GNG2	G protein subunit gamma 2	Plasma Membrane	enzyme
1.549	Q64521	GPD2	glycerol-3-phosphate dehydrogenase 2	Cytoplasm	enzyme
1.481	P23819	GRIA2	glutamate ionotropic receptor AMPA type subunit 2	Plasma Membrane	ion channel
-1.251	Q9Z2W8	GRIA4	glutamate ionotropic receptor AMPA type subunit 4	Plasma Membrane	ion channel
1.758	A2AI21	GRIN1	glutamate ionotropic receptor NMDA type subunit 1	Plasma Membrane	ion channel
1.371	Q01097	GRIN2B	glutamate ionotropic receptor NMDA type subunit 2B	Plasma Membrane	ion channel
1.2	Q3UVX5	GRM5	glutamate metabotropic receptor 5	Plasma Membrane	G-protein coupled receptor
1.245	P38060	HMGCL	3-hydroxy-3-methylglutaryl-CoA lyase	Cytoplasm	enzyme
1.267	Q9JHR7	IDE	insulin degrading enzyme	Extracellular Space	peptidase
2.076	Q8CAQ8	IMMT	inner membrane mitochondrial protein	Cytoplasm	other
1.259	Q9ERG0	LIMA1	LIM domain and actin binding 1	Cytoplasm	other
-1.211	Q8JZS0	LIN7A	lin-7 homolog A, crumbs cell polarity complex component	Plasma Membrane	other
1.265	A9DA50	LINGO1	leucine rich repeat and Ig domain containing 1	Plasma Membrane	other
1.246	Q3UYG8	MACROD2	mono-ADP ribosylhydrolase 2	Nucleus	enzyme
1.235	Q8BW75	MAOB	monoamine oxidase B	Cytoplasm	enzyme
-1.254	P26645	Marcks	myristoylated alanine rich protein kinase C substrate	Plasma Membrane	other
1.202	Q99KE1	ME2	malic enzyme 2	Cytoplasm	enzyme
1.206	P34884	MIF	macrophage migration inhibitory factor	Extracellular Space	cytokine
1.696	Q9D2P8	MOBP	myelin-associated oligodendrocyte basic protein	Cytoplasm	other
1.506	Q3UY21	MOG	myelin oligodendrocyte glycoprotein	Extracellular Space	other
1.59	P03930	mt-Atp8	ATP synthase F0 subunit 8	Cytoplasm	enzyme
2.804	P00405	MT-CO2	cytochrome c oxidase subunit II	Cytoplasm	enzyme
-1.289	Q9Z2D1	MTMR2	myotubularin related protein 2	Cytoplasm	phosphatase
1.337	Q9CQ75	NDUFA2	NADH:ubiquinone oxidoreductase subunit A2	Cytoplasm	enzyme
1.331	Q62425	NDUFA4	NDUFA4 mitochondrial complex associated	Cytoplasm	enzyme
1.546	Q9DCJ5	NDUFA8	NADH:ubiquinone oxidoreductase subunit A8	Cytoplasm	enzyme
1.359	A2AQ17	NDUFAF1	NADH:ubiquinone oxidoreductase complex assembly factor 1	Cytoplasm	other
1.265	A2APY7	NDUFAF5	NADH:ubiquinone oxidoreductase complex assembly factor 5	Cytoplasm	other
1.813	Q91VD9	NDUFS1	NADH:ubiquinone oxidoreductase core subunit S1	Cytoplasm	enzyme
1.713	Q9DCT2	NDUFS3	NADH:ubiquinone oxidoreductase core subunit S3	Cytoplasm	enzyme
1.368	P52503	NDUFS6	NADH:ubiquinone oxidoreductase subunit S6	Cytoplasm	enzyme
1.487	Q9D6J6	NDUFV2	NADH:ubiquinone oxidoreductase core subunit V2	Cytoplasm	enzyme
1.313	A2AGI2	NLGN3	neuroligin 3	Plasma Membrane	enzyme
1.26	P97300	Nptn	neuroplastin	Plasma Membrane	other
1.232	Q9CWD8	NUBPL	nucleotide binding protein like	Cytoplasm	other
1.306	Q8CFX3	PCDH1	protocadherin 1	Plasma Membrane	other
1.238	E9Q1A0	PDE4DIP	phosphodiesterase 4D interacting protein	Cytoplasm	enzyme
-1.296	Q9JJV2	PFN2	profilin 2	Cytoplasm	enzyme
2.173	P67778	PHB	prohibitin	Nucleus	transcription regulator
1.752	P60202	PLP1	proteolipid protein 1	Plasma Membrane	other
1.226	Q99NF7	PPM1B	protein phosphatase, Mg2+/Mn2+ dependent 1B	Cytoplasm	phosphatase
-1.228	Q61171	PRDX2	peroxiredoxin 2	Cytoplasm	enzyme
-1.307	Q9QUK9	PRSS3	serine protease 3	Extracellular Space	peptidase
1.222	E9PZ00	PSAP	prosaposin	Extracellular Space	enzyme
1.215	Q9CZT8	RAB3B	RAB3B, member RAS oncogene family	Cytoplasm	enzyme
1.3	P61226	RAP2B	RAP2B, member of RAS oncogene family	Plasma Membrane	enzyme
1.251	E9Q401	RYR2	ryanodine receptor 2	Plasma Membrane	ion channel
-1.361	A0A0A0MQ90	S100A13	S100 calcium binding protein A13	Cytoplasm	other
1.375	Q91V61	SFXN3	sideroflexin 3	Cytoplasm	transporter
1.86	Q8BH59	SLC25A12	solute carrier family 25 member 12	Cytoplasm	transporter
1.591	P48962	SLC25A4	solute carrier family 25 member 4	Cytoplasm	transporter
1.214	Q9CQS4	SLC25A46	solute carrier family 25 member 46	Cytoplasm	other
1.329	P10852	SLC3A2	solute carrier family 3 member 2	Plasma Membrane	transporter
-1.211	A3KGU7	SPTAN1	spectrin alpha, non-erythrocytic 1	Plasma Membrane	other
1.204	P05480	SRC	SRC proto-oncogene, non-receptor tyrosine kinase	Cytoplasm	kinase
1.209	Q99JB2	STOML2	stomatin like 2	Plasma Membrane	other
1.236	P61264	STX1B	syntaxin 1B	Plasma Membrane	other
1.222	P63046	SULT4A1	sulfotransferase family 4A member 1	Cytoplasm	enzyme
-1.209	Q9CUU3	SYCP2	synaptonemal complex protein 2	Nucleus	other
1.374	D3Z4L9	TNFAIP2	TNF alpha induced protein 2	Extracellular Space	other
1.63	D3Z2H9	Tpm3-rs7	tropomyosin 3, related sequence 7	Other	other
1.249	Q91W90	TXNDC5	thioredoxin domain containing 5	Cytoplasm	enzyme
-1.276	A0A0A6YXY0	TXNDC9	thioredoxin domain containing 9	Cytoplasm	other
1.223	O70481	UBR1	ubiquitin protein ligase E3 component n-recognin 1	Cytoplasm	enzyme
-1.281	P61961	UFM1	ubiquitin fold modifier 1	Cytoplasm	other
1.928	Q9CQB4	UQCRB	ubiquinol-cytochrome c reductase binding protein	Cytoplasm	enzyme
1.687	Q9CZ13	UQCRC1	ubiquinol-cytochrome c reductase core protein 1	Cytoplasm	enzyme
3.192	Q9CR68	UQCRFS1	ubiquinol-cytochrome c reductase, Rieske iron-sulfur polypeptide 1	Cytoplasm	enzyme
2.522	Q9CQ69	UQCRQ	ubiquinol-cytochrome c reductase complex III subunit VII	Cytoplasm	enzyme
1.762	Q60932	VDAC1	voltage dependent anion channel 1	Cytoplasm	ion channel
2.043	Q60930	VDAC2	voltage dependent anion channel 2	Cytoplasm	ion channel
-1.341	O09053	WRN	Werner syndrome RecQ like helicase	Nucleus	enzyme
-1.24	Q810J8	ZFYVE1	zinc finger FYVE-type containing 1	Cytoplasm	other

## Sheet: Table S6
Table S6. Canonical pathways affected in Ts1Cje SNs
Canonical Pathways	-log p-value
Mitochondrial Dysfunction	30.5984
Oxidative Phosphorylation	25.2149
Sirtuin Signaling Pathway	11.7109
Calcium Signaling	9.18097
CREB Signaling in Neurons	9.15688
Endocannabinoid Neuronal Synapse Pathway	8.96203
Glutamate Receptor Signaling	6.34478
Synaptogenesis Signaling Pathway	6.22979
Opioid Signaling Pathway	6.20208
G Beta Gamma Signaling	5.51193
Synaptic Long Term Depression	5.27316
Amyotrophic Lateral Sclerosis Signaling	4.98156
Neuropathic Pain Signaling In Dorsal Horn Neurons	4.88067
Role of NFAT in Cardiac Hypertrophy	4.84555
Calcium Transport I	4.82108
GNRH Signaling	4.51997
Gαi Signaling	4.35536
Synaptic Long Term Potentiation	4.27878
nNOS Signaling in Skeletal Muscle Cells	4.2507
Androgen Signaling	4.15094
Cardiac β-adrenergic Signaling	4.08116
CCR5 Signaling in Macrophages	3.91819
GABA Receptor Signaling	3.89647
Gαs Signaling	3.65393
GPCR-Mediated Nutrient Sensing in Enteroendocrine Cells	3.56166
Ephrin Receptor Signaling	3.48721
Netrin Signaling	3.46642
FcγRIIB Signaling in B Lymphocytes	3.22928
Antiproliferative Role of Somatostatin Receptor 2	3.18602
Gustation Pathway	2.94538
Huntington's Disease Signaling	2.86306
α-Adrenergic Signaling	2.84499
Dopamine-DARPP32 Feedback in cAMP Signaling	2.82357
CXCR4 Signaling	2.77725
Sertoli Cell-Sertoli Cell Junction Signaling	2.57366
Endocannabinoid Developing Neuron Pathway	2.54201
Gap Junction Signaling	2.45732
P2Y Purigenic Receptor Signaling Pathway	2.38763
Thrombin Signaling	2.36663
White Adipose Tissue Browning Pathway	2.36353

## Sheet: Table S7
Table S7. Z-score analysis of canonical pathways in Ts1Cje SNs
Canonical Pathways	Z-score
Oxidative Phosphorylation	4.472
Calcium Signaling	2.887
Synaptogenesis Signaling Pathway	2.53
Synaptic Long Term Depression	2.121
Dopamine-DARPP32 Feedback in cAMP Signaling	2
Netrin Signaling	2
White Adipose Tissue Browning Pathway	2
Androgen Signaling	2
Opioid Signaling Pathway	1.897
Role of NFAT in Cardiac Hypertrophy	1.89
CREB Signaling in Neurons	1.89
Ephrin Receptor Signaling	1.633
Cardiac Hypertrophy Signaling (Enhanced)	1.633
Synaptic Long Term Potentiation	1.633
Neuropathic Pain Signaling In Dorsal Horn Neurons	1.633
G Beta Gamma Signaling	1.633
GPCR-Mediated Nutrient Sensing in Enteroendocrine Cells	1.342
Amyotrophic Lateral Sclerosis Signaling	1.342
Endocannabinoid Neuronal Synapse Pathway	1.265
Integrin Signaling	1
GNRH Signaling	1
Cardiac Hypertrophy Signaling	1
Gαs Signaling	1
Colorectal Cancer Metastasis Signaling	1
Glutamate Receptor Signaling	1
Gαi Signaling	-0.447
Corticotropin Releasing Hormone Signaling	-1
Sirtuin Signaling Pathway	-3
