# Supplementary material for: Prenatal treatment with rapamycin restores enhanced hippocampal mGluR-LTD and mushroom spine size in a Down’s syndrome mouse model
Source: Mol Brain. 2021 May 25;14:84. doi: 10.1186/s13041-021-00795-6 (PMC8152312; doi:10.1186/s13041-021-00795-6)
Supplement: Supplementary file 3 — Additional file 3: Table S8. Number of spines belonging to each category (size) included in Fig. 6. [file 13041_2021_795_MOESM3_ESM.xlsx]

## Sheet: Table S8
Table S8. Number of spines belonging to each category (size) included in Figure 6
Diameter size in mm	WT	Ts1Cje	WT RAPA	Ts1Cje RAPA
0.1-0.3 (bin center 0.2)	0	0	0	0
0.3-0.5 (bin center 0.4)	2	1	2	5
0.5-0.7 (bin center 0.6)	32	8	23	97
0.7-0.9 (bin center 0.8)	55	45	29	116
0.9-1.1 (bin center 1.0)	36	21	16	86
1.1-1.3 (bin center 1.2)	13	10	3	29
1.3-1.5 (bin center 1.4)	3	1	2	6
1.5-1.7 (bin center 1.6)	1	0	0	3
1.7-1.9 (bin center 1.8)	0	0	0	0
TOTAL number of spines	142	86	75	342
